# Supplementary material for: Latent circuit inference from heterogeneous neural responses during cognitive tasks
Source: Nat Neurosci. 2025 Feb 10;28(3):665–75. doi: 10.1038/s41593-025-01869-7 (PMC11893458; doi:10.1038/s41593-025-01869-7)
Supplement: Supplementary file 3 — Connectivity parameters and training hyperparameters for 200 RNNs trained on a context-dependent decision-making task. Connectivity parameters and training hyperparameters for latent circuit models fit to RNNs. [file 41593_2025_1869_MOESM3_ESM.zip]

Archive with 5 entries (4 files):
- SourceDataFigure_5/
- SourceDataFigure_5/source_data_fig_5_latents.csv
- __MACOSX/SourceDataFigure_5/._source_data_fig_5_latents.csv
- SourceDataFigure_5/source_data_fig_5_rnns.csv
- __MACOSX/SourceDataFigure_5/._source_data_fig_5_rnns.csv
