# Supplementary material for: Latent circuit inference from heterogeneous neural responses during cognitive tasks
Source: Nat Neurosci. 2025 Feb 10;28(3):665–75. doi: 10.1038/s41593-025-01869-7 (PMC11893458; doi:10.1038/s41593-025-01869-7)
Supplement: Supplementary file 3 — Connectivity parameters and training hyperparameters for 200 RNNs trained on a context-dependent decision-making task. Connectivity parameters and training hyperparameters for latent circuit models fit to RNNs. [file 41593_2025_1869_MOESM3_ESM.zip › SourceDataFigure_5/source_data_fig_5_latents.csv]

model_id	lca_id	sigma_rec	lr	patience	threshold	batch_size	n	lambda_o	weight_decay	l2_q	beta	alpha	n_trials	r2_x	r2_xqt	r2_z	r2	epochs	max_epochs	w_rec	w_in	w_out	q
E4hwpmLU	SCMJW1h5	0.15	0.02	50.0	0.0001	128	8	1.0	0.001	0.0	0.02	0.2	25	0.9366063	0.93597233	0.9127727	0.9219364	217	250	[[ 0.5497037 -0.20277713 0.00460969 0.41885245 0.17178713 -0.2737434 0.0400437 -0.00652519] [-0.17939042 0.56422555 0.16943815 -0.15144868 0.1662855 0.13686088 0.03275955 0.00707128] [-0.18601646 -0.6468295 0.7009925 -0.39720896 -0.38949275 -0.21072748 -0.1955728 -0.23130511] [-0.16088733 -0.7695095 -0.5263183 0.6550199 -0.25512987 -0.07007144 -0.24706253 -0.36916977] [-0.5441898 -0.21259385 0.25…	[[0.64285856 0. 0. 0. 0. 0. ] [0. 0.65605384 0. 0. 0. 0. ] [0. 0. 1.2135661 0. 0. 0. ] [0. 0. 0. 1.4245824 0. 0. ] [0. 0. 0. 0. 1.3865175 0. ] [0. 0. 0. 0. 0. 1.3195406 ] [0. 0. 0. 0. 0. 0. ] [0. 0. 0. 0. 0. 0. ]]	[[0. 0. 0. 0. 0. 0. 0.9419208 0. ] [0. 0. 0. 0. 0. 0. 0. 0.91273 ]]	[[ 3.74547184e-01 3.41987647e-02 -1.63348429e-02 -1.21838702e-02 6.83843940e-02 6.30783737e-02 -3.66676748e-02 -8.28639343e-02 1.21854478e-02 1.35777509e-02 -4.71737655e-03 7.27811828e-03 -3.89686711e-02 9.14866999e-02 1.72040723e-02 3.90727911e-03 1.87417045e-02 1.21103106e-02 1.28738862e-02 7.16359122e-03 1.57693103e-02 -2.34531537e-02 1.55933779e-02 1.52755110e-03 7.28585757e-04 6.09361101e-03…
E4hwpmLU	oLzDNOnm	0.15	0.02	50.0	0.0001	128	8	1.0	0.001	0.0	0.02	0.2	25	0.93619955	0.9380567	0.91233563	0.9225004	191	250	[[ 0.55844295 -0.18849689 -0.00672249 0.42602792 0.19127356 -0.27473414 0.03372033 0.01307944] [-0.18339594 0.5599919 0.13223253 -0.14514437 0.1575968 0.14796391 0.01106253 0.00636385] [-0.17957504 -0.68890077 0.68472946 -0.4134123 -0.37747887 -0.20331235 -0.1827839 -0.26536426] [-0.17782344 -0.7825791 -0.51669586 0.67730606 -0.26592183 -0.11395958 -0.26887193 -0.38246202] [-0.59816504 -0.2393121…	[[0.63024575 0. 0. 0. 0. 0. ] [0. 0.66232497 0. 0. 0. 0. ] [0. 0. 1.2167587 0. 0. 0. ] [0. 0. 0. 1.4431275 0. 0. ] [0. 0. 0. 0. 1.4322084 0. ] [0. 0. 0. 0. 0. 1.3632318 ] [0. 0. 0. 0. 0. 0. ] [0. 0. 0. 0. 0. 0. ]]	[[0. 0. 0. 0. 0. 0. 0.94684243 0. ] [0. 0. 0. 0. 0. 0. 0. 0.9254905 ]]	[[ 3.84764582e-01 3.95243391e-02 -2.48316005e-02 -2.17512697e-02 7.22127035e-02 7.01679960e-02 -5.73431216e-02 -7.09909424e-02 1.58281606e-02 3.53976153e-03 -3.25161638e-03 8.74134339e-03 -3.83867919e-02 9.72196087e-02 6.42171875e-03 1.47966286e-02 3.15684173e-03 1.66763235e-02 2.29850151e-02 9.05777700e-03 1.54088633e-02 -1.62566099e-02 2.45330725e-02 6.13741623e-03 4.19245195e-03 7.90091418e-03…
E4hwpmLU	NMBzVndW	0.15	0.02	50.0	0.0001	128	8	1.0	0.001	0.0	0.02	0.2	25	0.93754894	0.9372572	0.903582	0.9225577	217	250	[[ 0.5541741 -0.18590981 -0.00899742 0.4244811 0.18025976 -0.25948092 0.02628625 0.01670078] [-0.19065684 0.54657745 0.15666659 -0.14879784 0.15793741 0.13597344 0.01285371 -0.00140485] [-0.1798295 -0.64233696 0.7035131 -0.4423958 -0.36317694 -0.23529708 -0.20707798 -0.22565027] [-0.1761941 -0.78854644 -0.5157738 0.6448541 -0.28601348 -0.12827161 -0.2704022 -0.34962156] [-0.56475115 -0.2476702 0.…	[[0.64178556 0. 0. 0. 0. 0. ] [0. 0.66092503 0. 0. 0. 0. ] [0. 0. 1.2105398 0. 0. 0. ] [0. 0. 0. 1.4430798 0. 0. ] [0. 0. 0. 0. 1.4346296 0. ] [0. 0. 0. 0. 0. 1.3827589 ] [0. 0. 0. 0. 0. 0. ] [0. 0. 0. 0. 0. 0. ]]	[[0. 0. 0. 0. 0. 0. 0.9391688 0. ] [0. 0. 0. 0. 0. 0. 0. 0.9274534]]	[[ 3.85750383e-01 2.83486899e-02 -2.79270709e-02 5.59028238e-04 7.20208585e-02 5.81192970e-02 -4.67393771e-02 -6.34840280e-02 1.03253806e-02 9.67144314e-03 5.16144419e-03 1.30333574e-02 -3.46988887e-02 8.96662623e-02 5.71790338e-03 5.27176354e-03 1.32924104e-02 1.91727299e-02 1.26743875e-02 9.06141195e-03 2.27986090e-02 -2.21979376e-02 1.31949801e-02 -5.49416337e-03 2.76206806e-03 1.31333191e-02 …
E4hwpmLU	qMDsyA3e	0.15	0.02	50.0	0.0001	128	8	1.0	0.001	0.0	0.02	0.2	25	0.93936855	0.9323362	0.90388626	0.9210787	245	250	[[ 0.5492353 -0.19434829 0.01175967 0.4312548 0.16706558 -0.26817083 0.0375872 0.00681696] [-0.17775582 0.5547895 0.12996188 -0.15780565 0.16121809 0.15149634 0.02031483 -0.00789778] [-0.19223113 -0.6725547 0.7118625 -0.43058714 -0.41176838 -0.2325339 -0.20218964 -0.25450513] [-0.18420963 -0.7988633 -0.52896863 0.67741734 -0.27403334 -0.14516154 -0.22983511 -0.37885347] [-0.57286507 -0.24646941 0…	[[0.64033055 0. 0. 0. 0. 0. ] [0. 0.6713035 0. 0. 0. 0. ] [0. 0. 1.2379276 0. 0. 0. ] [0. 0. 0. 1.4510108 0. 0. ] [0. 0. 0. 0. 1.4456058 0. ] [0. 0. 0. 0. 0. 1.3858696 ] [0. 0. 0. 0. 0. 0. ] [0. 0. 0. 0. 0. 0. ]]	[[0. 0. 0. 0. 0. 0. 0.94491935 0. ] [0. 0. 0. 0. 0. 0. 0. 0.92665887]]	[[ 3.77313942e-01 3.09462063e-02 -1.40266940e-02 -2.78749969e-02 5.23542650e-02 6.64418340e-02 -4.47546914e-02 -8.02420825e-02 1.10158911e-02 3.15006170e-03 -5.69947949e-03 1.35374684e-02 -3.31500210e-02 9.90868881e-02 1.65576637e-02 1.04741082e-02 6.74870424e-03 1.60180684e-02 2.84361821e-02 9.50537529e-03 2.22481564e-02 -3.32298577e-02 2.47163847e-02 4.41969186e-03 -3.24547384e-03 6.21398818e-0…
E4hwpmLU	svGNci73	0.15	0.02	50.0	0.0001	128	8	1.0	0.001	0.0	0.02	0.2	25	0.9377341	0.9343255	0.8966019	0.92087275	250	250	[[ 0.55556273 -0.20872824 -0.00287039 0.43140826 0.18519457 -0.27075022 0.04200356 0.00726466] [-0.19829144 0.5569389 0.1518537 -0.15269214 0.14399372 0.13392651 0.02514315 -0.01871288] [-0.18995114 -0.61637414 0.68088967 -0.4540958 -0.33607158 -0.25144988 -0.24000466 -0.22716767] [-0.17897508 -0.7645548 -0.53069633 0.6561856 -0.24980159 -0.1324927 -0.27024797 -0.34681255] [-0.5600082 -0.22336735…	[[0.6417914 0. 0. 0. 0. 0. ] [0. 0.6547375 0. 0. 0. 0. ] [0. 0. 1.2318451 0. 0. 0. ] [0. 0. 0. 1.4418195 0. 0. ] [0. 0. 0. 0. 1.3848994 0. ] [0. 0. 0. 0. 0. 1.3253175] [0. 0. 0. 0. 0. 0. ] [0. 0. 0. 0. 0. 0. ]]	[[0. 0. 0. 0. 0. 0. 0.929289 0. ] [0. 0. 0. 0. 0. 0. 0. 0.91673195]]	[[ 3.81847978e-01 3.44657786e-02 -2.04754546e-02 -2.90386304e-02 5.70960976e-02 6.63300753e-02 -4.16885093e-02 -7.59754702e-02 1.54433725e-02 1.47928232e-02 -2.85430998e-03 8.17256141e-03 -3.11385598e-02 9.51448306e-02 2.19252370e-02 3.20674852e-04 2.95176413e-02 1.08635491e-02 3.63413617e-02 1.02368975e-02 1.64364278e-02 -3.84141505e-02 2.54539084e-02 -9.84851178e-03 -9.66957491e-03 1.14309769e-…
E4hwpmLU	EfJrlc7h	0.15	0.02	50.0	0.0001	128	8	1.0	0.001	0.0	0.02	0.2	25	0.9354948	0.9406617	0.92052674	0.9240945	250	250	[[ 0.5512621 -0.15912548 -0.02394679 0.43057412 0.17992386 -0.2936813 0.04043202 -0.01015744] [-0.1797285 0.5555421 0.15064967 -0.1671407 0.18972479 0.15978535 0.01257332 -0.00456486] [-0.18584223 -0.6752875 0.68202895 -0.40833712 -0.4080913 -0.21945453 -0.17979191 -0.25196075] [-0.17276631 -0.76729864 -0.5291221 0.6806486 -0.2825468 -0.1055387 -0.25024527 -0.37681288] [-0.56125104 -0.21735005 0.…	[[0.64740616 0. 0. 0. 0. 0. ] [0. 0.6654283 0. 0. 0. 0. ] [0. 0. 1.2100326 0. 0. 0. ] [0. 0. 0. 1.4360561 0. 0. ] [0. 0. 0. 0. 1.405685 0. ] [0. 0. 0. 0. 0. 1.333351 ] [0. 0. 0. 0. 0. 0. ] [0. 0. 0. 0. 0. 0. ]]	[[0. 0. 0. 0. 0. 0. 0.9448792 0. ] [0. 0. 0. 0. 0. 0. 0. 0.9228979]]	[[ 4.02667314e-01 4.32046354e-02 -1.66526735e-02 -2.88213044e-02 5.27665801e-02 6.99963421e-02 -4.69301231e-02 -7.69064575e-02 1.94584336e-02 1.02299182e-02 -6.17759861e-03 1.40182180e-02 -4.96697538e-02 9.45344567e-02 4.28861659e-03 5.43873431e-03 7.22607458e-03 1.69315189e-02 2.25163177e-02 1.34513546e-02 2.19966304e-02 -3.27517949e-02 1.54856350e-02 -1.11498847e-03 -1.03059243e-02 1.10722966e-…
E4hwpmLU	6uSuKFYK	0.15	0.02	50.0	0.0001	128	8	1.0	0.001	0.0	0.02	0.2	25	0.9386399	0.93650776	0.8911032	0.9222845	142	250	[[ 0.550107 -0.2007725 -0.0184018 0.42992544 0.19523157 -0.27106535 0.0476148 0.01001093] [-0.19638796 0.5532517 0.19106689 -0.15020768 0.17522417 0.15240522 0.01308409 -0.00929846] [-0.196707 -0.6038061 0.67243737 -0.46184033 -0.3650667 -0.2631602 -0.2015917 -0.20731713] [-0.18090412 -0.8020704 -0.52810436 0.6206743 -0.2804789 -0.12014551 -0.25342867 -0.330496 ] [-0.55573684 -0.20840551 0.304265…	[[0.64534724 0. 0. 0. 0. 0. ] [0. 0.6581547 0. 0. 0. 0. ] [0. 0. 1.2344155 0. 0. 0. ] [0. 0. 0. 1.4408985 0. 0. ] [0. 0. 0. 0. 1.3692951 0. ] [0. 0. 0. 0. 0. 1.3574885 ] [0. 0. 0. 0. 0. 0. ] [0. 0. 0. 0. 0. 0. ]]	[[0. 0. 0. 0. 0. 0. 0.9345149 0. ] [0. 0. 0. 0. 0. 0. 0. 0.9207825]]	[[ 3.79563928e-01 3.29572931e-02 -2.25781780e-02 -2.10781880e-02 7.48245120e-02 7.04264194e-02 -4.54993844e-02 -6.60768673e-02 1.28320111e-02 1.30027412e-02 5.13418298e-03 1.05029931e-02 -5.00471443e-02 9.51322019e-02 1.15508689e-02 1.36400601e-02 1.53801618e-02 1.34497397e-02 2.53241118e-02 1.16835712e-02 9.93506797e-03 -2.77990997e-02 1.41817667e-02 -1.39104086e-03 5.78438537e-03 8.77213012e-03…
E4hwpmLU	cplGgMkv	0.15	0.02	50.0	0.0001	128	8	1.0	0.001	0.0	0.02	0.2	25	0.93773127	0.940166	0.92089254	0.9247942	250	250	[[ 0.5536438 -0.1935787 -0.01571076 0.41691518 0.19125392 -0.27669224 0.04485049 -0.01420011] [-0.19626851 0.5707872 0.16949597 -0.16628914 0.1747873 0.13677776 0.02385051 -0.00523151] [-0.18572561 -0.6548214 0.69380975 -0.43098995 -0.38532415 -0.24171183 -0.21417107 -0.22672813] [-0.17207867 -0.78704894 -0.5490248 0.6465417 -0.23689817 -0.10054369 -0.2583605 -0.3698851 ] [-0.57299644 -0.22178307…	[[0.63868594 0. 0. 0. 0. 0. ] [0. 0.659547 0. 0. 0. 0. ] [0. 0. 1.2397786 0. 0. 0. ] [0. 0. 0. 1.4411367 0. 0. ] [0. 0. 0. 0. 1.3934332 0. ] [0. 0. 0. 0. 0. 1.3178364 ] [0. 0. 0. 0. 0. 0. ] [0. 0. 0. 0. 0. 0. ]]	[[0. 0. 0. 0. 0. 0. 0.93233854 0. ] [0. 0. 0. 0. 0. 0. 0. 0.9231522 ]]	[[ 3.93175334e-01 3.00438032e-02 -9.02209431e-04 -1.62049942e-02 5.99323288e-02 6.84942305e-02 -4.82328460e-02 -9.22125652e-02 1.25713935e-02 3.40895355e-03 9.22856620e-04 1.24947969e-02 -3.52834165e-02 9.95184109e-02 5.20121539e-03 6.64999709e-03 8.63691233e-03 1.10699851e-02 2.82221809e-02 1.17911855e-02 1.83923878e-02 -3.56287733e-02 2.92180721e-02 -4.81722085e-03 -6.95722271e-03 3.37760616e-0…
E4hwpmLU	kSFWpYj7	0.15	0.02	50.0	0.0001	128	8	1.0	0.001	0.0	0.02	0.2	25	0.93610954	0.93503857	0.9061966	0.9212727	250	250	[[ 0.5422078 -0.18765038 0.00634776 0.43212593 0.1581665 -0.27393657 0.04186516 -0.00229143] [-0.18436594 0.560569 0.16524203 -0.16027625 0.166241 0.15743645 0.02592614 -0.01041247] [-0.19780903 -0.637623 0.70476925 -0.4256696 -0.39527822 -0.25195634 -0.2193949 -0.23275848] [-0.17805308 -0.80017006 -0.5322498 0.67368907 -0.28995082 -0.13028955 -0.22756416 -0.37838167] [-0.56149787 -0.22723144 0.2…	[[0.62932974 0. 0. 0. 0. 0. ] [0. 0.6639628 0. 0. 0. 0. ] [0. 0. 1.2391415 0. 0. 0. ] [0. 0. 0. 1.4410503 0. 0. ] [0. 0. 0. 0. 1.4208955 0. ] [0. 0. 0. 0. 0. 1.3722126 ] [0. 0. 0. 0. 0. 0. ] [0. 0. 0. 0. 0. 0. ]]	[[0. 0. 0. 0. 0. 0. 0.9460069 0. ] [0. 0. 0. 0. 0. 0. 0. 0.92116624]]	[[ 3.92712682e-01 3.93009670e-02 -1.95310004e-02 -3.77490856e-02 5.57092093e-02 6.64984584e-02 -3.78428847e-02 -6.61044866e-02 7.59739289e-03 9.04452335e-03 -3.86458659e-03 1.58570781e-02 -3.59243602e-02 8.04091766e-02 5.92224300e-03 -3.44180106e-03 1.48848509e-02 4.21048701e-03 1.67385638e-02 1.17605329e-02 7.55642075e-03 -2.92547755e-02 1.62989125e-02 -4.59731556e-03 -1.58717856e-02 5.96315693e…
E4hwpmLU	NmsY8HFd	0.15	0.02	50.0	0.0001	128	8	1.0	0.001	0.0	0.02	0.2	25	0.94013613	0.93483764	0.8995082	0.92270297	250	250	[[ 0.5512344 -0.17652333 0.00184232 0.42817295 0.1919159 -0.27928537 0.03503394 0.00661791] [-0.18831359 0.57038194 0.17303208 -0.14695406 0.16913627 0.15253696 0.02338342 -0.01727392] [-0.17731407 -0.61933935 0.6890967 -0.43600973 -0.38269666 -0.24101895 -0.2105149 -0.24368338] [-0.16493815 -0.7958018 -0.53535247 0.66018105 -0.25925666 -0.11034284 -0.25365183 -0.3708918 ] [-0.55891 -0.2214311 0.…	[[0.63681215 0. 0. 0. 0. 0. ] [0. 0.65042716 0. 0. 0. 0. ] [0. 0. 1.2238787 0. 0. 0. ] [0. 0. 0. 1.434842 0. 0. ] [0. 0. 0. 0. 1.3773252 0. ] [0. 0. 0. 0. 0. 1.3306087 ] [0. 0. 0. 0. 0. 0. ] [0. 0. 0. 0. 0. 0. ]]	[[0. 0. 0. 0. 0. 0. 0.9323805 0. ] [0. 0. 0. 0. 0. 0. 0. 0.9187679]]	[[ 3.83594841e-01 2.47528069e-02 -2.61236373e-02 -1.93387661e-02 6.45713210e-02 6.98820725e-02 -4.53849100e-02 -8.15107301e-02 1.62675083e-02 9.94814839e-03 1.96404522e-03 7.93849677e-03 -4.58540209e-02 9.82549191e-02 1.78206265e-02 1.80441123e-02 1.49017656e-02 7.19243195e-03 3.18900794e-02 1.07406899e-02 9.47234128e-03 -2.27845591e-02 2.03596447e-02 1.19749149e-02 2.19131727e-03 5.85296750e-03 …
Rsneq92h	D4F7kikD	0.15	0.02	50.0	0.0001	128	8	1.0	0.001	0.0	0.02	0.2	25	0.92097574	0.92997694	0.8997264	0.9061518	250	250	[[ 0.52913386 -0.2559101 0.28594887 -0.09243332 -0.31229824 0.1417898 0.01742328 0.14828004] [-0.26102647 0.5174975 0.098797 -0.09605643 0.06522664 -0.12449296 0.12268508 -0.11259115] [-0.2527644 -0.7511906 0.6926675 -1.0024288 -0.19247207 0.19116314 -0.2557879 -0.20486034] [-0.32669663 -0.10183088 -0.60272944 0.23295975 -0.07785766 0.25744098 -0.09018813 -0.21898477] [-0.62381625 -0.30079255 -0.…	[[0.6861245 0. 0. 0. 0. 0. ] [0. 0.66036856 0. 0. 0. 0. ] [0. 0. 1.3701952 0. 0. 0. ] [0. 0. 0. 1.3495167 0. 0. ] [0. 0. 0. 0. 1.3357314 0. ] [0. 0. 0. 0. 0. 1.3252872 ] [0. 0. 0. 0. 0. 0. ] [0. 0. 0. 0. 0. 0. ]]	[[0. 0. 0. 0. 0. 0. 0.9989172 0. ] [0. 0. 0. 0. 0. 0. 0. 1.0066004]]	[[ 1.59779638e-01 4.21370119e-02 -4.39625606e-02 5.02103604e-02 5.10009862e-02 -3.91998515e-02 -4.61184159e-02 -6.22609742e-02 1.14933010e-02 1.50967939e-02 2.20995415e-02 -7.91561045e-03 -1.30360723e-02 -4.55228332e-03 2.38365997e-02 1.52450189e-01 1.29879266e-01 -2.53058933e-02 -1.64924972e-02 3.08103003e-02 2.30928510e-01 2.05573961e-02 4.42803115e-01 -5.64076146e-03 2.25116033e-02 5.09614404e…
Rsneq92h	YTPlljSK	0.15	0.02	50.0	0.0001	128	8	1.0	0.001	0.0	0.02	0.2	25	0.92860866	0.9207164	0.9071909	0.90660906	250	250	[[ 0.61181986 -0.13042119 0.2731629 0.17999853 -0.34460872 0.1441374 0.06786203 -0.01837941] [-0.12890473 0.5645043 -0.20423822 0.2788834 0.21281698 -0.03604974 -0.05155725 -0.0922995 ] [-0.16000727 -0.7931258 0.639802 -0.6473374 -0.23319219 -0.35625336 -0.34191772 -0.16402085] [-0.14956035 -0.68785584 -0.61875933 0.47663182 -0.48213515 0.35100892 -0.22803113 -0.19088626] [-0.7683549 -0.26281002 …	[[0.6471028 0. 0. 0. 0. 0. ] [0. 0.629948 0. 0. 0. 0. ] [0. 0. 1.405024 0. 0. 0. ] [0. 0. 0. 1.3850857 0. 0. ] [0. 0. 0. 0. 1.4507334 0. ] [0. 0. 0. 0. 0. 1.2895846] [0. 0. 0. 0. 0. 0. ] [0. 0. 0. 0. 0. 0. ]]	[[0. 0. 0. 0. 0. 0. 0.9615244 0. ] [0. 0. 0. 0. 0. 0. 0. 0.90889436]]	[[ 1.50524333e-01 1.60421841e-02 -4.07991186e-02 4.50417399e-03 4.27336544e-02 2.81004980e-03 -6.40685111e-02 -2.29393560e-02 1.11888554e-02 1.42750721e-02 9.87845100e-03 -3.87506559e-04 -1.51930042e-02 -3.41402832e-03 1.71068180e-02 1.54823825e-01 1.49084255e-01 -6.77899970e-03 -2.65206024e-02 4.47942019e-02 2.37274244e-01 2.73876898e-02 4.15434062e-01 1.56440958e-03 2.74015088e-02 1.41299367e-0…
Rsneq92h	GeyCmGUI	0.15	0.02	50.0	0.0001	128	8	1.0	0.001	0.0	0.02	0.2	25	0.92042917	0.93926275	0.91828305	0.9116541	188	250	[[ 5.25262415e-01 -2.56418645e-01 2.15996742e-01 -1.09540366e-01 -2.59446353e-01 1.28810510e-01 8.06164695e-04 1.11055344e-01] [-2.23137945e-01 4.59212482e-01 1.10073209e-01 -8.45071301e-02 5.66788279e-02 -9.49874818e-02 1.40519157e-01 -1.23161070e-01] [-1.96563616e-01 -6.44235313e-01 6.88109398e-01 -9.85559881e-01 -1.42053291e-01 1.12553254e-01 -2.78219044e-01 -2.09370077e-01] [-3.23976964e-01 -…	[[0.693869 0. 0. 0. 0. 0. ] [0. 0.6796329 0. 0. 0. 0. ] [0. 0. 1.2977334 0. 0. 0. ] [0. 0. 0. 1.3296466 0. 0. ] [0. 0. 0. 0. 1.3277979 0. ] [0. 0. 0. 0. 0. 1.3279874] [0. 0. 0. 0. 0. 0. ] [0. 0. 0. 0. 0. 0. ]]	[[0. 0. 0. 0. 0. 0. 1.0148156 0. ] [0. 0. 0. 0. 0. 0. 0. 0.9998934]]	[[ 1.70793787e-01 2.44674627e-02 -4.61995453e-02 6.97970837e-02 3.67438495e-02 -4.99431081e-02 -4.65901643e-02 -4.68702056e-02 1.09382253e-02 1.47578372e-02 1.11854943e-02 -3.62611376e-02 -2.51048058e-03 -2.48626173e-02 -5.84964640e-03 1.65889114e-01 1.19089395e-01 -5.66456933e-03 -3.40743512e-02 1.40592717e-02 2.51671374e-01 1.73365138e-02 4.43464875e-01 -2.48525534e-02 1.91558786e-02 -2.5342092…
Rsneq92h	PaZ67U89	0.15	0.02	50.0	0.0001	128	8	1.0	0.001	0.0	0.02	0.2	25	0.93154854	0.92221075	0.91604906	0.9094758	250	250	[[ 0.6028295 -0.13167448 0.25865752 0.15033048 -0.32535064 0.10625514 0.06300423 -0.03664402] [-0.2091234 0.5395228 0.18753931 -0.00774397 0.10049156 -0.1272685 0.09504862 -0.18082683] [-0.16853705 -0.75758713 0.7611632 -0.670032 -0.19924654 -0.46235314 -0.2859614 -0.30200267] [-0.15826909 -0.64466786 -0.50976104 0.48485023 -0.6021707 0.31791985 -0.16768888 -0.36788473] [-0.7656919 -0.23861301 -0…	[[0.65973604 0. 0. 0. 0. 0. ] [0. 0.64250946 0. 0. 0. 0. ] [0. 0. 1.4285812 0. 0. 0. ] [0. 0. 0. 1.4191232 0. 0. ] [0. 0. 0. 0. 1.4379872 0. ] [0. 0. 0. 0. 0. 1.2761488 ] [0. 0. 0. 0. 0. 0. ] [0. 0. 0. 0. 0. 0. ]]	[[0. 0. 0. 0. 0. 0. 0.98874915 0. ] [0. 0. 0. 0. 0. 0. 0. 0.8684398 ]]	[[ 1.44017473e-01 3.58543620e-02 -4.64526862e-02 3.73199955e-02 5.20623401e-02 -9.04691964e-03 -5.13277464e-02 -3.39887924e-02 8.59044585e-03 1.15339644e-02 2.57207118e-02 -6.23396924e-03 -1.84753072e-02 -7.94157758e-03 5.58888167e-03 1.52868196e-01 1.52969792e-01 -1.59657001e-02 -3.96319404e-02 3.97173874e-02 2.37791181e-01 2.51105074e-02 4.22163546e-01 -6.05867989e-03 2.11254470e-02 4.83979820e…
Rsneq92h	C7zuQRmk	0.15	0.02	50.0	0.0001	128	8	1.0	0.001	0.0	0.02	0.2	25	0.92329186	0.929688	0.88790363	0.90672415	120	250	[[ 0.52769285 -0.27262765 0.22125338 -0.09724888 -0.26093635 0.11713741 0.01042209 0.1244979 ] [-0.21461703 0.47355264 0.09085046 -0.14690523 0.1122075 -0.10990127 0.15247676 -0.17224526] [-0.20595692 -0.6660505 0.5794833 -1.0574105 -0.20410776 0.17266366 -0.22773916 -0.20849815] [-0.31525138 -0.12927602 -0.68882006 0.25503483 0.00112266 0.21940945 -0.06564602 -0.21595092] [-0.56067336 -0.3106077…	[[0.6924685 0. 0. 0. 0. 0. ] [0. 0.6811428 0. 0. 0. 0. ] [0. 0. 1.3064433 0. 0. 0. ] [0. 0. 0. 1.2913122 0. 0. ] [0. 0. 0. 0. 1.3397402 0. ] [0. 0. 0. 0. 0. 1.3433546] [0. 0. 0. 0. 0. 0. ] [0. 0. 0. 0. 0. 0. ]]	[[0. 0. 0. 0. 0. 0. 1.0111587 0. ] [0. 0. 0. 0. 0. 0. 0. 0.9967154]]	[[ 1.64411798e-01 2.77200043e-02 -3.67384404e-02 7.08824843e-02 4.53732163e-02 -6.78384826e-02 -5.62002286e-02 -4.18387949e-02 1.12433601e-02 1.03231240e-02 5.03642578e-03 -2.08577756e-02 -8.15081596e-03 -1.75645798e-02 -7.87650049e-03 1.63202807e-01 1.37177527e-01 -6.31254818e-03 -2.60448381e-02 1.41146965e-02 2.40666330e-01 1.67637635e-02 4.45089579e-01 -2.07256973e-02 1.34019759e-02 5.19523979…
Rsneq92h	R2I05zqe	0.15	0.02	50.0	0.0001	128	8	1.0	0.001	0.0	0.02	0.2	25	0.93454504	0.92528486	0.88044363	0.9086635	250	250	[[ 0.5627448 -0.14565867 0.35862178 0.2514389 -0.49478152 0.29627052 -0.04678575 -0.02996434] [-0.21340486 0.51085776 0.18734308 -0.08059458 0.06522712 -0.07359309 0.13159019 -0.1477785 ] [-0.17973334 -0.820306 0.8125552 -0.76414746 -0.1051307 -0.23412874 -0.27351856 -0.2116175 ] [-0.1638475 -0.4120926 -0.5051153 0.3748877 -0.4683988 0.34813103 -0.17176765 -0.25891727] [-0.9069108 -0.32305056 -0.…	[[0.69143254 0. 0. 0. 0. 0. ] [0. 0.6657414 0. 0. 0. 0. ] [0. 0. 1.3848104 0. 0. 0. ] [0. 0. 0. 1.4248319 0. 0. ] [0. 0. 0. 0. 1.3523921 0. ] [0. 0. 0. 0. 0. 1.2013377 ] [0. 0. 0. 0. 0. 0. ] [0. 0. 0. 0. 0. 0. ]]	[[0. 0. 0. 0. 0. 0. 1.0200957 0. ] [0. 0. 0. 0. 0. 0. 0. 0.9986122]]	[[ 1.58590898e-01 3.45797315e-02 -3.47702801e-02 1.70289986e-02 4.65500578e-02 4.84787114e-03 -5.60454801e-02 -4.54691611e-02 1.59007721e-02 8.67583789e-03 3.13509330e-02 -3.95094976e-03 -2.69357162e-03 -2.26841774e-03 2.59391256e-02 1.56365767e-01 1.42732471e-01 -1.41681675e-02 -1.05490442e-02 3.98599394e-02 2.31059998e-01 2.30709761e-02 4.30315793e-01 -3.11566936e-03 1.82864498e-02 5.85998595e-…
Rsneq92h	9ls0r41g	0.15	0.02	50.0	0.0001	128	8	1.0	0.001	0.0	0.02	0.2	25	0.9229789	0.9335333	0.90689176	0.90927154	223	250	[[ 0.53359455 -0.25925785 0.26495057 -0.07687401 -0.19562382 0.1607121 -0.0864537 0.09261696] [-0.22119452 0.45322186 0.1003451 -0.10883328 0.07585192 -0.13315882 0.16222477 -0.11573589] [-0.18701027 -0.6559613 0.63095164 -1.0462353 -0.1312339 0.08127775 -0.22690015 -0.170505 ] [-0.35281056 -0.15670685 -0.57018775 0.2552756 0.01059569 0.14582407 -0.09533294 -0.19096804] [-0.5893468 -0.3281332 -0.…	[[0.7007747 0. 0. 0. 0. 0. ] [0. 0.6921193 0. 0. 0. 0. ] [0. 0. 1.2815813 0. 0. 0. ] [0. 0. 0. 1.3222748 0. 0. ] [0. 0. 0. 0. 1.3851744 0. ] [0. 0. 0. 0. 0. 1.3537819] [0. 0. 0. 0. 0. 0. ] [0. 0. 0. 0. 0. 0. ]]	[[0. 0. 0. 0. 0. 0. 1.0114952 0. ] [0. 0. 0. 0. 0. 0. 0. 1.0160786]]	[[ 1.70280844e-01 2.71157715e-02 -2.55527422e-02 8.27585235e-02 3.95180807e-02 -8.65525678e-02 -4.65489700e-02 -4.18541394e-02 1.11010494e-02 9.49195959e-03 1.23253101e-02 -2.73798686e-02 2.39918055e-03 -7.87545182e-03 3.28935566e-03 1.64879933e-01 1.32837921e-01 -4.58302535e-03 -2.81243976e-02 4.30011563e-03 2.47801557e-01 1.11276712e-02 4.57077116e-01 -8.69138911e-03 1.04733203e-02 -2.56475876e…
Rsneq92h	aypCggeV	0.15	0.02	50.0	0.0001	128	8	1.0	0.001	0.0	0.02	0.2	25	0.9319835	0.92852604	0.91931725	0.91228443	250	250	[[ 0.595908 -0.11128174 0.29421443 0.13928327 -0.3344124 0.12925287 0.00583584 0.00797219] [-0.11235221 0.5739586 -0.22233771 0.30899236 0.21314105 -0.04154577 -0.04683111 -0.11355372] [-0.15718512 -0.7548698 0.74293107 -0.62076503 -0.1725872 -0.390997 -0.43816686 -0.1575238 ] [-0.14153889 -0.66449004 -0.5662629 0.5416652 -0.47495505 0.36183807 -0.25999802 -0.23022388] [-0.7037693 -0.25015613 -0.…	[[0.6404008 0. 0. 0. 0. 0. ] [0. 0.62845117 0. 0. 0. 0. ] [0. 0. 1.399476 0. 0. 0. ] [0. 0. 0. 1.3785194 0. 0. ] [0. 0. 0. 0. 1.4476371 0. ] [0. 0. 0. 0. 0. 1.2380689 ] [0. 0. 0. 0. 0. 0. ] [0. 0. 0. 0. 0. 0. ]]	[[0. 0. 0. 0. 0. 0. 0.95508087 0. ] [0. 0. 0. 0. 0. 0. 0. 0.9041006 ]]	[[ 1.66381985e-01 3.39355171e-02 -6.19894229e-02 5.17872535e-03 6.71424046e-02 -6.82026614e-03 -4.65379357e-02 -2.92134900e-02 1.24597317e-02 1.72921158e-02 1.42773781e-02 -1.58126000e-02 -1.34863667e-02 -1.29788248e-02 6.99996157e-03 1.54678181e-01 1.48589000e-01 -1.18290009e-02 -2.69475523e-02 4.45800088e-02 2.33471468e-01 3.03150937e-02 4.23592001e-01 -9.60426591e-03 2.46027838e-02 5.37055079e…
Rsneq92h	ZNmjPA9C	0.15	0.02	50.0	0.0001	128	8	1.0	0.001	0.0	0.02	0.2	25	0.934002	0.92104435	0.89705515	0.90821767	246	250	[[ 0.6073211 -0.10441129 0.28310406 0.13143007 -0.32677448 0.08654831 0.02694169 0.0109573 ] [-0.23587853 0.538774 0.18692711 0.04108358 0.10354622 -0.11366455 0.1107092 -0.17597628] [-0.16552587 -0.76005495 0.7431024 -0.6849073 -0.13272148 -0.37083575 -0.24627171 -0.30132142] [-0.15399975 -0.51443034 -0.46149552 0.5139642 -0.9227877 0.5722273 -0.1734284 -0.31743458] [-0.7358791 -0.29953778 -0.29…	[[0.6506348 0. 0. 0. 0. 0. ] [0. 0.6326856 0. 0. 0. 0. ] [0. 0. 1.4000989 0. 0. 0. ] [0. 0. 0. 1.3313868 0. 0. ] [0. 0. 0. 0. 1.394222 0. ] [0. 0. 0. 0. 0. 1.2131184] [0. 0. 0. 0. 0. 0. ] [0. 0. 0. 0. 0. 0. ]]	[[0. 0. 0. 0. 0. 0. 1.0243049 0. ] [0. 0. 0. 0. 0. 0. 0. 0.90034074]]	[[ 1.61113575e-01 2.84474678e-02 -4.86201905e-02 2.50048544e-02 5.08989505e-02 2.42430195e-02 -5.75859025e-02 -3.43404412e-02 1.09887756e-02 1.34639340e-02 1.96499377e-02 5.68306865e-03 -4.91879554e-03 -1.24085252e-03 1.97899342e-02 1.50243476e-01 1.60671100e-01 -1.42491376e-02 -2.00722199e-02 4.32333685e-02 2.35795826e-01 2.81518213e-02 4.29910064e-01 -1.33354357e-03 2.45952141e-02 1.72778883e-0…
Rsneq92h	PnjblLdg	0.15	0.02	50.0	0.0001	128	8	1.0	0.001	0.0	0.02	0.2	25	0.9239484	0.93574166	0.9048612	0.9105982	234	250	[[ 5.49895406e-01 -2.63885528e-01 2.52839625e-01 -1.06591754e-01 -2.99123257e-01 1.15842663e-01 3.59982923e-02 1.38647527e-01] [-2.32717574e-01 4.88027871e-01 1.22329436e-01 -9.87173542e-02 5.38267456e-02 -1.09017648e-01 1.33898318e-01 -1.02639198e-01] [-1.90662101e-01 -6.43726647e-01 7.04125345e-01 -1.00915372e+00 -1.33150235e-01 1.57346129e-01 -2.26551488e-01 -2.47961894e-01] [-2.96943188e-01 -…	[[0.68837935 0. 0. 0. 0. 0. ] [0. 0.67107373 0. 0. 0. 0. ] [0. 0. 1.3206711 0. 0. 0. ] [0. 0. 0. 1.3343087 0. 0. ] [0. 0. 0. 0. 1.2928622 0. ] [0. 0. 0. 0. 0. 1.3030027 ] [0. 0. 0. 0. 0. 0. ] [0. 0. 0. 0. 0. 0. ]]	[[0. 0. 0. 0. 0. 0. 1.0016639 0. ] [0. 0. 0. 0. 0. 0. 0. 0.985118 ]]	[[ 1.57558069e-01 3.59651186e-02 -5.66369407e-02 5.55543378e-02 4.33448851e-02 -3.68932039e-02 -6.18231446e-02 -4.38704006e-02 9.09457169e-03 1.35646490e-02 2.30947454e-02 -2.54276749e-02 -5.09509956e-03 -1.87249184e-02 1.25034386e-02 1.52605116e-01 1.45437807e-01 -9.13636666e-03 -2.81220376e-02 3.69194411e-02 2.38265902e-01 1.62094180e-02 4.34384018e-01 -1.30041037e-02 1.88323706e-02 6.78496761e…
bZWYYg9q	Z13CirBP	0.15	0.02	50.0	0.0001	128	8	1.0	0.001	0.0	0.02	0.2	25	0.9344724	0.92660177	0.90983474	0.9122368	250	250	[[ 0.52645 -0.22242905 0.29271752 0.07335925 0.21214586 -0.11658639 0.14512739 -0.06044497] [-0.11463799 0.64538366 0.05207368 -0.24405655 0.13203806 0.07734939 0.08602305 -0.06612463] [-0.15763898 -0.6276354 0.66310054 -0.53657967 -0.18999626 -0.31353945 -0.22589782 -0.35482845] [-0.1765824 -0.5996547 -0.46192268 0.727529 -0.17164713 -0.36835122 -0.1748035 -0.47110388] [-0.5512384 -0.23382446 -0…	[[0.6522807 0. 0. 0. 0. 0. ] [0. 0.67715913 0. 0. 0. 0. ] [0. 0. 1.3562293 0. 0. 0. ] [0. 0. 0. 1.381668 0. 0. ] [0. 0. 0. 0. 1.4161555 0. ] [0. 0. 0. 0. 0. 1.367399 ] [0. 0. 0. 0. 0. 0. ] [0. 0. 0. 0. 0. 0. ]]	[[0. 0. 0. 0. 0. 0. 0.92834526 0. ] [0. 0. 0. 0. 0. 0. 0. 0.7961962 ]]	[[ 1.40302211e-01 -8.78325924e-02 -4.56506386e-02 1.34539157e-01 5.58625907e-02 3.52617316e-02 -6.00034818e-02 -1.95952859e-02 -1.98105872e-02 -1.52845113e-02 2.33760085e-02 2.75328867e-02 -6.56140316e-03 -1.83068961e-02 -3.65940630e-02 1.94966774e-02 -2.41175629e-02 2.23254934e-02 7.34270737e-03 5.25868218e-03 7.68064614e-03 9.32799373e-03 2.99043134e-02 3.32731545e-01 -9.49095190e-03 1.69685371…
bZWYYg9q	FzDbCU39	0.15	0.02	50.0	0.0001	128	8	1.0	0.001	0.0	0.02	0.2	25	0.9357089	0.9234057	0.93224704	0.91210055	250	250	[[ 0.5046087 -0.12464697 0.33849367 0.17543656 0.14101231 -0.16755855 0.1829888 -0.17461693] [-0.22277133 0.65870553 0.16174221 -0.21526916 0.14926706 0.02175959 0.08447326 -0.0016444 ] [-0.20225099 -0.6424761 0.7033084 -0.63920623 -0.22995065 -0.25532854 -0.23052347 -0.26928887] [-0.18771686 -0.677834 -0.52515334 0.64196795 -0.20669526 -0.03655265 -0.13495971 -0.41343197] [-0.5497014 -0.2118656 …	[[0.6372762 0. 0. 0. 0. 0. ] [0. 0.66958547 0. 0. 0. 0. ] [0. 0. 1.353635 0. 0. 0. ] [0. 0. 0. 1.3752898 0. 0. ] [0. 0. 0. 0. 1.4115055 0. ] [0. 0. 0. 0. 0. 1.3878654 ] [0. 0. 0. 0. 0. 0. ] [0. 0. 0. 0. 0. 0. ]]	[[0. 0. 0. 0. 0. 0. 0.91429645 0. ] [0. 0. 0. 0. 0. 0. 0. 0.78583384]]	[[ 1.37269080e-01 -8.54296461e-02 -4.48566414e-02 1.38201118e-01 5.39601520e-02 1.75951608e-02 -6.26635849e-02 -1.55815408e-02 -2.64965631e-02 -1.91025473e-02 2.82213874e-02 2.01883018e-02 2.40179757e-03 -9.64612979e-03 -1.03735067e-02 1.46194538e-02 -2.73798276e-02 2.81145517e-02 4.47372906e-03 6.19767793e-03 7.77589157e-03 5.51274931e-03 4.17558290e-02 3.24007332e-01 -1.02928532e-02 8.24029371e…
bZWYYg9q	eHMKWqRp	0.15	0.02	50.0	0.0001	128	8	1.0	0.001	0.0	0.02	0.2	25	0.93689203	0.9249335	0.90786314	0.9116051	250	250	[[ 4.7332558e-01 2.5196524e-02 3.8149470e-01 3.2314930e-02 2.7031587e-02 -3.1144515e-01 2.3320490e-01 -2.5223187e-01] [-1.6969661e-01 6.8700010e-01 -1.8583265e-01 2.2032978e-02 2.3181120e-01 8.5800938e-02 -4.4306811e-02 7.2680361e-04] [-2.0158760e-01 -6.6894984e-01 6.1968046e-01 -5.6405336e-01 -7.7989824e-02 -2.1111415e-01 -3.1144628e-01 -2.7829698e-01] [-2.4002407e-01 -6.2507522e-01 -4.9980628e-…	[[0.71083486 0. 0. 0. 0. 0. ] [0. 0.65421516 0. 0. 0. 0. ] [0. 0. 1.3796368 0. 0. 0. ] [0. 0. 0. 1.3850272 0. 0. ] [0. 0. 0. 0. 1.3997641 0. ] [0. 0. 0. 0. 0. 1.3868339 ] [0. 0. 0. 0. 0. 0. ] [0. 0. 0. 0. 0. 0. ]]	[[0. 0. 0. 0. 0. 0. 0.9162869 0. ] [0. 0. 0. 0. 0. 0. 0. 0.7963607]]	[[ 1.70551628e-01 -8.74155983e-02 -2.73337178e-02 1.53290808e-01 5.88690490e-02 2.10146606e-02 -7.42513612e-02 1.25756953e-03 -2.30190940e-02 -7.65850767e-04 7.48971943e-05 -3.60364979e-03 -1.08331442e-02 -3.96064632e-02 4.05031815e-03 4.78920573e-03 -7.26348311e-02 4.30447701e-03 1.03585804e-02 6.91358931e-03 1.28831090e-02 5.28622419e-03 6.23565279e-02 3.05760473e-01 -1.30095286e-02 -8.84762779…
bZWYYg9q	XzAsPL0f	0.15	0.02	50.0	0.0001	128	8	1.0	0.001	0.0	0.02	0.2	25	0.9357035	0.9304025	0.92952853	0.91612875	250	250	[[ 0.47459093 0.02820196 0.37221184 0.02841513 0.01641989 -0.29262018 0.21906912 -0.22410475] [-0.17570719 0.6459286 -0.19313133 0.02042096 0.23915605 0.06509301 -0.0673205 0.00165187] [-0.19268844 -0.6751052 0.6145112 -0.51389617 -0.13843888 -0.2415158 -0.31605312 -0.29679134] [-0.20850058 -0.61047727 -0.46764275 0.7712503 -0.1456369 -0.27353382 -0.24544413 -0.406142 ] [-0.5817461 -0.14423665 -0…	[[0.6918432 0. 0. 0. 0. 0. ] [0. 0.6616016 0. 0. 0. 0. ] [0. 0. 1.3757133 0. 0. 0. ] [0. 0. 0. 1.3548427 0. 0. ] [0. 0. 0. 0. 1.4625481 0. ] [0. 0. 0. 0. 0. 1.4683703] [0. 0. 0. 0. 0. 0. ] [0. 0. 0. 0. 0. 0. ]]	[[0. 0. 0. 0. 0. 0. 0.9131264 0. ] [0. 0. 0. 0. 0. 0. 0. 0.8071959]]	[[ 1.96500733e-01 -9.61349234e-02 -4.71119806e-02 1.37865767e-01 6.08177707e-02 4.00995091e-02 -7.11091235e-02 -8.44157115e-03 -7.29857199e-03 -9.20149963e-03 4.41828417e-03 -3.47730215e-03 -7.91058410e-03 -2.62580402e-02 2.22045742e-02 1.28986416e-02 -6.43090680e-02 2.78993044e-03 1.31025538e-03 -4.67533246e-03 4.05634800e-03 1.78641791e-03 3.49646360e-02 3.20395350e-01 -1.28255412e-02 -1.165348…
bZWYYg9q	84DG9EWD	0.15	0.02	50.0	0.0001	128	8	1.0	0.001	0.0	0.02	0.2	25	0.9335762	0.9321413	0.9316055	0.9151467	250	250	[[ 0.5325393 -0.25073743 0.3039436 0.06926198 0.2458679 -0.08007637 0.14587444 -0.06722163] [-0.121907 0.64806616 0.04946979 -0.2180828 0.12774687 0.06407157 0.08831576 -0.0704377 ] [-0.14865667 -0.6044046 0.6463806 -0.5398538 -0.17674495 -0.3051698 -0.22696613 -0.3361812 ] [-0.17378514 -0.60732746 -0.44081154 0.7297687 -0.13831872 -0.36303234 -0.20191894 -0.45287472] [-0.5689542 -0.22752024 -0.0…	[[0.6303647 0. 0. 0. 0. 0. ] [0. 0.66680753 0. 0. 0. 0. ] [0. 0. 1.3599684 0. 0. 0. ] [0. 0. 0. 1.3780565 0. 0. ] [0. 0. 0. 0. 1.4069215 0. ] [0. 0. 0. 0. 0. 1.3632565 ] [0. 0. 0. 0. 0. 0. ] [0. 0. 0. 0. 0. 0. ]]	[[0. 0. 0. 0. 0. 0. 0.91542226 0. ] [0. 0. 0. 0. 0. 0. 0. 0.80886525]]	[[ 1.37956709e-01 -8.17109942e-02 -4.63086888e-02 1.42060295e-01 7.17206672e-02 3.75055224e-02 -5.19853234e-02 -3.70673165e-02 -1.86044183e-02 6.32531941e-04 3.78270596e-02 2.74758097e-02 6.37859921e-04 -9.26854648e-03 -3.47271562e-02 2.52958871e-02 -2.54361294e-02 3.10388952e-02 -1.55614773e-02 3.59756406e-04 3.78406979e-03 3.48713505e-03 3.10616232e-02 3.28246951e-01 8.46748357e-04 1.94663107e-…
bZWYYg9q	UKSKy3ED	0.15	0.02	50.0	0.0001	128	8	1.0	0.001	0.0	0.02	0.2	25	0.9345412	0.92974496	0.916927	0.9133165	238	250	[[ 0.4491294 0.06008976 0.38925105 -0.00753569 0.02289839 -0.27577856 0.22241929 -0.25371054] [-0.18031773 0.69084585 -0.18021539 -0.00113388 0.23606059 0.06177142 -0.06567629 -0.00595688] [-0.22821397 -0.69886273 0.64129287 -0.55399305 -0.08425289 -0.23369803 -0.3378821 -0.30017525] [-0.25668502 -0.6232981 -0.4915474 0.72091717 -0.18468681 -0.30075267 -0.21638818 -0.44102767] [-0.55495924 -0.086…	[[0.71104324 0. 0. 0. 0. 0. ] [0. 0.63974553 0. 0. 0. 0. ] [0. 0. 1.430663 0. 0. 0. ] [0. 0. 0. 1.4392377 0. 0. ] [0. 0. 0. 0. 1.3678632 0. ] [0. 0. 0. 0. 0. 1.3788795 ] [0. 0. 0. 0. 0. 0. ] [0. 0. 0. 0. 0. 0. ]]	[[0. 0. 0. 0. 0. 0. 0.9172676 0. ] [0. 0. 0. 0. 0. 0. 0. 0.8081971]]	[[ 1.81140870e-01 -9.66380835e-02 -1.93184279e-02 1.46183372e-01 7.48531297e-02 5.03428429e-02 -7.27322102e-02 -2.36758776e-02 9.24781058e-03 4.34130989e-03 2.43462529e-03 9.58199985e-03 6.73829997e-03 -2.94289570e-02 2.82096229e-02 9.37122852e-03 -5.50371408e-02 2.19512824e-03 -1.33476593e-03 1.37175806e-03 3.24906548e-04 2.07791105e-03 3.64570357e-02 3.29052627e-01 4.81734797e-03 1.12021677e-02…
bZWYYg9q	ndDd0ioG	0.15	0.02	50.0	0.0001	128	8	1.0	0.001	0.0	0.02	0.2	25	0.9357515	0.9296639	0.9211334	0.9141211	250	250	[[ 0.46768582 0.03675234 0.39090303 0.04045249 0.0452896 -0.3095258 0.2125054 -0.24776047] [-0.18130064 0.6893101 -0.18908826 -0.00164358 0.24528252 0.06641019 -0.05263489 0.00574762] [-0.193034 -0.67106366 0.6192121 -0.5367308 -0.12360112 -0.2151263 -0.3076638 -0.29799557] [-0.2251255 -0.62202436 -0.46448338 0.75033814 -0.13353428 -0.25423574 -0.23504493 -0.41756514] [-0.5479115 -0.09850733 -0.0…	[[0.71831363 0. 0. 0. 0. 0. ] [0. 0.64747083 0. 0. 0. 0. ] [0. 0. 1.3733839 0. 0. 0. ] [0. 0. 0. 1.3893813 0. 0. ] [0. 0. 0. 0. 1.3835 0. ] [0. 0. 0. 0. 0. 1.3883946 ] [0. 0. 0. 0. 0. 0. ] [0. 0. 0. 0. 0. 0. ]]	[[0. 0. 0. 0. 0. 0. 0.9151517 0. ] [0. 0. 0. 0. 0. 0. 0. 0.79496586]]	[[ 1.94390893e-01 -7.48875290e-02 -4.06450033e-02 1.58588633e-01 7.50190988e-02 3.82051840e-02 -7.47843757e-02 8.13464914e-03 -1.72612555e-02 6.49032183e-03 1.70461480e-02 -9.24157677e-04 -2.53427625e-02 -4.14368510e-02 3.95452604e-03 2.21292339e-02 -6.89192563e-02 7.69143924e-04 1.11312568e-02 1.44226011e-03 4.21809591e-03 3.03815305e-03 4.73903455e-02 3.10463160e-01 -1.94789916e-02 -1.13626570e…
bZWYYg9q	jmC2p7EY	0.15	0.02	50.0	0.0001	128	8	1.0	0.001	0.0	0.02	0.2	25	0.9369234	0.92447966	0.9176356	0.9122049	221	250	[[ 0.5187275 -0.2185201 0.27718738 0.0691853 0.2142068 -0.1185781 0.15694791 -0.07623567] [-0.10484272 0.6544023 0.05117548 -0.24972585 0.12702835 0.06891492 0.0839161 -0.07246286] [-0.16500176 -0.6026543 0.63138837 -0.5288532 -0.19364959 -0.2867577 -0.20808274 -0.37388533] [-0.16829112 -0.6416735 -0.45636123 0.765426 -0.13980561 -0.35832784 -0.17550406 -0.47006798] [-0.5373028 -0.22319897 -0.052…	[[0.62397444 0. 0. 0. 0. 0. ] [0. 0.6756318 0. 0. 0. 0. ] [0. 0. 1.3723658 0. 0. 0. ] [0. 0. 0. 1.3788342 0. 0. ] [0. 0. 0. 0. 1.4015394 0. ] [0. 0. 0. 0. 0. 1.3523517 ] [0. 0. 0. 0. 0. 0. ] [0. 0. 0. 0. 0. 0. ]]	[[0. 0. 0. 0. 0. 0. 0.92070055 0. ] [0. 0. 0. 0. 0. 0. 0. 0.7940089 ]]	[[ 1.38419136e-01 -1.02504238e-01 -4.93353680e-02 1.57226294e-01 7.37012401e-02 2.93951333e-02 -6.75426126e-02 -2.75519826e-02 -1.55893480e-02 -1.51938219e-02 2.92414110e-02 1.75653920e-02 -1.74143594e-02 -1.44212488e-02 -3.39399204e-02 2.51113772e-02 -2.65466496e-02 2.41303761e-02 -6.21912396e-03 2.05235183e-03 7.01532420e-03 7.40982033e-03 3.43858562e-02 3.20897341e-01 -1.65620502e-02 -4.176001…
bZWYYg9q	bJRxDOrc	0.15	0.02	50.0	0.0001	128	8	1.0	0.001	0.0	0.02	0.2	25	0.93523717	0.9258531	0.9116726	0.912269	250	250	[[ 0.53582674 -0.24294004 0.29642227 0.06233789 0.23053223 -0.0743169 0.1476478 -0.0507245 ] [-0.11949299 0.6501978 0.04298329 -0.2444844 0.13918237 0.05840172 0.09530303 -0.08125251] [-0.16181667 -0.6011121 0.63242203 -0.56027037 -0.19037998 -0.3027889 -0.20253177 -0.3261911 ] [-0.17923774 -0.6165082 -0.4458174 0.7281859 -0.14076698 -0.4041789 -0.19290029 -0.44236666] [-0.5612284 -0.2282712 -0.0…	[[0.63819003 0. 0. 0. 0. 0. ] [0. 0.6640437 0. 0. 0. 0. ] [0. 0. 1.3589398 0. 0. 0. ] [0. 0. 0. 1.383626 0. 0. ] [0. 0. 0. 0. 1.3925579 0. ] [0. 0. 0. 0. 0. 1.3680903 ] [0. 0. 0. 0. 0. 0. ] [0. 0. 0. 0. 0. 0. ]]	[[0. 0. 0. 0. 0. 0. 0.92524487 0. ] [0. 0. 0. 0. 0. 0. 0. 0.80878663]]	[[ 1.35856122e-01 -9.63327140e-02 -5.34119159e-02 1.33020863e-01 5.96155450e-02 4.03475985e-02 -6.54245839e-02 -2.37070024e-02 -1.32402247e-02 -9.21915844e-03 3.07793804e-02 2.21213512e-02 -2.00458639e-03 -6.17498159e-03 -2.58417502e-02 2.11515315e-02 -1.62293967e-02 2.65761577e-02 -6.17697975e-03 6.51725614e-03 7.86165148e-03 5.32164285e-03 4.86347973e-02 3.29412073e-01 -4.86563426e-03 1.5346614…
bZWYYg9q	WPsysUgv	0.15	0.02	50.0	0.0001	128	8	1.0	0.001	0.0	0.02	0.2	25	0.9358982	0.93090105	0.9147878	0.91459864	228	250	[[ 0.45244065 0.04945816 0.3710864 0.02448627 0.03006693 -0.31644583 0.21896036 -0.2545343 ] [-0.17646614 0.6912504 -0.19343272 0.01800879 0.23933099 0.07603562 -0.0526463 -0.00767501] [-0.21538287 -0.6590016 0.62573516 -0.53100103 -0.10651532 -0.20743445 -0.3040313 -0.30811128] [-0.24376641 -0.62607247 -0.47207707 0.75021136 -0.11273398 -0.27099174 -0.23972617 -0.41175753] [-0.5463774 -0.0914321…	[[0.70692647 0. 0. 0. 0. 0. ] [0. 0.6479495 0. 0. 0. 0. ] [0. 0. 1.3928025 0. 0. 0. ] [0. 0. 0. 1.3852202 0. 0. ] [0. 0. 0. 0. 1.3765893 0. ] [0. 0. 0. 0. 0. 1.3847 ] [0. 0. 0. 0. 0. 0. ] [0. 0. 0. 0. 0. 0. ]]	[[0. 0. 0. 0. 0. 0. 0.9177367 0. ] [0. 0. 0. 0. 0. 0. 0. 0.7972644]]	[[ 1.91553861e-01 -8.86221975e-02 -1.90972053e-02 1.54211819e-01 6.93112314e-02 3.43237892e-02 -7.19866753e-02 2.21077446e-03 -1.91441327e-02 -1.20388167e-02 -5.09278011e-03 -7.51071284e-03 -4.85582277e-03 -3.09704151e-02 1.22460872e-02 3.27120349e-03 -7.91441798e-02 -8.83772038e-03 1.18232127e-02 3.32549331e-03 8.33414868e-03 7.43128452e-03 3.49279828e-02 3.22027802e-01 -7.81177683e-03 1.9623269…
O97zUNPS	9e0v6KMD	0.15	0.02	50.0	0.0001	128	8	1.0	0.001	0.0	0.02	0.2	25	0.92978704	0.9361532	0.9175701	0.91240466	250	250	[[ 0.57706696 -0.19227166 0.13200459 0.3067362 0.19474919 -0.21695146 0.06169543 -0.10353632] [-0.11508973 0.57351077 0.08522169 -0.27883098 0.13400604 0.21091756 0.05076342 -0.03459278] [-0.1640765 -0.66789407 0.69086397 -0.4882914 -0.37898865 -0.19002019 -0.18624593 -0.2878923 ] [-0.16746692 -0.6763272 -0.55344117 0.7034128 -0.29306924 -0.11208697 -0.19759066 -0.38375372] [-0.63769567 -0.234409…	[[0.6395484 0. 0. 0. 0. 0. ] [0. 0.68832916 0. 0. 0. 0. ] [0. 0. 1.3058032 0. 0. 0. ] [0. 0. 0. 1.4016848 0. 0. ] [0. 0. 0. 0. 1.3919826 0. ] [0. 0. 0. 0. 0. 1.3556129 ] [0. 0. 0. 0. 0. 0. ] [0. 0. 0. 0. 0. 0. ]]	[[0. 0. 0. 0. 0. 0. 0.8890718 0. ] [0. 0. 0. 0. 0. 0. 0. 0.82009786]]	[[ 1.57061562e-01 3.07759289e-02 9.22741741e-02 1.15105391e-01 5.78356385e-02 3.22485380e-02 -4.75532748e-02 -6.67469576e-02 1.79061536e-02 1.67036112e-02 8.39502271e-03 1.05240736e-02 1.04125418e-01 1.87404603e-02 4.51261923e-02 -2.43922067e-03 1.43187679e-02 -5.01077622e-04 -1.79388747e-02 9.83797293e-03 3.53873521e-02 1.66882783e-01 6.20403839e-03 1.21975271e-02 -3.29188146e-02 4.17938940e-02 …
O97zUNPS	AaqqxOO9	0.15	0.02	50.0	0.0001	128	8	1.0	0.001	0.0	0.02	0.2	25	0.93163437	0.9354798	0.92321336	0.9132536	204	250	[[ 0.57519484 -0.20142189 0.13018003 0.29947093 0.16646165 -0.20427412 0.07508354 -0.08673024] [-0.13220327 0.5571001 0.0986482 -0.2782544 0.12055198 0.21158557 0.07129626 -0.04608615] [-0.17007034 -0.65279084 0.71708626 -0.5127687 -0.3739428 -0.19316553 -0.2215154 -0.2549948 ] [-0.17882964 -0.67654884 -0.53154945 0.7193066 -0.3203513 -0.15696888 -0.18433058 -0.38749737] [-0.61930496 -0.22747326 …	[[0.6515688 0. 0. 0. 0. 0. ] [0. 0.6828624 0. 0. 0. 0. ] [0. 0. 1.2952236 0. 0. 0. ] [0. 0. 0. 1.4002521 0. 0. ] [0. 0. 0. 0. 1.4009799 0. ] [0. 0. 0. 0. 0. 1.3887035] [0. 0. 0. 0. 0. 0. ] [0. 0. 0. 0. 0. 0. ]]	[[0. 0. 0. 0. 0. 0. 0.8810283 0. ] [0. 0. 0. 0. 0. 0. 0. 0.8263645]]	[[ 1.46600977e-01 8.35119560e-03 1.05213068e-01 1.07026435e-01 6.53080791e-02 2.12137774e-02 -3.98984291e-02 -8.25565606e-02 2.65975837e-02 1.50174433e-02 1.38295358e-02 2.03575529e-02 1.09085687e-01 1.68209951e-02 2.99301874e-02 -2.05855407e-02 1.57413799e-02 5.69818355e-03 -2.05020383e-02 1.43206641e-02 2.02213693e-02 1.62679762e-01 7.98193458e-03 2.49740984e-02 -2.08638851e-02 4.07955758e-02 -…
O97zUNPS	LRoCOWtS	0.15	0.02	50.0	0.0001	128	8	1.0	0.001	0.0	0.02	0.2	25	0.92807513	0.94009346	0.930236	0.9146999	204	250	[[ 5.67032099e-01 -1.43986985e-01 1.92354217e-01 2.54286289e-01 9.62384269e-02 -1.96163982e-01 -1.55396946e-02 -3.28063645e-04] [-1.78058982e-01 5.87605774e-01 1.35197312e-01 -2.48173684e-01 1.03385657e-01 2.55213112e-01 8.07928964e-02 -1.06569052e-01] [-1.88788995e-01 -6.32604837e-01 6.56702399e-01 -5.95437109e-01 2.29832143e-01 -3.61251175e-01 -2.27070823e-01 -2.18047217e-01] [-1.99083239e-01 -…	[[0.6687174 0. 0. 0. 0. 0. ] [0. 0.6901678 0. 0. 0. 0. ] [0. 0. 1.3919942 0. 0. 0. ] [0. 0. 0. 1.3663062 0. 0. ] [0. 0. 0. 0. 1.3031015 0. ] [0. 0. 0. 0. 0. 1.4063164] [0. 0. 0. 0. 0. 0. ] [0. 0. 0. 0. 0. 0. ]]	[[0. 0. 0. 0. 0. 0. 0.89298207 0. ] [0. 0. 0. 0. 0. 0. 0. 0.8328122 ]]	[[ 1.65332451e-01 1.79787017e-02 1.05450578e-01 1.02578834e-01 6.22088835e-02 3.58022377e-02 -2.54803486e-02 -1.03778392e-01 3.77635919e-02 1.64005291e-02 3.12969126e-02 2.90941056e-02 1.09438330e-01 3.00366841e-02 3.71816754e-02 -2.22643912e-02 1.46123916e-02 8.79523717e-03 -6.06911909e-03 2.49260738e-02 3.41468938e-02 1.67163163e-01 1.57470293e-02 1.98067911e-02 -2.06339080e-02 4.28571478e-02 -…
O97zUNPS	HcjCjo5k	0.15	0.02	50.0	0.0001	128	8	1.0	0.001	0.0	0.02	0.2	25	0.92752695	0.9389942	0.90545	0.912721	250	250	[[ 0.5509843 -0.0910967 0.17646728 0.28418183 0.05342916 -0.24696276 -0.02167143 -0.05095478] [-0.19418861 0.5869917 0.13655396 -0.21656816 0.08543088 0.22720078 0.07851421 -0.08590341] [-0.23311014 -0.6462123 0.61448354 -0.5618673 0.24094278 -0.40763867 -0.2254403 -0.2700232 ] [-0.22641288 -0.7446079 -0.5995537 0.7231874 -0.27254218 -0.13020739 -0.10311145 -0.4022137 ] [-0.6382467 -0.17608662 -0…	[[0.66406757 0. 0. 0. 0. 0. ] [0. 0.6822088 0. 0. 0. 0. ] [0. 0. 1.4886249 0. 0. 0. ] [0. 0. 0. 1.4424655 0. 0. ] [0. 0. 0. 0. 1.2898133 0. ] [0. 0. 0. 0. 0. 1.4115418 ] [0. 0. 0. 0. 0. 0. ] [0. 0. 0. 0. 0. 0. ]]	[[0. 0. 0. 0. 0. 0. 0.9279918 0. ] [0. 0. 0. 0. 0. 0. 0. 0.8403916]]	[[ 1.46153867e-01 1.29898675e-02 1.05171964e-01 1.17202014e-01 7.93166384e-02 1.38424635e-02 -1.58616174e-02 -9.11408141e-02 2.51903832e-02 2.29009409e-02 1.75528657e-02 3.81034054e-02 9.77932960e-02 3.13269980e-02 3.18066813e-02 -2.41129473e-02 1.67398863e-02 1.50684007e-02 -1.40289208e-02 1.67380609e-02 3.89062315e-02 1.68629944e-01 3.19264131e-03 8.12646002e-03 -2.25700531e-02 3.08106542e-02 -…
O97zUNPS	od87POyB	0.15	0.02	50.0	0.0001	128	8	1.0	0.001	0.0	0.02	0.2	25	0.9270443	0.9369345	0.9214026	0.9118604	238	250	[[ 0.5780639 -0.19196765 0.13690433 0.31207412 0.18894088 -0.2201963 0.06560116 -0.09776419] [-0.10708669 0.5519604 0.07410896 -0.2608195 0.12447611 0.20855132 0.05311141 -0.03414024] [-0.15847015 -0.6258362 0.6689684 -0.48237377 -0.3735846 -0.21330065 -0.1943322 -0.27302328] [-0.1731177 -0.6667135 -0.53506804 0.7100775 -0.32800975 -0.12164095 -0.19441837 -0.39178076] [-0.6234463 -0.22727746 0.16…	[[0.6482401 0. 0. 0. 0. 0. ] [0. 0.67912877 0. 0. 0. 0. ] [0. 0. 1.3000771 0. 0. 0. ] [0. 0. 0. 1.4275111 0. 0. ] [0. 0. 0. 0. 1.3657477 0. ] [0. 0. 0. 0. 0. 1.3509665 ] [0. 0. 0. 0. 0. 0. ] [0. 0. 0. 0. 0. 0. ]]	[[0. 0. 0. 0. 0. 0. 0.88252676 0. ] [0. 0. 0. 0. 0. 0. 0. 0.82588595]]	[[ 1.56137556e-01 3.14565860e-02 9.70133692e-02 1.01140149e-01 5.94000258e-02 2.31764019e-02 -4.57831845e-02 -7.38972574e-02 2.91664898e-02 1.21380053e-02 1.92328058e-02 7.07423221e-03 1.06979370e-01 8.17782152e-03 3.30360159e-02 -4.75378707e-03 1.19630229e-02 -1.58230271e-02 -2.36163326e-02 1.93926692e-02 1.91565678e-02 1.67787790e-01 1.93175338e-02 1.33889318e-02 -3.78560349e-02 3.31690237e-02 …
O97zUNPS	DR6VLj4w	0.15	0.02	50.0	0.0001	128	8	1.0	0.001	0.0	0.02	0.2	25	0.92731804	0.93940514	0.9231632	0.91323596	250	250	[[ 0.550125 -0.26189 0.18351611 0.22765338 -0.1786156 0.09938902 -0.0860415 0.06887993] [-0.23639445 0.5590642 0.1581072 -0.22285365 0.05430911 0.24880733 0.05479177 -0.05257035] [-0.19829853 -0.67286587 0.64721006 -0.58903116 0.25819066 -0.37558436 -0.24296938 -0.20793538] [-0.21659335 -0.7140881 -0.52303636 0.7494362 -0.21775176 -0.29682148 -0.14230877 -0.34088284] [-0.63843316 -0.23613289 -0.4…	[[0.6544012 0. 0. 0. 0. 0. ] [0. 0.6827681 0. 0. 0. 0. ] [0. 0. 1.3849485 0. 0. 0. ] [0. 0. 0. 1.360556 0. 0. ] [0. 0. 0. 0. 1.3307045 0. ] [0. 0. 0. 0. 0. 1.4547595] [0. 0. 0. 0. 0. 0. ] [0. 0. 0. 0. 0. 0. ]]	[[0. 0. 0. 0. 0. 0. 0.8903716 0. ] [0. 0. 0. 0. 0. 0. 0. 0.8674927]]	[[ 1.75071180e-01 -4.18276712e-03 1.05617300e-01 9.38983336e-02 8.13267156e-02 7.61610502e-03 -1.11263655e-02 -1.09043278e-01 2.45952681e-02 2.10669190e-02 2.48632282e-02 2.54600942e-02 1.06679633e-01 8.79276730e-03 2.62877084e-02 -6.04059771e-02 8.22928920e-03 1.25713553e-02 -1.56709254e-02 1.80433989e-02 2.68411264e-02 1.61733687e-01 1.88427325e-02 1.43211419e-02 -1.28568131e-02 3.22422981e-02 …
O97zUNPS	FD0P00X7	0.15	0.02	50.0	0.0001	128	8	1.0	0.001	0.0	0.02	0.2	25	0.9284447	0.93993825	0.91355264	0.9138382	173	250	[[ 0.55444217 -0.21119012 0.17853254 0.24100941 0.1047974 -0.14441842 0.0042949 -0.00681285] [-0.22347091 0.5715361 0.16175777 -0.20252062 0.06924961 0.25895286 0.08908357 -0.07920735] [-0.19640698 -0.63569605 0.6420264 -0.5740824 0.20780721 -0.3569826 -0.21516159 -0.2516508 ] [-0.18940088 -0.7171179 -0.562866 0.7594933 -0.21429008 -0.23141187 -0.10287143 -0.39223287] [-0.64166135 -0.2130591 -0.4…	[[0.65895784 0. 0. 0. 0. 0. ] [0. 0.693565 0. 0. 0. 0. ] [0. 0. 1.4084487 0. 0. 0. ] [0. 0. 0. 1.3469913 0. 0. ] [0. 0. 0. 0. 1.3018168 0. ] [0. 0. 0. 0. 0. 1.4094273 ] [0. 0. 0. 0. 0. 0. ] [0. 0. 0. 0. 0. 0. ]]	[[0. 0. 0. 0. 0. 0. 0.909775 0. ] [0. 0. 0. 0. 0. 0. 0. 0.83207524]]	[[ 1.34568274e-01 3.80611606e-03 1.20310538e-01 1.03145957e-01 5.33707961e-02 1.94071233e-02 -1.59296915e-02 -9.26663056e-02 2.65051536e-02 1.11206342e-02 1.13803400e-02 2.22757272e-02 1.05975643e-01 1.37361353e-02 3.11242957e-02 -3.87422815e-02 7.76069378e-03 2.67818058e-03 -2.29301993e-02 1.65123679e-02 2.79354267e-02 1.64826676e-01 6.22274540e-03 6.62804209e-03 -3.08532752e-02 3.36754695e-02 -…
O97zUNPS	HjlWbqYY	0.15	0.02	50.0	0.0001	128	8	1.0	0.001	0.0	0.02	0.2	25	0.92881876	0.9346869	0.9074888	0.9111685	153	250	[[ 0.56127286 -0.1731306 0.19578291 0.23316321 -0.21946377 0.06048387 -0.11403637 0.05311095] [-0.19627716 0.57037324 0.13448727 -0.23231626 0.07069587 0.2596719 0.09169503 -0.08094312] [-0.19554819 -0.6564448 0.6639585 -0.58369076 0.27008578 -0.40646756 -0.23273475 -0.21893504] [-0.20435925 -0.72053546 -0.53057116 0.7691483 -0.15214907 -0.29478806 -0.12059464 -0.36245975] [-0.61594594 -0.2111777…	[[0.6476044 0. 0. 0. 0. 0. ] [0. 0.6862134 0. 0. 0. 0. ] [0. 0. 1.3994925 0. 0. 0. ] [0. 0. 0. 1.3427677 0. 0. ] [0. 0. 0. 0. 1.2813269 0. ] [0. 0. 0. 0. 0. 1.3772674] [0. 0. 0. 0. 0. 0. ] [0. 0. 0. 0. 0. 0. ]]	[[0. 0. 0. 0. 0. 0. 0.88281506 0. ] [0. 0. 0. 0. 0. 0. 0. 0.84954816]]	[[ 1.56531021e-01 -8.91694054e-03 9.83442590e-02 1.08505689e-01 7.09104016e-02 -4.07189224e-03 2.03005224e-03 -1.09744661e-01 3.05443946e-02 1.88263413e-02 2.21891124e-02 2.04496812e-02 1.05726682e-01 1.51556712e-02 1.58258323e-02 -6.61920086e-02 8.78280215e-03 3.18481610e-03 -1.61478501e-02 2.32088398e-02 2.41202079e-02 1.59741580e-01 2.06270684e-02 6.80247368e-03 -1.36512434e-02 3.31655890e-02 …
O97zUNPS	Rs70DyDh	0.15	0.02	50.0	0.0001	128	8	1.0	0.001	0.0	0.02	0.2	25	0.92827815	0.93582845	0.9012529	0.91086423	189	250	[[ 0.5541133 -0.14247252 0.20003404 0.26357546 0.07505898 -0.21797805 -0.00816192 -0.01372357] [-0.16214241 0.5774156 0.14579849 -0.2520737 0.09504179 0.2427643 0.07631082 -0.09158904] [-0.20952685 -0.63607454 0.641581 -0.60114366 0.2654055 -0.39257312 -0.2307067 -0.2372071 ] [-0.20331591 -0.74952555 -0.5855398 0.70979613 -0.25813234 -0.21238132 -0.11704008 -0.38101816] [-0.6360972 -0.20047864 -0…	[[0.6573629 0. 0. 0. 0. 0. ] [0. 0.67605275 0. 0. 0. 0. ] [0. 0. 1.452184 0. 0. 0. ] [0. 0. 0. 1.408163 0. 0. ] [0. 0. 0. 0. 1.2623628 0. ] [0. 0. 0. 0. 0. 1.3917685 ] [0. 0. 0. 0. 0. 0. ] [0. 0. 0. 0. 0. 0. ]]	[[0. 0. 0. 0. 0. 0. 0.91975325 0. ] [0. 0. 0. 0. 0. 0. 0. 0.8401426 ]]	[[ 1.54433906e-01 8.42182152e-03 9.91650969e-02 1.09133698e-01 6.56292364e-02 1.28339389e-02 -1.47886993e-02 -7.89986700e-02 2.60747839e-02 1.72626469e-02 2.16345061e-02 2.87703667e-02 1.07373044e-01 2.84122843e-02 3.96900699e-02 -2.85163242e-02 1.17694121e-02 5.82977524e-03 -1.29074976e-02 2.67284065e-02 3.47547978e-02 1.64416984e-01 1.73894018e-02 1.08609945e-02 -3.03341374e-02 4.57679629e-02 -…
O97zUNPS	rlmWtCpP	0.15	0.02	50.0	0.0001	128	8	1.0	0.001	0.0	0.02	0.2	25	0.92746544	0.9393162	0.9127438	0.9130516	247	250	[[ 5.5115902e-01 -2.2586569e-01 2.0649759e-01 2.0826542e-01 -1.4852767e-01 -3.7371434e-04 -9.9086590e-02 7.8064807e-02] [-2.2509928e-01 5.5074221e-01 1.4279298e-01 -2.0507292e-01 6.5040953e-02 2.7914840e-01 6.3644908e-02 -8.6510003e-02] [-1.8264844e-01 -6.7423081e-01 6.5005285e-01 -5.8238578e-01 2.0094605e-01 -3.5167831e-01 -2.3050594e-01 -2.4962285e-01] [-2.0293950e-01 -6.7627984e-01 -5.3198659e…	[[0.64175653 0. 0. 0. 0. 0. ] [0. 0.69867134 0. 0. 0. 0. ] [0. 0. 1.3871579 0. 0. 0. ] [0. 0. 0. 1.3536569 0. 0. ] [0. 0. 0. 0. 1.338422 0. ] [0. 0. 0. 0. 0. 1.4825863 ] [0. 0. 0. 0. 0. 0. ] [0. 0. 0. 0. 0. 0. ]]	[[0. 0. 0. 0. 0. 0. 0.9005302 0. ] [0. 0. 0. 0. 0. 0. 0. 0.85260874]]	[[ 1.53167903e-01 5.37464768e-03 9.76165831e-02 1.18352294e-01 8.63790363e-02 -2.09207423e-02 -1.04827192e-02 -1.05341777e-01 3.77974212e-02 1.63788442e-02 2.99745873e-02 3.54834534e-02 1.12794556e-01 1.10884150e-02 2.31094118e-02 -5.04449755e-02 1.40672866e-02 1.30721917e-02 -2.03855690e-02 3.53361405e-02 1.51640922e-02 1.71432555e-01 2.09428295e-02 1.10561345e-02 -2.36035474e-02 3.19819562e-02 …
t2EoEye3	LJ151tln	0.15	0.02	50.0	0.0001	128	8	1.0	0.001	0.0	0.02	0.2	25	0.93210804	0.9388058	0.9191991	0.9191468	159	250	[[ 0.46676996 -0.33724743 -0.12101672 0.16650163 0.0905486 0.02865305 -0.01845829 0.17237028] [-0.25812113 0.53166044 0.04051347 -0.13448033 -0.04610936 0.11809427 0.06831463 -0.04209958] [-0.2896698 -0.13918616 0.28789112 -0.6745687 0.24977148 -0.1497453 -0.34261274 -0.13867037] [-0.20081623 -0.67889863 -0.87206554 0.5805867 0.13201569 -0.16247907 -0.238546 -0.31451297] [-0.10833374 -0.3459126 0…	[[0.61650676 0. 0. 0. 0. 0. ] [0. 0.7008786 0. 0. 0. 0. ] [0. 0. 1.3047038 0. 0. 0. ] [0. 0. 0. 1.3500477 0. 0. ] [0. 0. 0. 0. 1.4482547 0. ] [0. 0. 0. 0. 0. 1.3093563 ] [0. 0. 0. 0. 0. 0. ] [0. 0. 0. 0. 0. 0. ]]	[[0. 0. 0. 0. 0. 0. 0.90320593 0. ] [0. 0. 0. 0. 0. 0. 0. 0.89903605]]	[[ 2.20547929e-01 1.34382114e-01 1.05358675e-01 3.40448320e-01 -4.11662050e-02 3.10020745e-02 -7.36999325e-03 -4.11413573e-02 1.09046651e-03 1.40397893e-02 -1.57233179e-02 1.52513077e-02 2.18598992e-02 1.50411176e-02 -1.15808602e-02 4.39192262e-03 -5.32697886e-05 7.94137362e-03 7.41478503e-02 3.45328376e-02 1.66428201e-02 1.78800315e-01 -1.09779686e-02 2.69942917e-02 -3.87596637e-02 2.29473040e-0…
t2EoEye3	KIsqo5ir	0.15	0.02	50.0	0.0001	128	8	1.0	0.001	0.0	0.02	0.2	25	0.9335754	0.94175977	0.9227758	0.92288977	245	250	[[ 0.48142233 -0.24967426 -0.06039578 0.289577 0.08750558 -0.21328948 0.06306293 -0.02066738] [-0.25822935 0.50573754 0.00216799 -0.1661106 -0.01811032 0.10759158 0.09302501 -0.03759122] [-0.31368303 -0.15469372 0.33152747 -0.648679 0.31122392 -0.2151173 -0.36772734 -0.18370132] [-0.21078517 -0.7384961 -0.8752185 0.5822205 0.18988323 -0.1354651 -0.25336677 -0.34078845] [-0.1102293 -0.35807773 0.1…	[[0.63921046 0. 0. 0. 0. 0. ] [0. 0.70609915 0. 0. 0. 0. ] [0. 0. 1.3488747 0. 0. 0. ] [0. 0. 0. 1.3637607 0. 0. ] [0. 0. 0. 0. 1.4448837 0. ] [0. 0. 0. 0. 0. 1.3101333 ] [0. 0. 0. 0. 0. 0. ] [0. 0. 0. 0. 0. 0. ]]	[[0. 0. 0. 0. 0. 0. 0.94277275 0. ] [0. 0. 0. 0. 0. 0. 0. 0.87067646]]	[[ 2.17542872e-01 1.36503041e-01 4.97462265e-02 3.52338880e-01 -4.46021520e-02 5.12788072e-02 -2.22036187e-02 -3.29055414e-02 -2.74398923e-03 1.37274675e-02 -2.61233728e-02 1.25033464e-02 2.44987719e-02 1.46230329e-02 -1.63587797e-02 -2.89104925e-03 -6.62982091e-03 6.81225862e-03 7.57962093e-02 1.86422896e-02 1.77539177e-02 1.76273301e-01 8.17617122e-03 2.46434640e-02 -2.17250884e-02 -7.67575949e…
t2EoEye3	oAV3QurW	0.15	0.02	50.0	0.0001	128	8	1.0	0.001	0.0	0.02	0.2	25	0.932101	0.9404725	0.92903364	0.9210039	242	250	[[ 0.50873685 -0.24839817 -0.08446229 0.33851293 0.08997229 -0.2362315 0.09892082 0.00863198] [-0.26034814 0.4961706 -0.01778034 -0.19381453 0.07034779 0.12142562 0.09273882 -0.04313068] [-0.24877954 -0.19253989 0.33123666 -0.4624991 0.02313523 -0.21631905 -0.2372062 -0.22140497] [-0.17106943 -0.7300966 -0.88761127 0.68952984 -0.0182621 -0.10060725 -0.18870534 -0.4052955 ] [-0.19622222 -0.3565747…	[[0.6322113 0. 0. 0. 0. 0. ] [0. 0.70703846 0. 0. 0. 0. ] [0. 0. 1.3422188 0. 0. 0. ] [0. 0. 0. 1.4236424 0. 0. ] [0. 0. 0. 0. 1.4698154 0. ] [0. 0. 0. 0. 0. 1.3535615 ] [0. 0. 0. 0. 0. 0. ] [0. 0. 0. 0. 0. 0. ]]	[[0. 0. 0. 0. 0. 0. 0.92909515 0. ] [0. 0. 0. 0. 0. 0. 0. 0.84395474]]	[[ 2.09463179e-01 1.35235846e-01 6.13120608e-02 3.11124116e-01 -6.17538579e-03 5.40629253e-02 -4.44621071e-02 -1.97534189e-02 2.21820660e-02 1.45578310e-02 -4.20104302e-02 1.57248378e-02 2.50612274e-02 1.29384743e-02 -7.70181045e-03 1.76136456e-02 2.30499078e-02 1.26530435e-02 7.48313069e-02 3.36971395e-02 2.04192679e-02 1.68533444e-01 9.03347135e-03 2.80298367e-02 -1.62384193e-02 2.16138586e-02 …
t2EoEye3	Z7pUsxzH	0.15	0.02	50.0	0.0001	128	8	1.0	0.001	0.0	0.02	0.2	25	0.9315342	0.9386288	0.9042596	0.9178062	250	250	[[ 0.44025087 -0.24107802 -0.03295331 0.3001171 0.1648846 -0.1801146 0.07251096 -0.05559178] [-0.26135036 0.49452206 0.00184725 -0.16914411 -0.0724396 0.11576417 0.16201915 -0.01209886] [-0.4204121 -0.23235635 0.33253214 -0.6274045 0.2697215 -0.48141843 -0.28635272 -0.14999694] [-0.2154311 -0.71017295 -0.8704198 0.57091105 0.17741308 -0.19948062 -0.21783498 -0.27446586] [-0.08891982 -0.38575256 0…	[[0.66717285 0. 0. 0. 0. 0. ] [0. 0.7043873 0. 0. 0. 0. ] [0. 0. 1.371924 0. 0. 0. ] [0. 0. 0. 1.2919672 0. 0. ] [0. 0. 0. 0. 1.5288581 0. ] [0. 0. 0. 0. 0. 1.3762773 ] [0. 0. 0. 0. 0. 0. ] [0. 0. 0. 0. 0. 0. ]]	[[0. 0. 0. 0. 0. 0. 0.95847344 0. ] [0. 0. 0. 0. 0. 0. 0. 0.85737616]]	[[ 2.14708850e-01 1.37951329e-01 4.51982729e-02 3.31424534e-01 -4.47008796e-02 3.67785618e-02 -2.91104876e-02 -1.52119827e-02 6.85948925e-03 1.56679153e-02 -1.89800449e-02 1.14195878e-02 2.55893394e-02 1.89928208e-02 -1.45303318e-02 1.34246121e-03 -4.54548746e-04 6.03308715e-03 8.64417255e-02 2.27348972e-02 2.77429391e-02 1.90834299e-01 6.56405836e-03 1.97419152e-02 -2.44620554e-02 -5.91404550e-0…
t2EoEye3	6q676gJX	0.15	0.02	50.0	0.0001	128	8	1.0	0.001	0.0	0.02	0.2	25	0.9317401	0.9380114	0.91280603	0.918193	187	250	[[ 0.49103248 -0.28160024 -0.02254484 0.3029397 0.09267674 -0.25318083 0.0510407 -0.03415295] [-0.2518933 0.49947485 -0.02185416 -0.1874623 -0.02267236 0.11818366 0.11664514 -0.03450347] [-0.28801653 -0.17725684 0.27393398 -0.5855338 0.1970715 -0.13807689 -0.26247853 -0.2582142 ] [-0.18559156 -0.7575317 -0.91174364 0.63509405 0.11926995 -0.11152252 -0.19563691 -0.39851758] [-0.11377049 -0.3375141…	[[0.61506605 0. 0. 0. 0. 0. ] [0. 0.72626275 0. 0. 0. 0. ] [0. 0. 1.3492513 0. 0. 0. ] [0. 0. 0. 1.3493189 0. 0. ] [0. 0. 0. 0. 1.4862392 0. ] [0. 0. 0. 0. 0. 1.3843108 ] [0. 0. 0. 0. 0. 0. ] [0. 0. 0. 0. 0. 0. ]]	[[0. 0. 0. 0. 0. 0. 0.95571095 0. ] [0. 0. 0. 0. 0. 0. 0. 0.8738744 ]]	[[ 2.16341436e-01 1.37712449e-01 5.89107648e-02 3.34257096e-01 -4.30756584e-02 4.60042767e-02 -1.52765308e-02 -3.28957662e-02 1.43603310e-02 1.25643509e-02 -2.34867316e-02 1.27220498e-02 2.10134871e-02 1.34860519e-02 -1.30558871e-02 5.46998903e-03 -9.38273966e-04 3.16044595e-03 7.60968328e-02 2.22063884e-02 1.46378875e-02 1.81202739e-01 8.38354975e-03 2.25132573e-02 -2.65650228e-02 -8.68467614e-0…
t2EoEye3	VcsjwjmK	0.15	0.02	50.0	0.0001	128	8	1.0	0.001	0.0	0.02	0.2	25	0.93075126	0.942667	0.9205268	0.9202535	250	250	[[ 0.46023005 -0.21396454 -0.03764741 0.33010587 0.09576705 -0.19017622 0.09659477 -0.0564632 ] [-0.2322979 0.50963444 0.01745263 -0.1722028 -0.01473328 0.10238533 0.11453255 -0.03598812] [-0.40353635 -0.201505 0.37116194 -0.5771588 0.32830656 -0.3702246 -0.35807657 -0.18206558] [-0.20640026 -0.68430036 -0.81948173 0.6100302 0.26195613 -0.18899333 -0.29750577 -0.3231491 ] [-0.09296681 -0.3417032 …	[[0.6414354 0. 0. 0. 0. 0. ] [0. 0.7106536 0. 0. 0. 0. ] [0. 0. 1.3822229 0. 0. 0. ] [0. 0. 0. 1.2821486 0. 0. ] [0. 0. 0. 0. 1.4548997 0. ] [0. 0. 0. 0. 0. 1.3507982] [0. 0. 0. 0. 0. 0. ] [0. 0. 0. 0. 0. 0. ]]	[[0. 0. 0. 0. 0. 0. 0.9238874 0. ] [0. 0. 0. 0. 0. 0. 0. 0.85516983]]	[[ 2.11776122e-01 1.37508258e-01 6.17603138e-02 3.73090327e-01 -5.26252836e-02 3.36536318e-02 -2.18056552e-02 -1.49737587e-02 2.78328732e-03 7.38843251e-03 -3.60718742e-02 8.62705335e-03 1.87220983e-02 1.28201386e-02 -2.57008690e-02 8.17822176e-04 -9.45451483e-03 -2.68734805e-03 7.82181323e-02 2.72057094e-02 2.10059434e-02 1.93784773e-01 1.78256482e-02 2.49188468e-02 -2.63273250e-02 -6.52117655e-…
t2EoEye3	HhdJNQH5	0.15	0.02	50.0	0.0001	128	8	1.0	0.001	0.0	0.02	0.2	25	0.9362526	0.93180627	0.91750616	0.91788256	245	250	[[ 0.49062252 -0.22819676 -0.1176681 0.32772666 0.18010126 -0.20191571 0.04492671 0.00333554] [-0.21025963 0.49197584 0.18575573 -0.21851657 0.06936947 0.06305457 0.09575152 -0.07113038] [-0.21582739 -0.15701093 0.2878864 -0.05093466 -0.12641412 -0.11428343 -0.37484995 -0.02157002] [-0.18582429 -0.80283296 -0.6872724 0.8096776 -0.16163667 -0.18552944 -0.24259359 -0.20971751] [-0.22788443 -0.35349…	[[0.6312001 0. 0. 0. 0. 0. ] [0. 0.71529955 0. 0. 0. 0. ] [0. 0. 1.2818907 0. 0. 0. ] [0. 0. 0. 1.4270535 0. 0. ] [0. 0. 0. 0. 1.4179872 0. ] [0. 0. 0. 0. 0. 1.2736561 ] [0. 0. 0. 0. 0. 0. ] [0. 0. 0. 0. 0. 0. ]]	[[0. 0. 0. 0. 0. 0. 0.8919249 0. ] [0. 0. 0. 0. 0. 0. 0. 0.9481984]]	[[ 2.18372449e-01 1.39758050e-01 1.51930004e-02 3.19109559e-01 7.46717025e-03 6.53236359e-02 -5.60587011e-02 2.54882127e-03 1.07366890e-02 1.73987355e-02 -3.93058248e-02 1.72982253e-02 2.19716299e-02 1.27679808e-02 -6.51515182e-03 7.25635653e-03 1.06461588e-02 1.32996626e-02 7.40689859e-02 2.23490614e-02 1.93928070e-02 1.73783928e-01 1.30183604e-02 1.94107965e-02 -4.68537584e-03 1.00002065e-02 -3…
t2EoEye3	IImVkTKg	0.15	0.02	50.0	0.0001	128	8	1.0	0.001	0.0	0.02	0.2	25	0.9309157	0.9383564	0.91837263	0.91888165	188	250	[[ 0.48970908 -0.30447668 -0.04484517 0.28833032 0.09708297 -0.29911932 0.05545063 -0.03800111] [-0.26991197 0.48711622 -0.00522068 -0.17236461 -0.04476753 0.06820238 0.12094985 -0.0011568 ] [-0.2844086 -0.17812715 0.30478162 -0.5771234 0.19201414 -0.13695145 -0.28100324 -0.24327756] [-0.19997372 -0.72461873 -0.8688574 0.64102495 0.12255701 -0.09398284 -0.22599402 -0.38786104] [-0.11424761 -0.368…	[[0.6354019 0. 0. 0. 0. 0. ] [0. 0.7137772 0. 0. 0. 0. ] [0. 0. 1.3364676 0. 0. 0. ] [0. 0. 0. 1.3395108 0. 0. ] [0. 0. 0. 0. 1.4853634 0. ] [0. 0. 0. 0. 0. 1.3641117] [0. 0. 0. 0. 0. 0. ] [0. 0. 0. 0. 0. 0. ]]	[[0. 0. 0. 0. 0. 0. 0.9607516 0. ] [0. 0. 0. 0. 0. 0. 0. 0.8783811]]	[[ 2.15688989e-01 1.43596321e-01 6.08648360e-02 3.55335802e-01 -3.48457024e-02 2.64222734e-02 -2.62332633e-02 -2.07735896e-02 5.49129397e-03 1.57930087e-02 -3.49964723e-02 1.35025755e-02 2.49672160e-02 1.71421450e-02 -2.29587965e-02 2.20126216e-03 -1.96631439e-03 -7.91741535e-03 7.01637045e-02 1.03968456e-02 1.99206639e-02 1.79384708e-01 -2.04848615e-03 2.37251185e-02 -2.69903317e-02 -4.31844592e…
t2EoEye3	nSxqIXeS	0.15	0.02	50.0	0.0001	128	8	1.0	0.001	0.0	0.02	0.2	25	0.93337363	0.93522745	0.9032083	0.9177283	164	250	[[ 0.44356623 -0.25109968 -0.05788707 0.24749428 0.18580449 -0.19526461 0.00718192 -0.01275164] [-0.2675187 0.4814911 -0.00152234 -0.18351325 -0.03588534 0.10335391 0.13469306 -0.01032888] [-0.31145164 -0.15606247 0.30997717 -0.6071518 0.21831767 -0.14653853 -0.32518283 -0.2271526 ] [-0.18592833 -0.71759564 -0.90250474 0.62375516 0.1100375 -0.09452648 -0.18437593 -0.37669665] [-0.0768333 -0.34721…	[[0.658241 0. 0. 0. 0. 0. ] [0. 0.7181111 0. 0. 0. 0. ] [0. 0. 1.3421767 0. 0. 0. ] [0. 0. 0. 1.3222369 0. 0. ] [0. 0. 0. 0. 1.4474664 0. ] [0. 0. 0. 0. 0. 1.3753732] [0. 0. 0. 0. 0. 0. ] [0. 0. 0. 0. 0. 0. ]]	[[0. 0. 0. 0. 0. 0. 0.95601475 0. ] [0. 0. 0. 0. 0. 0. 0. 0.8585523 ]]	[[ 2.30385259e-01 1.41202122e-01 6.51164055e-02 3.44130039e-01 -5.59940264e-02 4.31960598e-02 -2.41937004e-02 -2.99966838e-02 -9.54510923e-03 1.27753569e-02 -2.98369043e-02 1.32255293e-02 2.40472835e-02 1.35144638e-02 -2.55684238e-02 -4.53422870e-03 -1.84568185e-02 -4.89516184e-03 6.73412979e-02 2.25527883e-02 1.55924587e-02 1.77803040e-01 -3.95988929e-04 2.36240719e-02 -2.80704759e-02 -1.1527244…
t2EoEye3	qm4NMMLN	0.15	0.02	50.0	0.0001	128	8	1.0	0.001	0.0	0.02	0.2	25	0.9321993	0.9383532	0.9205782	0.9197055	250	250	[[ 0.5044065 -0.2263787 -0.0896082 0.32799307 0.11161966 -0.24622628 0.09680691 -0.00826364] [-0.24792211 0.5158884 0.02054304 -0.19300248 0.06115802 0.13682385 0.08324026 -0.04975699] [-0.25595284 -0.16101767 0.32954654 -0.44854057 0.05486819 -0.19098791 -0.25575438 -0.21930023] [-0.16583402 -0.70564944 -0.8754076 0.7042026 0.00114458 -0.09769027 -0.16721465 -0.41137186] [-0.19025894 -0.34824193…	[[0.62351465 0. 0. 0. 0. 0. ] [0. 0.70991844 0. 0. 0. 0. ] [0. 0. 1.345064 0. 0. 0. ] [0. 0. 0. 1.402225 0. 0. ] [0. 0. 0. 0. 1.4131813 0. ] [0. 0. 0. 0. 0. 1.2737796 ] [0. 0. 0. 0. 0. 0. ] [0. 0. 0. 0. 0. 0. ]]	[[0. 0. 0. 0. 0. 0. 0.9090366 0. ] [0. 0. 0. 0. 0. 0. 0. 0.8483248]]	[[ 2.10000589e-01 1.35820821e-01 5.81929423e-02 3.29981863e-01 9.46389697e-03 4.80067991e-02 -5.35248965e-02 -2.13425383e-02 1.98063124e-02 1.49361854e-02 -2.91217919e-02 1.24532813e-02 2.81093065e-02 1.27317104e-02 -9.89601016e-03 1.47970384e-02 1.42010581e-02 1.05149206e-02 8.73252526e-02 2.70423740e-02 2.61326134e-02 1.87827229e-01 1.50022013e-02 2.47945897e-02 -1.47529487e-02 6.76900707e-03 -…
mJz1q3DZ	kBLWybt1	0.15	0.02	50.0	0.0001	128	8	1.0	0.001	0.0	0.02	0.2	25	0.9342171	0.9359548	0.9162025	0.91693646	210	250	[[ 6.1409998e-01 -6.1683986e-02 1.3686636e-01 2.6893845e-01 1.5442190e-01 -3.2512027e-01 -6.6981395e-03 -6.2307058e-04] [-1.7645188e-01 5.2713847e-01 3.3731288e-01 -1.8505409e-01 1.3114823e-01 1.0011485e-01 3.9960530e-02 -7.1899518e-02] [-1.6930912e-01 -5.2761877e-01 6.8366534e-01 -5.1930940e-01 1.5192918e-01 -5.5643433e-01 -2.4163273e-01 -2.7644598e-01] [-1.6829127e-01 -7.5311083e-01 -4.2323354e…	[[0.6743763 0. 0. 0. 0. 0. ] [0. 0.744259 0. 0. 0. 0. ] [0. 0. 1.4039911 0. 0. 0. ] [0. 0. 0. 1.3792859 0. 0. ] [0. 0. 0. 0. 1.3147326 0. ] [0. 0. 0. 0. 0. 1.4457505] [0. 0. 0. 0. 0. 0. ] [0. 0. 0. 0. 0. 0. ]]	[[0. 0. 0. 0. 0. 0. 1.0042639 0. ] [0. 0. 0. 0. 0. 0. 0. 0.896458 ]]	[[ 2.14699835e-01 3.34397540e-03 -3.79811712e-02 -9.58685875e-02 3.55500355e-02 8.98285806e-02 -8.65462050e-02 -4.64991145e-02 9.73750651e-03 -8.85480922e-03 1.20831765e-02 5.55982487e-03 -2.37724613e-02 5.43638924e-03 1.13556925e-02 1.03095755e-01 4.14182320e-02 1.78809706e-02 4.02110368e-02 1.52196921e-02 -1.60820056e-02 8.18157196e-03 -1.20860226e-02 1.52585339e-02 -7.13268062e-03 2.66756210e-…
mJz1q3DZ	UCgKMZWS	0.15	0.02	50.0	0.0001	128	8	1.0	0.001	0.0	0.02	0.2	25	0.93545413	0.93623465	0.91911316	0.9176043	228	250	[[ 0.6180541 -0.08681134 0.12548894 0.25742945 0.13241589 -0.27044243 0.01496924 -0.00355737] [-0.17060055 0.5134396 0.32055992 -0.23663034 0.11712225 0.06886069 0.05866294 -0.08633581] [-0.16030833 -0.5548767 0.67970204 -0.50117654 0.0467458 -0.52254003 -0.21998921 -0.28698412] [-0.17870593 -0.74527663 -0.40896383 0.74624217 -0.2967984 -0.22181273 -0.18731621 -0.3822291 ] [-0.6731685 -0.2888497 …	[[0.6803564 0. 0. 0. 0. 0. ] [0. 0.7451062 0. 0. 0. 0. ] [0. 0. 1.382092 0. 0. 0. ] [0. 0. 0. 1.3789421 0. 0. ] [0. 0. 0. 0. 1.3660903 0. ] [0. 0. 0. 0. 0. 1.4375721] [0. 0. 0. 0. 0. 0. ] [0. 0. 0. 0. 0. 0. ]]	[[0. 0. 0. 0. 0. 0. 0.9939757 0. ] [0. 0. 0. 0. 0. 0. 0. 0.9215386]]	[[ 2.20582947e-01 1.97175425e-04 -6.22773878e-02 -7.16486499e-02 3.79014313e-02 5.97954988e-02 -8.26053247e-02 -6.00287728e-02 2.24423781e-02 -4.03372385e-03 1.54227009e-02 7.59431673e-03 -3.45799960e-02 1.47974174e-02 1.21214669e-02 9.83056277e-02 3.91200110e-02 9.90547799e-03 3.95957455e-02 7.37243704e-03 2.01262627e-03 1.14296935e-02 -8.80271941e-03 2.68049520e-02 -9.38145816e-03 2.40456481e-0…
mJz1q3DZ	zBzy6N0J	0.15	0.02	50.0	0.0001	128	8	1.0	0.001	0.0	0.02	0.2	25	0.9336282	0.9415439	0.9330338	0.9204222	250	250	[[ 0.6167112 -0.07996079 0.1284129 0.2931142 0.14204453 -0.27464217 0.01459785 -0.02520406] [-0.19902873 0.53364193 0.32631442 -0.18999134 0.1291031 0.1072646 0.06880252 -0.0720287 ] [-0.1619485 -0.53253794 0.66193175 -0.5134009 0.134631 -0.5097606 -0.22260961 -0.2933404 ] [-0.17694972 -0.78054297 -0.45756763 0.74406576 -0.2804954 -0.19438219 -0.16364975 -0.3942302 ] [-0.6449207 -0.2603337 -0.305…	[[0.6900803 0. 0. 0. 0. 0. ] [0. 0.74457747 0. 0. 0. 0. ] [0. 0. 1.3810406 0. 0. 0. ] [0. 0. 0. 1.3978238 0. 0. ] [0. 0. 0. 0. 1.3421133 0. ] [0. 0. 0. 0. 0. 1.4189137 ] [0. 0. 0. 0. 0. 0. ] [0. 0. 0. 0. 0. 0. ]]	[[0. 0. 0. 0. 0. 0. 0.9848918 0. ] [0. 0. 0. 0. 0. 0. 0. 0.9093551]]	[[ 2.09830701e-01 5.17899916e-03 -4.42899391e-02 -7.13126957e-02 3.67390029e-02 8.48801956e-02 -7.64432400e-02 -3.75647545e-02 1.33478902e-02 -8.77926033e-03 1.48883071e-02 7.66130211e-03 -3.59853655e-02 1.58957709e-02 7.36512616e-03 9.68910009e-02 4.02240269e-02 7.91521650e-03 2.84412261e-02 7.51345977e-03 -2.13681068e-02 1.22857131e-02 -1.49573283e-02 1.03161652e-02 -1.53087415e-02 3.08049731e-…
mJz1q3DZ	28kjpciz	0.15	0.02	50.0	0.0001	128	8	1.0	0.001	0.0	0.02	0.2	25	0.9359203	0.9355533	0.91363233	0.9172728	244	250	[[ 0.6192127 -0.06865315 0.14002685 0.26519936 0.15175557 -0.33661315 0.01095088 0.00369216] [-0.18493766 0.5384769 0.30718356 -0.21430388 0.13974251 0.11023637 0.04877294 -0.08316395] [-0.16322508 -0.495814 0.6728387 -0.52868205 0.15783982 -0.5562676 -0.25492263 -0.2707421 ] [-0.1742002 -0.7783579 -0.42848495 0.7284744 -0.27714023 -0.23991896 -0.16230951 -0.38233942] [-0.6783151 -0.24206758 -0.3…	[[0.69076264 0. 0. 0. 0. 0. ] [0. 0.74949455 0. 0. 0. 0. ] [0. 0. 1.4116305 0. 0. 0. ] [0. 0. 0. 1.391171 0. 0. ] [0. 0. 0. 0. 1.3134799 0. ] [0. 0. 0. 0. 0. 1.4159026 ] [0. 0. 0. 0. 0. 0. ] [0. 0. 0. 0. 0. 0. ]]	[[0. 0. 0. 0. 0. 0. 1.0107714 0. ] [0. 0. 0. 0. 0. 0. 0. 0.9073061]]	[[ 1.99881941e-01 -1.35858927e-03 -4.39450368e-02 -6.08938187e-02 4.80001941e-02 7.04232901e-02 -7.92664960e-02 -6.32844046e-02 1.79397035e-02 -8.54093768e-03 1.23924790e-02 1.20736687e-02 -1.95876062e-02 1.32310744e-02 6.23214198e-03 1.04412347e-01 3.92201170e-02 1.39447721e-02 3.91913205e-02 1.66327227e-02 -3.61195672e-03 8.23060609e-03 -2.28100754e-02 2.41997987e-02 -1.76426675e-02 2.22252980e…
mJz1q3DZ	PgaNaVpg	0.15	0.02	50.0	0.0001	128	8	1.0	0.001	0.0	0.02	0.2	25	0.93329096	0.93462116	0.9138136	0.9146447	170	250	[[ 0.60039747 -0.0847984 0.13326915 0.26649225 0.15170765 -0.30995628 0.00335284 0.01064638] [-0.2041729 0.5354445 0.28705952 -0.21055448 0.14051934 0.0819179 0.03940783 -0.06075005] [-0.20005141 -0.532466 0.7064574 -0.57584465 0.17116033 -0.5750302 -0.29134423 -0.22774817] [-0.21749571 -0.7633916 -0.46253365 0.6750089 -0.33663782 -0.29633874 -0.1912407 -0.3545275 ] [-0.64666945 -0.24513733 -0.37…	[[0.69241107 0. 0. 0. 0. 0. ] [0. 0.7459488 0. 0. 0. 0. ] [0. 0. 1.4498775 0. 0. 0. ] [0. 0. 0. 1.4756954 0. 0. ] [0. 0. 0. 0. 1.3153054 0. ] [0. 0. 0. 0. 0. 1.403379 ] [0. 0. 0. 0. 0. 0. ] [0. 0. 0. 0. 0. 0. ]]	[[0. 0. 0. 0. 0. 0. 1.0012351 0. ] [0. 0. 0. 0. 0. 0. 0. 0.92168266]]	[[ 2.08025545e-01 -7.38975359e-04 -4.45228182e-02 -8.46467018e-02 3.65508646e-02 8.18434209e-02 -8.57743472e-02 -6.26313314e-02 1.57120787e-02 -4.00608685e-03 1.30294207e-02 8.29803757e-03 -1.45263774e-02 3.08057815e-02 1.20751606e-02 9.41634327e-02 3.39980535e-02 1.30206235e-02 3.23135182e-02 1.99563596e-02 -2.03955807e-02 1.24884248e-02 -1.02840429e-02 2.24597938e-02 -4.25383542e-03 2.72375159e…
mJz1q3DZ	xvC5CHwL	0.15	0.02	50.0	0.0001	128	8	1.0	0.001	0.0	0.02	0.2	25	0.9342829	0.9354539	0.90674686	0.91519564	177	250	[[ 0.60161895 -0.10680251 0.13650523 0.26109135 0.186232 -0.27524552 0.01031254 0.01313839] [-0.18221822 0.5187906 0.31599265 -0.23722126 0.13631664 0.09359503 0.02964811 -0.08651521] [-0.17122066 -0.52974623 0.69649476 -0.54290134 0.15340409 -0.55142576 -0.2607582 -0.27950636] [-0.17890547 -0.772967 -0.43776053 0.73015195 -0.33064887 -0.23800114 -0.1830834 -0.37790522] [-0.65254724 -0.2554301 -0…	[[0.69236356 0. 0. 0. 0. 0. ] [0. 0.74526733 0. 0. 0. 0. ] [0. 0. 1.4064995 0. 0. 0. ] [0. 0. 0. 1.4034902 0. 0. ] [0. 0. 0. 0. 1.3181839 0. ] [0. 0. 0. 0. 0. 1.4079202 ] [0. 0. 0. 0. 0. 0. ] [0. 0. 0. 0. 0. 0. ]]	[[0. 0. 0. 0. 0. 0. 0.99574286 0. ] [0. 0. 0. 0. 0. 0. 0. 0.90409935]]	[[ 2.12610438e-01 2.40708468e-03 -6.12793602e-02 -7.24729002e-02 3.62871066e-02 6.64671063e-02 -8.25206488e-02 -5.15439957e-02 1.50349513e-02 -2.85254861e-03 1.79904066e-02 8.41511600e-03 -2.71539576e-02 3.23031917e-02 1.18499910e-02 9.73020643e-02 4.01273258e-02 1.02300104e-02 2.54247878e-02 1.10749770e-02 -3.96678150e-02 7.92285800e-03 -5.15374262e-03 1.46870958e-02 -7.66381901e-03 1.87420957e-…
mJz1q3DZ	Rka8sRDM	0.15	0.02	50.0	0.0001	128	8	1.0	0.001	0.0	0.02	0.2	25	0.9366288	0.9317314	0.90838575	0.914762	177	250	[[ 0.6063872 -0.08056897 0.13488272 0.27340123 0.1731808 -0.3089222 0.00914569 0.00966325] [-0.1890875 0.5202876 0.31031197 -0.23686065 0.13007039 0.09115569 0.05726928 -0.07253094] [-0.17472325 -0.50059086 0.69704455 -0.5445437 0.12010689 -0.56858337 -0.26249164 -0.2672401 ] [-0.17922884 -0.7611142 -0.42272174 0.7161939 -0.29728138 -0.25205392 -0.18773201 -0.3562594 ] [-0.6432437 -0.2598 -0.3654…	[[0.687131 0. 0. 0. 0. 0. ] [0. 0.74018675 0. 0. 0. 0. ] [0. 0. 1.4040043 0. 0. 0. ] [0. 0. 0. 1.4073129 0. 0. ] [0. 0. 0. 0. 1.3227954 0. ] [0. 0. 0. 0. 0. 1.3992358 ] [0. 0. 0. 0. 0. 0. ] [0. 0. 0. 0. 0. 0. ]]	[[0. 0. 0. 0. 0. 0. 0.994455 0. ] [0. 0. 0. 0. 0. 0. 0. 0.90673953]]	[[ 2.07234904e-01 -5.21812821e-04 -3.49809751e-02 -8.09833258e-02 3.86369191e-02 8.03719461e-02 -7.04166144e-02 -4.38922159e-02 7.47238752e-03 -1.36451442e-02 1.82257146e-02 9.56970081e-03 -2.45986786e-02 1.75151099e-02 1.13240695e-02 1.02173708e-01 4.15308103e-02 1.40190944e-02 3.95122021e-02 1.62669457e-02 -2.70008706e-02 7.18180044e-03 -1.35574806e-02 8.40068981e-03 -1.31043177e-02 3.06346696e…
mJz1q3DZ	ZYWFcUt0	0.15	0.02	50.0	0.0001	128	8	1.0	0.001	0.0	0.02	0.2	25	0.9314678	0.93747485	0.9114395	0.9163861	235	250	[[ 5.96381247e-01 -7.52092674e-02 1.24513112e-01 2.88045287e-01 1.59893289e-01 -3.15322667e-01 -1.12062646e-03 7.44953984e-04] [-1.82610989e-01 5.25148153e-01 3.03631634e-01 -2.03014776e-01 1.29523441e-01 8.74751881e-02 5.64016141e-02 -9.27180126e-02] [-1.69967011e-01 -5.38742483e-01 6.80063188e-01 -5.09166121e-01 1.45808414e-01 -5.57035565e-01 -2.29301125e-01 -2.82256365e-01] [-1.79744080e-01 -7…	[[0.68737626 0. 0. 0. 0. 0. ] [0. 0.743432 0. 0. 0. 0. ] [0. 0. 1.4081556 0. 0. 0. ] [0. 0. 0. 1.3916602 0. 0. ] [0. 0. 0. 0. 1.3301917 0. ] [0. 0. 0. 0. 0. 1.4081091 ] [0. 0. 0. 0. 0. 0. ] [0. 0. 0. 0. 0. 0. ]]	[[0. 0. 0. 0. 0. 0. 1.0044936 0. ] [0. 0. 0. 0. 0. 0. 0. 0.91609645]]	[[ 2.11699158e-01 -2.13583070e-03 -4.40639257e-02 -7.93364123e-02 3.39246839e-02 7.32176304e-02 -7.48370141e-02 -4.72132526e-02 -6.07675640e-04 -1.44728115e-02 1.34520754e-02 8.32949765e-03 -2.28655059e-02 6.07488910e-03 7.21522281e-03 9.45577621e-02 3.54369283e-02 1.41221862e-02 3.43189836e-02 1.02375336e-02 -2.19065286e-02 8.18479620e-03 -1.05625242e-02 8.04095715e-03 -1.40835550e-02 2.81143971…
mJz1q3DZ	8OR7zA6O	0.15	0.02	50.0	0.0001	128	8	1.0	0.001	0.0	0.02	0.2	25	0.93420136	0.9299688	0.8992515	0.91284144	250	250	[[ 0.6104133 -0.07215089 0.14627737 0.2747732 0.15890591 -0.3534351 0.00908277 0.00178782] [-0.19185925 0.5380862 0.31920004 -0.20094886 0.14191976 0.0958151 0.06331292 -0.08170425] [-0.17174031 -0.5394701 0.66729605 -0.51122403 0.13781705 -0.5533598 -0.2149385 -0.2862731 ] [-0.17164578 -0.7573017 -0.42801073 0.72714233 -0.27132592 -0.2342212 -0.1834168 -0.38569897] [-0.6723459 -0.22160357 -0.379…	[[0.68798506 0. 0. 0. 0. 0. ] [0. 0.7530491 0. 0. 0. 0. ] [0. 0. 1.4212668 0. 0. 0. ] [0. 0. 0. 1.387467 0. 0. ] [0. 0. 0. 0. 1.3097042 0. ] [0. 0. 0. 0. 0. 1.4138458 ] [0. 0. 0. 0. 0. 0. ] [0. 0. 0. 0. 0. 0. ]]	[[0. 0. 0. 0. 0. 0. 1.0100362 0. ] [0. 0. 0. 0. 0. 0. 0. 0.9132514]]	[[ 2.25113094e-01 4.76950919e-03 -3.81451920e-02 -8.43359828e-02 4.97997478e-02 9.09171030e-02 -8.47638100e-02 -5.05280867e-02 2.79162843e-02 -4.31006821e-03 1.94100086e-02 2.57877377e-03 -2.80938819e-02 1.02860052e-02 9.97806527e-03 1.00053504e-01 3.99747267e-02 1.96663737e-02 3.55317555e-02 1.21539030e-02 -1.30853150e-03 8.27362388e-03 -5.52547351e-03 2.88254563e-02 -1.58456210e-02 2.28289105e-…
mJz1q3DZ	12PKfm5z	0.15	0.02	50.0	0.0001	128	8	1.0	0.001	0.0	0.02	0.2	25	0.93369657	0.9408422	0.9274581	0.9208434	250	250	[[ 0.60761976 -0.06936897 0.13881901 0.2732191 0.14754443 -0.31486255 0.00428543 -0.00241782] [-0.17726852 0.5338195 0.34493336 -0.22764844 0.13510534 0.10667283 0.05541351 -0.07573976] [-0.17037125 -0.52104086 0.6795185 -0.51609534 0.1234381 -0.54121196 -0.21642104 -0.29787484] [-0.17523198 -0.7630525 -0.430135 0.7404084 -0.2920492 -0.24675353 -0.17112982 -0.3904892 ] [-0.65456104 -0.24052034 -0…	[[0.67699105 0. 0. 0. 0. 0. ] [0. 0.7485546 0. 0. 0. 0. ] [0. 0. 1.3961368 0. 0. 0. ] [0. 0. 0. 1.3974181 0. 0. ] [0. 0. 0. 0. 1.3259182 0. ] [0. 0. 0. 0. 0. 1.4251398 ] [0. 0. 0. 0. 0. 0. ] [0. 0. 0. 0. 0. 0. ]]	[[0. 0. 0. 0. 0. 0. 1.0039077 0. ] [0. 0. 0. 0. 0. 0. 0. 0.9033775]]	[[ 2.14035332e-01 -7.86386430e-03 -5.02021909e-02 -7.97085240e-02 4.13438603e-02 7.77436197e-02 -8.51600990e-02 -5.88425621e-02 1.52978171e-02 -7.30230100e-03 1.69653781e-02 5.63483452e-03 -3.20472978e-02 1.26419980e-02 1.07580107e-02 1.03993207e-01 4.12732847e-02 1.65234134e-02 3.44645716e-02 6.49999455e-03 -1.43815465e-02 7.26788212e-03 -7.46601447e-03 1.73773207e-02 -8.47801007e-03 2.13781931e…
oq2Aqja6	fHwB1jak	0.15	0.02	50.0	0.0001	128	8	1.0	0.001	0.0	0.02	0.2	25	0.93324476	0.9393538	0.93170744	0.92073065	221	250	[[ 0.5202355 -0.20519702 0.3192121 0.24665967 -0.15080622 0.3362281 -0.09699158 0.151195 ] [-0.23480037 0.55052096 -0.11423366 0.23526643 0.27037373 0.1622704 -0.05627959 0.13617283] [-0.13509783 -0.6543961 0.68769175 -0.4323496 -0.17224438 -0.21661668 -0.40505758 -0.26145875] [-0.2074865 -0.5975765 -0.45754832 0.8303104 -0.26137415 -0.21438386 -0.26083812 -0.24692701] [-0.6401284 -0.15429313 -0.…	[[0.6052995 0. 0. 0. 0. 0. ] [0. 0.6479121 0. 0. 0. 0. ] [0. 0. 1.4582156 0. 0. 0. ] [0. 0. 0. 1.3706211 0. 0. ] [0. 0. 0. 0. 1.4477637 0. ] [0. 0. 0. 0. 0. 1.4635501] [0. 0. 0. 0. 0. 0. ] [0. 0. 0. 0. 0. 0. ]]	[[0. 0. 0. 0. 0. 0. 0.8360715 0. ] [0. 0. 0. 0. 0. 0. 0. 0.9211451]]	[[ 2.00788572e-01 4.95797247e-02 4.29805964e-02 -6.14345297e-02 1.29831433e-01 -5.19801714e-02 -1.97160486e-02 -1.94868743e-01 6.83735125e-03 3.23956795e-02 3.71257737e-02 2.88837273e-02 -2.38829218e-02 2.84708124e-02 3.05862814e-01 2.75082309e-02 -2.21145079e-02 3.42090763e-02 5.50440885e-03 1.25260614e-02 -1.98428892e-02 8.11605062e-03 1.50012365e-03 1.88585669e-02 6.69862479e-02 2.01451480e-02…
oq2Aqja6	UBuX2YSO	0.15	0.02	50.0	0.0001	128	8	1.0	0.001	0.0	0.02	0.2	25	0.93058157	0.93949986	0.9302235	0.91862214	207	250	[[ 0.51657194 -0.2210995 0.32295102 0.25912556 -0.17133608 0.3386174 -0.09018146 0.1483651 ] [-0.23693094 0.5407579 -0.1302752 0.22150993 0.26914158 0.15745464 -0.09054281 0.13538139] [-0.14458996 -0.63535595 0.71099186 -0.42713252 -0.17587489 -0.24166943 -0.42749676 -0.2473055 ] [-0.1938897 -0.58216816 -0.46270666 0.82454604 -0.25821102 -0.1947706 -0.25746158 -0.24921441] [-0.6614641 -0.14578328…	[[0.60187584 0. 0. 0. 0. 0. ] [0. 0.6415086 0. 0. 0. 0. ] [0. 0. 1.4661232 0. 0. 0. ] [0. 0. 0. 1.3610466 0. 0. ] [0. 0. 0. 0. 1.4426777 0. ] [0. 0. 0. 0. 0. 1.4800804 ] [0. 0. 0. 0. 0. 0. ] [0. 0. 0. 0. 0. 0. ]]	[[0. 0. 0. 0. 0. 0. 0.83098453 0. ] [0. 0. 0. 0. 0. 0. 0. 0.92509115]]	[[ 1.99546456e-01 3.23541127e-02 6.38082027e-02 -5.05070426e-02 1.51459113e-01 -4.17662002e-02 -2.66171265e-02 -1.89133108e-01 -9.99949500e-03 3.46857123e-02 5.60286380e-02 3.28132324e-02 -1.08513078e-02 4.02337946e-02 3.25908959e-01 2.70073470e-02 -1.52485464e-02 4.16800901e-02 5.56065328e-03 1.23663917e-02 -1.50452713e-02 8.28934647e-03 8.50440376e-03 1.63408816e-02 7.19163120e-02 2.09387168e-0…
oq2Aqja6	s6jfsMhu	0.15	0.02	50.0	0.0001	128	8	1.0	0.001	0.0	0.02	0.2	25	0.9294651	0.93869585	0.93419886	0.9180511	250	250	[[ 0.5204408 -0.21880086 0.32091546 0.2357604 -0.17667565 0.33683965 -0.0895924 0.15270264] [-0.2255914 0.5446092 -0.14072007 0.212522 0.2587059 0.16747332 -0.08085191 0.13981716] [-0.16593017 -0.6537544 0.7246623 -0.4160342 -0.20489551 -0.20559326 -0.43567678 -0.25461388] [-0.19990242 -0.6029536 -0.4660622 0.81006116 -0.22302575 -0.2333489 -0.27791557 -0.22614996] [-0.63399494 -0.14602794 -0.236…	[[0.5879614 0. 0. 0. 0. 0. ] [0. 0.64943844 0. 0. 0. 0. ] [0. 0. 1.4708216 0. 0. 0. ] [0. 0. 0. 1.3623451 0. 0. ] [0. 0. 0. 0. 1.4278995 0. ] [0. 0. 0. 0. 0. 1.4588318 ] [0. 0. 0. 0. 0. 0. ] [0. 0. 0. 0. 0. 0. ]]	[[0. 0. 0. 0. 0. 0. 0.8311307 0. ] [0. 0. 0. 0. 0. 0. 0. 0.93430406]]	[[ 1.99258700e-01 5.48449978e-02 6.15856647e-02 -7.37442449e-02 1.47229701e-01 -3.98129225e-02 -2.83036474e-02 -2.02781737e-01 -7.90159218e-03 2.99672596e-02 3.44832353e-02 2.65645832e-02 -2.72200014e-02 2.32365504e-02 3.03259939e-01 2.52854284e-02 -2.10850220e-02 3.24575379e-02 2.74283905e-03 1.04242042e-02 -2.58606207e-02 -4.52428870e-03 9.73389857e-03 5.52648492e-03 6.84788302e-02 1.63707193e-…
oq2Aqja6	Kss1E8Rj	0.15	0.02	50.0	0.0001	128	8	1.0	0.001	0.0	0.02	0.2	25	0.9310231	0.9367299	0.92780954	0.917868	175	250	[[ 0.5046318 -0.2118835 0.32067174 0.24613638 -0.17095755 0.3241031 -0.08322172 0.17247778] [-0.23821878 0.540867 -0.13403113 0.18977392 0.26828662 0.154989 -0.07690422 0.15203717] [-0.15069902 -0.70226717 0.7292057 -0.44717136 -0.17947817 -0.1959002 -0.43966755 -0.23546326] [-0.19816816 -0.55562955 -0.45082274 0.77947813 -0.27908522 -0.18165694 -0.29621845 -0.24328074] [-0.665396 -0.14190571 -0.…	[[0.62172973 0. 0. 0. 0. 0. ] [0. 0.6405961 0. 0. 0. 0. ] [0. 0. 1.4725585 0. 0. 0. ] [0. 0. 0. 1.3909984 0. 0. ] [0. 0. 0. 0. 1.4381416 0. ] [0. 0. 0. 0. 0. 1.4572035 ] [0. 0. 0. 0. 0. 0. ] [0. 0. 0. 0. 0. 0. ]]	[[0. 0. 0. 0. 0. 0. 0.83155787 0. ] [0. 0. 0. 0. 0. 0. 0. 0.92866486]]	[[ 1.87608927e-01 4.19090353e-02 5.92705756e-02 -7.16055781e-02 1.53096274e-01 -3.82322781e-02 -1.23134684e-02 -1.98707297e-01 1.55887352e-02 3.81862372e-02 4.03302275e-02 3.67501676e-02 -1.85235757e-02 3.60985920e-02 3.04078221e-01 3.22667360e-02 -1.30808447e-02 3.95654403e-02 9.98243503e-03 1.61110424e-02 -1.99189484e-02 1.57607049e-02 8.01748410e-03 2.48542391e-02 7.73273110e-02 2.57177874e-02…
oq2Aqja6	joOmWyHw	0.15	0.02	50.0	0.0001	128	8	1.0	0.001	0.0	0.02	0.2	25	0.92953575	0.93658745	0.9216977	0.91710484	183	250	[[ 0.5029573 -0.21270095 0.33273816 0.2273045 -0.15987071 0.32584623 -0.10097649 0.16157566] [-0.23122165 0.5350314 -0.13830386 0.21912447 0.25733548 0.14863965 -0.05929499 0.1496111 ] [-0.15164755 -0.68690497 0.69424754 -0.43262896 -0.17406718 -0.19413386 -0.4043334 -0.25544405] [-0.21169432 -0.5538873 -0.47120908 0.80322355 -0.31738058 -0.19173479 -0.26250136 -0.25067464] [-0.6358234 -0.1364594…	[[0.60597354 0. 0. 0. 0. 0. ] [0. 0.64039505 0. 0. 0. 0. ] [0. 0. 1.4626998 0. 0. 0. ] [0. 0. 0. 1.4090792 0. 0. ] [0. 0. 0. 0. 1.4688852 0. ] [0. 0. 0. 0. 0. 1.4424778 ] [0. 0. 0. 0. 0. 0. ] [0. 0. 0. 0. 0. 0. ]]	[[0. 0. 0. 0. 0. 0. 0.8344831 0. ] [0. 0. 0. 0. 0. 0. 0. 0.9198017]]	[[ 2.05728352e-01 3.21099311e-02 4.65435088e-02 -6.15420230e-02 1.52627751e-01 -3.51798497e-02 -2.82119438e-02 -1.78448558e-01 3.18952696e-03 3.40821184e-02 4.78365645e-02 3.58255282e-02 -9.02331341e-03 3.26623730e-02 3.14197689e-01 2.96321046e-02 -3.86894448e-03 4.20484915e-02 9.47623327e-03 1.42886555e-02 -1.41569972e-02 1.22479498e-02 1.59044564e-02 1.55157931e-02 7.05710948e-02 2.14226861e-02…
oq2Aqja6	NHlEbSGv	0.15	0.02	50.0	0.0001	128	8	1.0	0.001	0.0	0.02	0.2	25	0.9301288	0.937585	0.92134464	0.9171596	250	250	[[ 0.520302 -0.21992253 0.31114328 0.23429371 -0.1629022 0.33910352 -0.09066894 0.15222888] [-0.217371 0.54772747 -0.11082709 0.2337303 0.25946662 0.16091047 -0.07455773 0.1303527 ] [-0.13656223 -0.673526 0.70135325 -0.44531682 -0.17291345 -0.2151076 -0.42622647 -0.25376412] [-0.19849595 -0.56570953 -0.46005037 0.81818205 -0.2767438 -0.20986381 -0.26627862 -0.24099413] [-0.64834785 -0.15494005 -0…	[[0.5886356 0. 0. 0. 0. 0. ] [0. 0.64218354 0. 0. 0. 0. ] [0. 0. 1.4699405 0. 0. 0. ] [0. 0. 0. 1.3704141 0. 0. ] [0. 0. 0. 0. 1.4291515 0. ] [0. 0. 0. 0. 0. 1.4602035 ] [0. 0. 0. 0. 0. 0. ] [0. 0. 0. 0. 0. 0. ]]	[[0. 0. 0. 0. 0. 0. 0.8318681 0. ] [0. 0. 0. 0. 0. 0. 0. 0.92288077]]	[[ 2.13800400e-01 3.99670862e-02 4.78015319e-02 -8.94324556e-02 1.52400881e-01 -3.33090872e-02 -2.30563302e-02 -1.99810758e-01 6.35126466e-03 3.73067409e-02 3.82044539e-02 2.62635387e-02 -1.46483416e-02 3.70923281e-02 3.11878115e-01 3.13833915e-02 -1.38775622e-02 2.87011564e-02 1.01913614e-02 9.50698555e-03 -1.87688340e-02 1.02666561e-02 -4.46563680e-03 1.87036339e-02 6.88644350e-02 2.10223272e-0…
oq2Aqja6	iJc26fkk	0.15	0.02	50.0	0.0001	128	8	1.0	0.001	0.0	0.02	0.2	25	0.93041277	0.93603176	0.91458154	0.9163669	250	250	[[ 0.525683 -0.2049312 0.31154498 0.24416769 -0.15939546 0.33781064 -0.09263188 0.14340584] [-0.2378803 0.5394964 -0.1266671 0.22081432 0.25871265 0.16008165 -0.05636949 0.14780726] [-0.14267643 -0.68993545 0.6934661 -0.43839493 -0.15394734 -0.16203892 -0.4033589 -0.24416336] [-0.21187982 -0.5673709 -0.45542344 0.8074817 -0.30747703 -0.24797603 -0.26377556 -0.25164297] [-0.65055716 -0.14523208 -0…	[[0.59030217 0. 0. 0. 0. 0. ] [0. 0.63477564 0. 0. 0. 0. ] [0. 0. 1.4413848 0. 0. 0. ] [0. 0. 0. 1.3959478 0. 0. ] [0. 0. 0. 0. 1.4520738 0. ] [0. 0. 0. 0. 0. 1.4706991 ] [0. 0. 0. 0. 0. 0. ] [0. 0. 0. 0. 0. 0. ]]	[[0. 0. 0. 0. 0. 0. 0.8403525 0. ] [0. 0. 0. 0. 0. 0. 0. 0.9312143]]	[[ 0.20679727 0.03627101 0.05617407 -0.07108552 0.13703132 -0.02136437 -0.02009143 -0.18742865 0.00134368 0.03130926 0.04242222 0.0329491 -0.02198858 0.03238455 0.31591177 0.03117334 -0.01217609 0.03632304 0.00930702 0.01555638 -0.02107367 0.01513984 0.00876099 0.0219404 0.07335279 0.0218422 0.00148937 0.03549147 0.00216612 0.00087269 -0.0230284 0.01988024 -0.01936972 0.00985997 -0.0207314 0.0109…
oq2Aqja6	8HVKQWTO	0.15	0.02	50.0	0.0001	128	8	1.0	0.001	0.0	0.02	0.2	25	0.9306616	0.934729	0.9345222	0.91669905	241	250	[[ 0.5246369 -0.22134964 0.3106792 0.25317726 -0.13211511 0.29879743 -0.07719653 0.13601606] [-0.24430946 0.5223563 -0.13432035 0.21896331 0.26386005 0.13216072 -0.07110176 0.15361218] [-0.151417 -0.6717489 0.72717994 -0.43116218 -0.1522352 -0.22344694 -0.42384174 -0.26574862] [-0.20798048 -0.5919485 -0.44113863 0.7906011 -0.2983974 -0.2269474 -0.3091442 -0.23698558] [-0.6440119 -0.18839252 -0.23…	[[0.59558994 0. 0. 0. 0. 0. ] [0. 0.6510106 0. 0. 0. 0. ] [0. 0. 1.4554611 0. 0. 0. ] [0. 0. 0. 1.3969669 0. 0. ] [0. 0. 0. 0. 1.5226134 0. ] [0. 0. 0. 0. 0. 1.5090437 ] [0. 0. 0. 0. 0. 0. ] [0. 0. 0. 0. 0. 0. ]]	[[0. 0. 0. 0. 0. 0. 0.83626115 0. ] [0. 0. 0. 0. 0. 0. 0. 0.9225638 ]]	[[ 1.91068292e-01 4.75964770e-02 6.14948720e-02 -5.85803725e-02 1.50024235e-01 -4.12437469e-02 -1.47254346e-02 -2.06930533e-01 1.13940034e-02 3.76908295e-02 4.01773974e-02 2.52393112e-02 -6.25643879e-03 2.96166651e-02 3.17446619e-01 2.94379480e-02 -6.63124165e-03 3.06843258e-02 1.23707228e-03 1.44022312e-02 -1.25524960e-02 1.75196175e-02 1.89131014e-02 2.70866789e-02 6.80844560e-02 1.62588805e-02…
oq2Aqja6	LfAg994b	0.15	0.02	50.0	0.0001	128	8	1.0	0.001	0.0	0.02	0.2	25	0.928433	0.93832487	0.92975414	0.91758066	217	250	[[ 0.51155907 -0.21639301 0.32744813 0.24914071 -0.19504432 0.34085813 -0.09313387 0.1578185 ] [-0.23586762 0.54214543 -0.15064716 0.22462533 0.25764844 0.15960969 -0.06344832 0.14437006] [-0.15212536 -0.6614592 0.74134314 -0.444133 -0.20107731 -0.20151152 -0.4542785 -0.25066024] [-0.18684037 -0.5821766 -0.46032956 0.803583 -0.24275059 -0.25631845 -0.29197398 -0.22700928] [-0.643682 -0.14112699 -…	[[0.600917 0. 0. 0. 0. 0. ] [0. 0.6483775 0. 0. 0. 0. ] [0. 0. 1.4655299 0. 0. 0. ] [0. 0. 0. 1.3739033 0. 0. ] [0. 0. 0. 0. 1.4322976 0. ] [0. 0. 0. 0. 0. 1.4660779] [0. 0. 0. 0. 0. 0. ] [0. 0. 0. 0. 0. 0. ]]	[[0. 0. 0. 0. 0. 0. 0.8245934 0. ] [0. 0. 0. 0. 0. 0. 0. 0.93211985]]	[[ 2.04621300e-01 4.97699752e-02 5.34241945e-02 -7.56411627e-02 1.45608678e-01 -2.97310613e-02 -2.32951418e-02 -2.05466151e-01 -5.51659148e-03 3.58360708e-02 3.46144810e-02 3.14552151e-02 -2.90438067e-02 2.81148534e-02 3.06623340e-01 3.27102207e-02 -2.59383917e-02 3.42297256e-02 7.19265593e-03 1.02889314e-02 -2.66878176e-02 -1.85810030e-04 1.23922182e-02 1.11860288e-02 6.98294416e-02 1.94407199e-…
oq2Aqja6	JFmXM8Di	0.15	0.02	50.0	0.0001	128	8	1.0	0.001	0.0	0.02	0.2	25	0.93249375	0.9377262	0.9290594	0.91914755	211	250	[[ 0.51730704 -0.21956913 0.31626895 0.24006362 -0.14677711 0.35018793 -0.08596021 0.17453903] [-0.22841008 0.5435346 -0.11115916 0.21577148 0.26747665 0.14771922 -0.06871854 0.13748534] [-0.14009753 -0.6574599 0.69839674 -0.4277296 -0.16083516 -0.2285364 -0.41049945 -0.25945202] [-0.19582996 -0.5563149 -0.4701491 0.7972184 -0.28530523 -0.18136184 -0.2659699 -0.2401707 ] [-0.6577335 -0.13571833 -…	[[0.5972341 0. 0. 0. 0. 0. ] [0. 0.63584507 0. 0. 0. 0. ] [0. 0. 1.4593941 0. 0. 0. ] [0. 0. 0. 1.3721259 0. 0. ] [0. 0. 0. 0. 1.4167136 0. ] [0. 0. 0. 0. 0. 1.4838457 ] [0. 0. 0. 0. 0. 0. ] [0. 0. 0. 0. 0. 0. ]]	[[0. 0. 0. 0. 0. 0. 0.8398316 0. ] [0. 0. 0. 0. 0. 0. 0. 0.92502296]]	[[ 2.08436474e-01 3.22406888e-02 4.09208760e-02 -6.72325715e-02 1.42735705e-01 -3.52746919e-02 -1.48684783e-02 -2.01248944e-01 1.38811255e-02 3.50384489e-02 3.27379890e-02 2.54049338e-02 -1.28873838e-02 2.90898699e-02 3.13962638e-01 2.53789686e-02 -7.42187491e-03 2.63122432e-02 7.22105708e-03 9.07249004e-03 -1.35713704e-02 1.06935902e-02 9.77033656e-03 1.52231026e-02 7.15717673e-02 2.02816986e-02…
j2L6uwcx	dX7XY570	0.15	0.02	50.0	0.0001	128	8	1.0	0.001	0.0	0.02	0.2	25	0.9220364	0.9253641	0.9124395	0.9075522	153	250	[[ 0.63100004 -0.10821588 0.21114875 0.12219367 -0.19460543 -0.02876042 -0.03274788 -0.00535231] [-0.28413662 0.585043 0.25207904 0.02027942 0.2864525 0.07666507 0.08018183 -0.01803159] [-0.24750979 -0.62727964 0.6712294 -0.6770913 -0.0733973 -0.42028785 -0.1969801 -0.16701421] [-0.21579179 -0.6046786 -0.5484063 0.546183 -0.41629842 0.29931545 -0.15836412 -0.25763378] [-0.71593904 -0.26021296 -0.…	[[0.65486836 0. 0. 0. 0. 0. ] [0. 0.5597224 0. 0. 0. 0. ] [0. 0. 1.3129565 0. 0. 0. ] [0. 0. 0. 1.2833394 0. 0. ] [0. 0. 0. 0. 1.4443777 0. ] [0. 0. 0. 0. 0. 1.3396499 ] [0. 0. 0. 0. 0. 0. ] [0. 0. 0. 0. 0. 0. ]]	[[0. 0. 0. 0. 0. 0. 0.89800036 0. ] [0. 0. 0. 0. 0. 0. 0. 0.81516606]]	[[ 1.44261688e-01 8.01965687e-03 -3.81681696e-02 -7.50193745e-02 6.11196458e-02 1.01381056e-02 -2.41776761e-02 2.49723718e-02 1.12723522e-02 1.14484884e-01 -5.77431545e-03 -1.44994529e-02 9.78399813e-03 1.06519312e-02 1.75718721e-02 2.87560895e-02 -4.25239801e-02 -1.02093052e-02 -4.29750644e-02 -1.48276202e-02 9.04920883e-03 1.45241264e-02 1.08138872e-02 -1.32964551e-03 1.36534125e-02 3.25783730e…
j2L6uwcx	b46upzeH	0.15	0.02	50.0	0.0001	128	8	1.0	0.001	0.0	0.02	0.2	25	0.9257946	0.92250186	0.9282168	0.9090757	250	250	[[ 0.63867074 -0.12161402 0.21155682 0.12878874 -0.22878431 -0.01022716 -0.0503303 -0.01644985] [-0.26796868 0.6049099 0.2444017 0.01644786 0.2846883 0.09781269 0.07415724 -0.03745193] [-0.24066249 -0.63471293 0.68399966 -0.6824266 -0.09178502 -0.37235916 -0.22666337 -0.14287856] [-0.22406834 -0.5843608 -0.55394846 0.5412121 -0.44003895 0.40068376 -0.1729812 -0.25932688] [-0.7135137 -0.2110068 -0…	[[0.6559307 0. 0. 0. 0. 0. ] [0. 0.55579424 0. 0. 0. 0. ] [0. 0. 1.319324 0. 0. 0. ] [0. 0. 0. 1.2941794 0. 0. ] [0. 0. 0. 0. 1.4065557 0. ] [0. 0. 0. 0. 0. 1.3005421 ] [0. 0. 0. 0. 0. 0. ] [0. 0. 0. 0. 0. 0. ]]	[[0. 0. 0. 0. 0. 0. 0.8853292 0. ] [0. 0. 0. 0. 0. 0. 0. 0.8156932]]	[[ 1.37962401e-01 1.18040163e-02 -2.77267881e-02 -4.50380519e-02 6.49859309e-02 -5.26747387e-03 -4.42403890e-02 2.73073707e-02 7.59395212e-03 1.00561112e-01 -2.49820184e-02 -1.55008268e-02 5.60925296e-03 8.51403922e-03 1.07682189e-02 3.85464802e-02 -4.68757451e-02 -1.55295683e-02 -4.01067026e-02 -6.86466508e-03 7.22513208e-03 1.27213551e-02 1.06488559e-02 5.89709729e-04 6.73684850e-03 3.24907571e…
j2L6uwcx	YIoeGYrN	0.15	0.02	50.0	0.0001	128	8	1.0	0.001	0.0	0.02	0.2	25	0.92278445	0.9233809	0.9262714	0.9075333	250	250	[[ 0.6503457 -0.15446809 0.21750359 0.15026195 -0.22986516 0.02898165 -0.03934393 -0.04036578] [-0.00331508 0.53731227 0.03437519 -0.18349598 0.36274683 -0.04946667 0.13514459 -0.21660163] [-0.13878544 -0.581773 0.69419754 -0.6414342 -0.07089663 -0.58507466 -0.23902492 -0.27313873] [-0.12821041 -0.57426566 -0.52545327 0.5864669 -0.4313774 0.11530587 -0.17791316 -0.36068657] [-0.6885531 -0.2490583…	[[0.6345769 0. 0. 0. 0. 0. ] [0. 0.6153229 0. 0. 0. 0. ] [0. 0. 1.3314635 0. 0. 0. ] [0. 0. 0. 1.30194 0. 0. ] [0. 0. 0. 0. 1.368127 0. ] [0. 0. 0. 0. 0. 1.3615285] [0. 0. 0. 0. 0. 0. ] [0. 0. 0. 0. 0. 0. ]]	[[0. 0. 0. 0. 0. 0. 0.88545257 0. ] [0. 0. 0. 0. 0. 0. 0. 0.78128034]]	[[ 1.47657007e-01 -8.92743096e-03 -5.68769872e-02 -9.21643004e-02 2.18928829e-02 2.29881927e-02 -3.02323624e-02 4.15486768e-02 1.30183827e-02 9.35861543e-02 -3.04787941e-02 -1.36699341e-02 -1.53125916e-03 9.45878029e-03 1.51245752e-02 1.43184355e-02 -2.62463875e-02 -1.46916341e-02 -1.71441287e-02 -1.43051408e-02 5.94254583e-03 1.03100361e-02 7.53871351e-03 9.98867862e-03 2.83046300e-03 3.39384973…
j2L6uwcx	niltUSFE	0.15	0.02	50.0	0.0001	128	8	1.0	0.001	0.0	0.02	0.2	25	0.92071295	0.9258515	0.91007113	0.9065941	250	250	[[ 0.6298555 -0.08507745 0.21715319 0.139812 -0.25007793 -0.01429743 -0.05814304 -0.01350896] [-0.25679109 0.60577637 0.21205077 0.015029 0.27497378 0.096384 0.05945174 -0.0318429 ] [-0.25598583 -0.58349276 0.6792688 -0.7010139 -0.06105966 -0.44896698 -0.24628296 -0.12872562] [-0.24019651 -0.58755624 -0.56241286 0.51926625 -0.42734233 0.37941033 -0.16247866 -0.24752331] [-0.69500583 -0.18573663 -…	[[0.6658694 0. 0. 0. 0. 0. ] [0. 0.5497479 0. 0. 0. 0. ] [0. 0. 1.3462663 0. 0. 0. ] [0. 0. 0. 1.2975192 0. 0. ] [0. 0. 0. 0. 1.3856702 0. ] [0. 0. 0. 0. 0. 1.2907534] [0. 0. 0. 0. 0. 0. ] [0. 0. 0. 0. 0. 0. ]]	[[0. 0. 0. 0. 0. 0. 0.88806766 0. ] [0. 0. 0. 0. 0. 0. 0. 0.81871235]]	[[ 1.46734938e-01 6.44082110e-03 -3.38901579e-02 -6.21395931e-02 7.63053298e-02 7.89994374e-04 -1.37038827e-02 2.65864357e-02 8.91310070e-03 1.11772239e-01 -2.47352216e-02 -1.56772994e-02 -6.09603710e-04 6.47036079e-03 1.19556012e-02 3.21663283e-02 -3.41744237e-02 -1.68821346e-02 -2.70405859e-02 -1.53763518e-02 7.84102269e-03 7.89895747e-03 9.59753990e-03 -6.32607378e-04 1.33754285e-02 3.32863748…
j2L6uwcx	qq3Pk4U5	0.15	0.02	50.0	0.0001	128	8	1.0	0.001	0.0	0.02	0.2	25	0.9220792	0.9243299	0.92522204	0.90749687	250	250	[[ 0.6394561 -0.15098728 0.12969771 0.13112338 0.05360475 -0.26313582 0.10602878 -0.09522706] [-0.28125125 0.6143209 0.27145943 0.03129692 0.29948384 0.0421018 0.10043193 -0.02962091] [-0.24638261 -0.59777504 0.7125579 -0.6613332 -0.31624496 -0.30468023 -0.23078394 -0.16827749] [-0.21728647 -0.61423486 -0.54035205 0.52401984 -0.37340212 0.43274513 -0.18032277 -0.241811 ] [-0.65920085 -0.22240917 …	[[0.6473716 0. 0. 0. 0. 0. ] [0. 0.5441571 0. 0. 0. 0. ] [0. 0. 1.3092595 0. 0. 0. ] [0. 0. 0. 1.2990803 0. 0. ] [0. 0. 0. 0. 1.3845396 0. ] [0. 0. 0. 0. 0. 1.284453 ] [0. 0. 0. 0. 0. 0. ] [0. 0. 0. 0. 0. 0. ]]	[[0. 0. 0. 0. 0. 0. 0.89825714 0. ] [0. 0. 0. 0. 0. 0. 0. 0.8092 ]]	[[ 1.51678026e-01 1.18816616e-02 -4.16999087e-02 -6.27465695e-02 5.49278483e-02 4.30737622e-02 -4.58246246e-02 5.79214022e-02 2.95664836e-03 9.29073691e-02 -4.95831519e-02 -2.77376696e-02 5.80231380e-03 4.49723890e-03 2.06376836e-02 3.52755636e-02 -2.61417534e-02 -2.36848686e-02 -2.46150941e-02 -3.27853560e-02 5.79949096e-03 1.43226665e-02 2.46500270e-03 1.08075840e-02 3.02128959e-04 3.22079718e-…
j2L6uwcx	fDWbrvOz	0.15	0.02	50.0	0.0001	128	8	1.0	0.001	0.0	0.02	0.2	25	0.921267	0.9232266	0.92018557	0.9062276	182	250	[[ 6.28128231e-01 -1.20898575e-01 9.34988558e-02 1.00691356e-01 7.31513079e-04 -2.56633818e-01 8.17734078e-02 -9.88166481e-02] [-2.78352290e-01 6.17644250e-01 2.54171550e-01 4.05814983e-02 2.89240301e-01 2.64016241e-02 6.96334392e-02 -3.97879407e-02] [-2.59312421e-01 -5.95401168e-01 6.60808325e-01 -7.14697659e-01 -4.08883393e-02 -4.17289376e-01 -2.52095759e-01 -1.31054133e-01] [-2.38143757e-01 -6…	[[0.663129 0. 0. 0. 0. 0. ] [0. 0.5427919 0. 0. 0. 0. ] [0. 0. 1.3375264 0. 0. 0. ] [0. 0. 0. 1.3197128 0. 0. ] [0. 0. 0. 0. 1.3552169 0. ] [0. 0. 0. 0. 0. 1.3321012] [0. 0. 0. 0. 0. 0. ] [0. 0. 0. 0. 0. 0. ]]	[[0. 0. 0. 0. 0. 0. 0.90208924 0. ] [0. 0. 0. 0. 0. 0. 0. 0.8126231 ]]	[[ 1.25955284e-01 2.55873357e-03 -4.14941125e-02 -8.12137574e-02 4.36220691e-02 1.85844284e-02 -3.50759402e-02 3.62250693e-02 6.99294452e-03 9.72826704e-02 -6.91611767e-02 -3.23053412e-02 1.58052612e-02 5.52644674e-03 2.75161210e-02 1.84739381e-02 -2.30679251e-02 -3.61950621e-02 -1.29290344e-02 -3.75821292e-02 7.52708130e-03 1.22795301e-02 6.88401097e-03 1.64600983e-02 8.21634475e-03 3.38092417e-…
j2L6uwcx	QXaNNXIX	0.15	0.02	50.0	0.0001	128	8	1.0	0.001	0.0	0.02	0.2	25	0.92300075	0.92135584	0.90103436	0.90525526	223	250	[[ 0.6422087 -0.11808509 0.20069042 0.13700494 -0.23405579 -0.00663146 -0.04021342 -0.01470371] [-0.26431116 0.5923207 0.25627568 0.03125578 0.26891324 0.0795716 0.0773976 -0.04590994] [-0.23870993 -0.5997429 0.6663578 -0.68817085 -0.04126078 -0.44199482 -0.23216021 -0.14440934] [-0.21696569 -0.60305285 -0.5715941 0.5503246 -0.38967592 0.30753896 -0.13973194 -0.254982 ] [-0.72377604 -0.19886944 -…	[[0.654415 0. 0. 0. 0. 0. ] [0. 0.56429386 0. 0. 0. 0. ] [0. 0. 1.3184705 0. 0. 0. ] [0. 0. 0. 1.2590878 0. 0. ] [0. 0. 0. 0. 1.3543209 0. ] [0. 0. 0. 0. 0. 1.3200387 ] [0. 0. 0. 0. 0. 0. ] [0. 0. 0. 0. 0. 0. ]]	[[0. 0. 0. 0. 0. 0. 0.87701017 0. ] [0. 0. 0. 0. 0. 0. 0. 0.80563676]]	[[ 1.48831159e-01 1.89664625e-02 -3.39055732e-02 -8.65283161e-02 6.63095564e-02 -4.61264607e-03 -2.96502300e-02 3.58913504e-02 1.28885349e-02 9.48378146e-02 -1.87918600e-02 -1.89214274e-02 1.29501782e-02 3.75141576e-03 1.32660922e-02 3.47090177e-02 -4.57140952e-02 -2.41793990e-02 -3.57480980e-02 -1.13610718e-02 5.09990938e-03 8.95701535e-03 9.96270310e-03 8.17245431e-03 6.68738130e-03 3.37076873e…
j2L6uwcx	8XwMvXk6	0.15	0.02	50.0	0.0001	128	8	1.0	0.001	0.0	0.02	0.2	25	0.9249938	0.9228039	0.92482513	0.90853363	238	250	[[ 0.6364193 -0.12604709 0.13060269 0.11762805 0.01137241 -0.26972923 0.09128132 -0.09304626] [-0.27017754 0.62152225 0.25680408 0.04319014 0.31026495 0.04869079 0.07138228 -0.04596526] [-0.25015423 -0.5826082 0.6693962 -0.66660655 -0.14005613 -0.3916196 -0.23320086 -0.1427834 ] [-0.21823277 -0.5862962 -0.53066635 0.52800155 -0.4061035 0.41840497 -0.16884035 -0.25492564] [-0.67572033 -0.21598923 …	[[0.65343267 0. 0. 0. 0. 0. ] [0. 0.5478652 0. 0. 0. 0. ] [0. 0. 1.3252351 0. 0. 0. ] [0. 0. 0. 1.2845949 0. 0. ] [0. 0. 0. 0. 1.3877172 0. ] [0. 0. 0. 0. 0. 1.2990154 ] [0. 0. 0. 0. 0. 0. ] [0. 0. 0. 0. 0. 0. ]]	[[0. 0. 0. 0. 0. 0. 0.8959368 0. ] [0. 0. 0. 0. 0. 0. 0. 0.8092361]]	[[ 1.27136707e-01 6.08933740e-04 -3.76268290e-02 -3.49514708e-02 5.28388768e-02 3.09141874e-02 -2.05124356e-02 4.47155870e-02 8.51024035e-03 1.00131229e-01 -4.93140966e-02 -2.50309557e-02 1.49185983e-02 1.00325895e-02 2.16085762e-02 2.73293369e-02 -3.31405923e-02 -2.74444949e-02 -4.86535877e-02 -2.25823652e-02 5.20884618e-03 1.41694415e-02 6.01152144e-03 4.91239689e-03 8.49235430e-03 3.27917159e-…
j2L6uwcx	mJlChnMs	0.15	0.02	50.0	0.0001	128	8	1.0	0.001	0.0	0.02	0.2	25	0.92189854	0.9247409	0.9115639	0.9067424	250	250	[[ 0.6271458 -0.09646612 0.11481343 0.14052801 0.01324889 -0.2650773 0.08026817 -0.09751002] [-0.2669114 0.62695205 0.2617653 0.02234084 0.296438 0.04754518 0.05809208 -0.04269597] [-0.26172727 -0.59785014 0.68700725 -0.6878176 -0.1438748 -0.37524885 -0.23985839 -0.17080303] [-0.22964726 -0.6257096 -0.54868907 0.5288012 -0.39207873 0.4145147 -0.18164942 -0.253173 ] [-0.6521318 -0.19134234 -0.2028…	[[0.65655565 0. 0. 0. 0. 0. ] [0. 0.54021406 0. 0. 0. 0. ] [0. 0. 1.3431509 0. 0. 0. ] [0. 0. 0. 1.30777 0. 0. ] [0. 0. 0. 0. 1.3662467 0. ] [0. 0. 0. 0. 0. 1.2951658 ] [0. 0. 0. 0. 0. 0. ] [0. 0. 0. 0. 0. 0. ]]	[[0. 0. 0. 0. 0. 0. 0.89844984 0. ] [0. 0. 0. 0. 0. 0. 0. 0.80582374]]	[[ 1.50044352e-01 2.20416300e-03 -5.47932833e-02 -5.82235195e-02 4.69259173e-02 3.68733220e-02 -3.21120843e-02 2.45381128e-02 1.48179308e-02 1.01431467e-01 -4.19264361e-02 -2.89005283e-02 5.17842965e-03 1.43554183e-02 2.21206397e-02 9.25565604e-03 -9.98272374e-03 -2.25220583e-02 -1.39371827e-02 -2.69240309e-02 9.84861515e-03 1.92253813e-02 8.46047420e-03 1.03254234e-02 1.14783747e-02 3.37388515e-…
j2L6uwcx	pvc47E8n	0.15	0.02	50.0	0.0001	128	8	1.0	0.001	0.0	0.02	0.2	25	0.9246461	0.9177607	0.92218614	0.90562856	250	250	[[ 0.6248169 -0.12187561 0.18180607 0.10053349 -0.22826171 0.01954265 -0.03205701 -0.02379225] [-0.18938586 0.5467186 0.2543258 -0.10135738 0.4133924 -0.04457829 0.10123563 -0.2009359 ] [-0.23028094 -0.6217297 0.6681845 -0.59120864 0.11849921 -0.5779274 -0.1187003 -0.27766013] [-0.22821249 -0.5703982 -0.5434196 0.63986266 -0.470368 0.09013663 -0.08629421 -0.35240087] [-0.68332213 -0.22319613 -0.3…	[[0.66331875 0. 0. 0. 0. 0. ] [0. 0.6060297 0. 0. 0. 0. ] [0. 0. 1.3032886 0. 0. 0. ] [0. 0. 0. 1.271682 0. 0. ] [0. 0. 0. 0. 1.3391963 0. ] [0. 0. 0. 0. 0. 1.3471273 ] [0. 0. 0. 0. 0. 0. ] [0. 0. 0. 0. 0. 0. ]]	[[0. 0. 0. 0. 0. 0. 0.9364233 0. ] [0. 0. 0. 0. 0. 0. 0. 0.7772279]]	[[ 1.19765118e-01 -5.55291539e-04 -3.90223861e-02 -7.33473226e-02 5.17293215e-02 9.45542380e-03 -3.76450643e-02 3.27746160e-02 7.56663829e-03 9.88508314e-02 -3.13838236e-02 -1.37219168e-02 1.03324819e-02 1.21811992e-02 1.47587843e-02 2.05892995e-02 -3.38562429e-02 -2.02792529e-02 -2.87294481e-02 -1.08678015e-02 5.97803155e-03 8.11926834e-03 1.00731738e-02 7.67176971e-04 6.64066151e-03 3.48213971e…
9t57iwNU	zOgPMrwL	0.15	0.02	50.0	0.0001	128	8	1.0	0.001	0.0	0.02	0.2	25	0.9154837	0.9344552	0.9053951	0.9088388	250	250	[[ 0.5476892 -0.03535816 0.04572054 0.48754415 0.12612706 -0.37649608 -0.01480101 -0.07545391] [-0.08794117 0.70539856 0.1403324 -0.20865038 0.17329887 0.19684257 -0.04336108 -0.04879145] [-0.18100135 -0.6263543 0.6447301 -0.43074667 -0.34739494 -0.03557653 -0.24937564 -0.2700899 ] [-0.23004802 -0.69724035 -0.5349656 0.68917763 -0.35659626 -0.09339604 -0.20594762 -0.38009256] [-0.60679084 -0.1549…	[[0.59973526 0. 0. 0. 0. 0. ] [0. 0.58502513 0. 0. 0. 0. ] [0. 0. 1.2657975 0. 0. 0. ] [0. 0. 0. 1.4734373 0. 0. ] [0. 0. 0. 0. 1.3580066 0. ] [0. 0. 0. 0. 0. 1.3477389 ] [0. 0. 0. 0. 0. 0. ] [0. 0. 0. 0. 0. 0. ]]	[[0. 0. 0. 0. 0. 0. 0.8887456 0. ] [0. 0. 0. 0. 0. 0. 0. 0.8499054]]	[[ 3.97682667e-01 4.90744459e-03 -1.54492743e-02 -4.74210456e-02 5.52206151e-02 5.79921044e-02 -4.03837450e-02 -1.01306245e-01 8.69079679e-03 2.61404384e-02 -4.28715535e-02 1.58697590e-01 -5.59330434e-02 1.23202931e-02 1.40229892e-02 1.40396003e-02 2.50190347e-02 -1.40151754e-02 9.20824148e-03 3.29527140e-01 2.56540868e-02 3.19598243e-02 -3.63145620e-02 -3.99020538e-02 8.48380383e-03 -5.17255738e…
9t57iwNU	uiozsr7a	0.15	0.02	50.0	0.0001	128	8	1.0	0.001	0.0	0.02	0.2	25	0.9186228	0.92737055	0.91215706	0.90627044	250	250	[[ 0.47338244 -0.36944604 0.01542915 0.19198748 0.11625884 0.15704818 -0.05425087 0.15941727] [-0.21600011 0.6365953 0.05676899 -0.16933289 -0.05508915 0.16349016 0.08533823 -0.03303688] [-0.34622732 -0.1375668 0.31796455 -0.62238485 0.18465032 -0.00971001 -0.16792303 -0.19885226] [-0.3004716 -0.6319007 -0.907768 0.6456146 0.01920406 -0.12057655 -0.06701397 -0.30666274] [-0.1528498 -0.36135826 0.…	[[0.62775487 0. 0. 0. 0. 0. ] [0. 0.6581148 0. 0. 0. 0. ] [0. 0. 1.263066 0. 0. 0. ] [0. 0. 0. 1.3833898 0. 0. ] [0. 0. 0. 0. 1.3823879 0. ] [0. 0. 0. 0. 0. 1.2609812 ] [0. 0. 0. 0. 0. 0. ] [0. 0. 0. 0. 0. 0. ]]	[[0. 0. 0. 0. 0. 0. 1.0066714 0. ] [0. 0. 0. 0. 0. 0. 0. 0.9118906]]	[[ 4.18253213e-01 7.03420304e-03 -1.57856774e-02 -4.49802727e-02 -3.97324041e-02 2.38786861e-02 -5.89683652e-02 -6.82070255e-02 7.60048442e-03 1.40441749e-02 -1.44751817e-02 1.34985641e-01 -1.21150101e-02 1.30310422e-02 -1.29375700e-03 1.60664488e-02 1.60879232e-02 -4.65640947e-02 8.61141458e-03 3.28647405e-01 4.70425747e-03 4.44075949e-02 3.98274511e-04 -1.41670592e-02 9.41284373e-03 -1.76067613…
9t57iwNU	Fiy4zjER	0.15	0.02	50.0	0.0001	128	8	1.0	0.001	0.0	0.02	0.2	25	0.9139693	0.9331945	0.9132248	0.90704715	165	250	[[ 0.5610843 -0.2990007 0.0670447 0.33462718 0.05206779 0.2430257 -0.04004511 0.1041604 ] [-0.09498282 0.70496774 0.1190171 -0.22623605 0.14053279 0.16672134 -0.02968869 -0.02408566] [-0.18499385 -0.66040766 0.6651048 -0.48516724 -0.36560592 -0.04115861 -0.2610575 -0.22280575] [-0.22885399 -0.69554275 -0.54938644 0.6344922 -0.32894158 -0.08982098 -0.2386145 -0.3195342 ] [-0.59005994 -0.20800123 0…	[[0.5855796 0. 0. 0. 0. 0. ] [0. 0.59235793 0. 0. 0. 0. ] [0. 0. 1.2655833 0. 0. 0. ] [0. 0. 0. 1.4492255 0. 0. ] [0. 0. 0. 0. 1.3498329 0. ] [0. 0. 0. 0. 0. 1.3494163 ] [0. 0. 0. 0. 0. 0. ] [0. 0. 0. 0. 0. 0. ]]	[[0. 0. 0. 0. 0. 0. 0.86286384 0. ] [0. 0. 0. 0. 0. 0. 0. 0.90121865]]	[[ 4.05222833e-01 -1.63764786e-02 -3.73555198e-02 -6.12215996e-02 6.13314360e-02 5.78001365e-02 -5.21411672e-02 -3.93529832e-02 8.60347692e-03 4.89704013e-02 -9.96700302e-03 1.39580578e-01 -2.23122034e-02 1.55894682e-02 3.83635126e-02 1.51224174e-02 2.37857252e-02 -2.67679133e-02 2.35362686e-02 3.23371023e-01 5.04013076e-02 3.77843045e-02 9.84707382e-03 -7.17329606e-03 1.01653058e-02 -1.03808576e…
9t57iwNU	eaQ3ZaY7	0.15	0.02	50.0	0.0001	128	8	1.0	0.001	0.0	0.02	0.2	25	0.91482604	0.93139774	0.9018107	0.9063712	235	250	[[ 0.57722884 -0.27278104 0.05997705 0.30583492 0.06570744 0.24079958 -0.04167131 0.09178536] [-0.09100074 0.69637513 0.13100328 -0.22221251 0.15440997 0.19474706 -0.03763708 -0.03461007] [-0.1707084 -0.6703602 0.65210867 -0.5028734 -0.31451985 -0.05657148 -0.2789881 -0.23295513] [-0.19984731 -0.6872521 -0.53437936 0.5994422 -0.29435492 -0.13307996 -0.28128797 -0.30007008] [-0.5803146 -0.2077885 …	[[0.5931599 0. 0. 0. 0. 0. ] [0. 0.584344 0. 0. 0. 0. ] [0. 0. 1.2733564 0. 0. 0. ] [0. 0. 0. 1.4709154 0. 0. ] [0. 0. 0. 0. 1.3399398 0. ] [0. 0. 0. 0. 0. 1.3403836] [0. 0. 0. 0. 0. 0. ] [0. 0. 0. 0. 0. 0. ]]	[[0. 0. 0. 0. 0. 0. 0.85539705 0. ] [0. 0. 0. 0. 0. 0. 0. 0.9115682 ]]	[[ 3.97288918e-01 -2.78683826e-02 -6.10663258e-02 -6.22279942e-02 5.95039465e-02 5.01719415e-02 -4.81287949e-02 -3.79980132e-02 1.38625950e-02 5.09523824e-02 -1.33781126e-02 1.46905363e-01 -5.09626232e-03 1.14823906e-02 2.59422082e-02 2.03235950e-02 2.18905248e-02 -2.91213877e-02 1.49803236e-02 3.28369319e-01 4.63011414e-02 4.65624779e-02 2.96390615e-02 -1.40444562e-02 1.03073623e-02 -1.13815591e…
9t57iwNU	58dvHLgj	0.15	0.02	50.0	0.0001	128	8	1.0	0.001	0.0	0.02	0.2	25	0.91677105	0.9267055	0.91444993	0.90545	250	250	[[ 0.58135635 -0.27192172 0.07366566 0.3137183 0.08434667 0.19694795 -0.0645046 0.11291561] [-0.10767875 0.6886809 0.10220287 -0.22842178 0.11533015 0.1861905 -0.00203077 -0.04026287] [-0.16374995 -0.66101384 0.63491863 -0.47394413 -0.33122888 -0.03582432 -0.2956391 -0.24996105] [-0.21861143 -0.7187367 -0.5066166 0.6563839 -0.31715834 -0.14568657 -0.27516645 -0.3229377 ] [-0.62235427 -0.23995352 …	[[0.59691775 0. 0. 0. 0. 0. ] [0. 0.58872426 0. 0. 0. 0. ] [0. 0. 1.2676402 0. 0. 0. ] [0. 0. 0. 1.4692442 0. 0. ] [0. 0. 0. 0. 1.415922 0. ] [0. 0. 0. 0. 0. 1.4162089 ] [0. 0. 0. 0. 0. 0. ] [0. 0. 0. 0. 0. 0. ]]	[[0. 0. 0. 0. 0. 0. 0.85472447 0. ] [0. 0. 0. 0. 0. 0. 0. 0.91355217]]	[[ 3.81812841e-01 -1.58427637e-02 -4.86884639e-02 -6.73624128e-02 6.56407028e-02 6.18409403e-02 -4.09666859e-02 -6.31374121e-02 9.56599880e-03 5.20141050e-02 -8.93632416e-03 1.50354668e-01 -8.41923244e-03 1.60737596e-02 2.53049843e-02 1.64528973e-02 2.39361003e-02 -4.11999002e-02 7.14309141e-03 3.21128488e-01 5.10844812e-02 3.81966271e-02 3.17735188e-02 -5.19261276e-03 1.19289774e-02 -4.93103871e…
9t57iwNU	LzGwyIqD	0.15	0.02	50.0	0.0001	128	8	1.0	0.001	0.0	0.02	0.2	25	0.91758955	0.92907614	0.9074807	0.90684783	250	250	[[ 0.4675896 -0.38677564 0.01767837 0.20777905 0.08918506 0.16104335 -0.05268975 0.1741907 ] [-0.22141919 0.6250767 0.06775401 -0.16916463 -0.03950205 0.15011676 0.07915393 -0.02838949] [-0.3232528 -0.13992776 0.28862056 -0.5861959 0.16241772 0.00629003 -0.14018063 -0.21217458] [-0.2854698 -0.6565024 -0.8983779 0.64901954 -0.00204379 -0.09031597 -0.05938492 -0.332599 ] [-0.13918298 -0.35062203 0.…	[[0.6287463 0. 0. 0. 0. 0. ] [0. 0.6630263 0. 0. 0. 0. ] [0. 0. 1.2767024 0. 0. 0. ] [0. 0. 0. 1.389151 0. 0. ] [0. 0. 0. 0. 1.3313338 0. ] [0. 0. 0. 0. 0. 1.2571241] [0. 0. 0. 0. 0. 0. ] [0. 0. 0. 0. 0. 0. ]]	[[0. 0. 0. 0. 0. 0. 1.0107251 0. ] [0. 0. 0. 0. 0. 0. 0. 0.9151347]]	[[ 4.02434677e-01 3.20884679e-03 -1.29392371e-02 -3.77463140e-02 -1.93728358e-02 3.06777600e-02 -5.56379184e-02 -6.90312758e-02 9.17143002e-03 2.22060028e-02 -8.84249061e-03 1.39746889e-01 -3.49666364e-03 1.06642898e-02 8.82226601e-03 2.47694496e-02 2.69592497e-02 -3.73920351e-02 8.39041732e-03 3.54392856e-01 1.96912978e-02 3.61367911e-02 -1.03215324e-02 -1.03363674e-02 9.15888324e-03 -7.69898994…
9t57iwNU	40sMtPk5	0.15	0.02	50.0	0.0001	128	8	1.0	0.001	0.0	0.02	0.2	25	0.91760266	0.9284974	0.9119562	0.90653163	201	250	[[ 0.5672048 -0.27000317 0.05248874 0.2904793 0.07599207 0.2446757 -0.04942194 0.10045552] [-0.09748368 0.7178354 0.12233326 -0.22909106 0.13087218 0.19209726 -0.02715986 -0.03607631] [-0.17796901 -0.6646884 0.65546244 -0.4555804 -0.32466328 -0.05129566 -0.27708212 -0.243047 ] [-0.2270677 -0.6892907 -0.5298701 0.6599044 -0.30416134 -0.12440486 -0.25423774 -0.3444125 ] [-0.57939196 -0.19726618 0.3…	[[0.61210376 0. 0. 0. 0. 0. ] [0. 0.589571 0. 0. 0. 0. ] [0. 0. 1.2762964 0. 0. 0. ] [0. 0. 0. 1.4589739 0. 0. ] [0. 0. 0. 0. 1.3568587 0. ] [0. 0. 0. 0. 0. 1.3438951 ] [0. 0. 0. 0. 0. 0. ] [0. 0. 0. 0. 0. 0. ]]	[[0. 0. 0. 0. 0. 0. 0.85454786 0. ] [0. 0. 0. 0. 0. 0. 0. 0.895761 ]]	[[ 3.94229203e-01 -1.25523834e-02 -6.17999360e-02 -3.33327204e-02 5.92164397e-02 6.37034476e-02 -4.36082669e-02 -6.82229996e-02 7.35368859e-03 3.59152816e-02 -1.88586526e-02 1.60653457e-01 -1.40735321e-02 1.14226844e-02 2.73773856e-02 1.76707469e-02 2.47966945e-02 -3.10211740e-02 1.98438317e-02 3.23044360e-01 3.36488411e-02 4.91746292e-02 1.14983507e-02 -1.83704384e-02 5.96293435e-03 -1.29245240e…
9t57iwNU	pw6BpIGJ	0.15	0.02	50.0	0.0001	128	8	1.0	0.001	0.0	0.02	0.2	25	0.9171726	0.926458	0.89380527	0.90489405	250	250	[[ 0.5643548 -0.2701286 0.0577491 0.29979828 0.06071088 0.2254929 -0.05378296 0.09785201] [-0.08667653 0.70674545 0.119474 -0.20926742 0.14754438 0.1946854 -0.03441923 -0.05536136] [-0.16675305 -0.6479058 0.6631985 -0.47425708 -0.338793 -0.06519274 -0.263054 -0.25088575] [-0.21009566 -0.7002215 -0.55248946 0.6660059 -0.3088954 -0.1004995 -0.24351215 -0.35308805] [-0.5745353 -0.20599157 0.30451941…	[[0.5992512 0. 0. 0. 0. 0. ] [0. 0.58888096 0. 0. 0. 0. ] [0. 0. 1.2859905 0. 0. 0. ] [0. 0. 0. 1.4470328 0. 0. ] [0. 0. 0. 0. 1.3430347 0. ] [0. 0. 0. 0. 0. 1.3276844 ] [0. 0. 0. 0. 0. 0. ] [0. 0. 0. 0. 0. 0. ]]	[[0. 0. 0. 0. 0. 0. 0.8648381 0. ] [0. 0. 0. 0. 0. 0. 0. 0.90008295]]	[[ 3.94855767e-01 -1.03254579e-02 -3.05292532e-02 -8.25266615e-02 4.30193134e-02 5.42462990e-02 -4.41670902e-02 -5.41440807e-02 1.12250485e-02 3.16940770e-02 -1.10967290e-02 1.37667924e-01 -2.15002224e-02 1.14064720e-02 1.83181651e-02 1.12872226e-02 2.66097188e-02 -2.62111351e-02 8.80619977e-03 3.36559802e-01 3.53979953e-02 2.87849400e-02 4.79756948e-03 -1.59338247e-02 3.55758029e-03 -1.91923082e…
9t57iwNU	72iM7muU	0.15	0.02	50.0	0.0001	128	8	1.0	0.001	0.0	0.02	0.2	25	0.91749865	0.92735535	0.90654004	0.9055187	250	250	[[ 0.4687052 -0.29772025 0.00267449 0.30771902 0.11933819 -0.0836845 0.00461276 0.02051778] [-0.24022633 0.6076009 0.03194477 -0.21884905 -0.01957145 0.17175278 0.09835614 -0.01354207] [-0.4050675 -0.14672521 0.3161469 -0.583273 0.21150644 -0.1113018 -0.16542906 -0.22096138] [-0.3255806 -0.6474225 -0.9002402 0.6134111 0.09193899 -0.05524933 -0.08959714 -0.3238037 ] [-0.15168741 -0.38326693 0.1375…	[[0.6410163 0. 0. 0. 0. 0. ] [0. 0.67080265 0. 0. 0. 0. ] [0. 0. 1.3254088 0. 0. 0. ] [0. 0. 0. 1.3795848 0. 0. ] [0. 0. 0. 0. 1.3623292 0. ] [0. 0. 0. 0. 0. 1.221417 ] [0. 0. 0. 0. 0. 0. ] [0. 0. 0. 0. 0. 0. ]]	[[0. 0. 0. 0. 0. 0. 1.0239387 0. ] [0. 0. 0. 0. 0. 0. 0. 0.87579113]]	[[ 4.04668570e-01 8.71535577e-03 -1.44260786e-02 -2.75443550e-02 -1.09831430e-02 2.71650981e-02 -5.52591830e-02 -8.57748538e-02 1.31692057e-02 1.58256143e-02 -2.78869309e-02 1.40495077e-01 -2.25768052e-02 1.29126720e-02 2.00051721e-02 3.43885869e-02 2.43703201e-02 -3.33016738e-02 2.91736033e-02 3.52640986e-01 1.27159972e-02 4.14848179e-02 -2.51252931e-02 -2.23430116e-02 1.30181005e-02 -2.23820936…
9t57iwNU	aDF5jCWj	0.15	0.02	50.0	0.0001	128	8	1.0	0.001	0.0	0.02	0.2	25	0.91756827	0.93404436	0.9213196	0.9101938	159	250	[[ 0.56062996 -0.27031106 0.05776762 0.31289893 0.04347485 0.23763044 -0.05458182 0.09642452] [-0.09538662 0.71210057 0.11340321 -0.22619028 0.14383727 0.19575068 -0.01914776 -0.02505519] [-0.16260545 -0.6665371 0.66672456 -0.46491534 -0.33831877 -0.03848375 -0.28284281 -0.24381906] [-0.20205256 -0.68703747 -0.51466954 0.6255903 -0.28370905 -0.12283447 -0.2690652 -0.31660652] [-0.5766784 -0.20577…	[[0.6112264 0. 0. 0. 0. 0. ] [0. 0.5986348 0. 0. 0. 0. ] [0. 0. 1.2640128 0. 0. 0. ] [0. 0. 0. 1.4412483 0. 0. ] [0. 0. 0. 0. 1.3317099 0. ] [0. 0. 0. 0. 0. 1.3372381] [0. 0. 0. 0. 0. 0. ] [0. 0. 0. 0. 0. 0. ]]	[[0. 0. 0. 0. 0. 0. 0.8483199 0. ] [0. 0. 0. 0. 0. 0. 0. 0.90390754]]	[[ 0.38778913 -0.01718645 -0.04604115 -0.05577542 0.06101334 0.06164657 -0.03772003 -0.04306855 0.01156023 0.04506555 -0.02742804 0.14145838 -0.02660026 0.0120148 0.02793259 0.01775284 0.02642051 -0.04002971 0.011618 0.33096647 0.04063683 0.03262929 0.00511705 -0.01996432 0.01310622 -0.02186383 0.02380948 0.20667568 0.00760902 0.00970381 0.01293929 0.00601852 -0.01232297 0.01405344 -0.03068316 0.…
Wdt0oM2M	7wZ3oDH2	0.15	0.02	50.0	0.0001	128	8	1.0	0.001	0.0	0.02	0.2	25	0.92283285	0.9222631	0.9096445	0.9029418	213	250	[[ 0.5250334 -0.19355138 0.18139559 0.32657355 -0.09423119 0.10893456 -0.10160174 0.13712522] [-0.16939786 0.6546025 0.18109386 -0.23905568 0.17877871 0.10612118 0.06603094 -0.0476063 ] [-0.20985524 -0.6306425 0.7455685 -0.5061309 -0.39464232 -0.28970104 -0.24202816 -0.2358975 ] [-0.21510847 -0.84499925 -0.48211548 0.66029304 -0.27343535 -0.223772 -0.20318215 -0.32217926] [-0.528738 -0.20944043 0…	[[0.62681586 0. 0. 0. 0. 0. ] [0. 0.5103786 0. 0. 0. 0. ] [0. 0. 1.3280097 0. 0. 0. ] [0. 0. 0. 1.4412118 0. 0. ] [0. 0. 0. 0. 1.3704892 0. ] [0. 0. 0. 0. 0. 1.3656735 ] [0. 0. 0. 0. 0. 0. ] [0. 0. 0. 0. 0. 0. ]]	[[0. 0. 0. 0. 0. 0. 0.9277129 0. ] [0. 0. 0. 0. 0. 0. 0. 0.89088947]]	[[ 1.86557561e-01 4.32689451e-02 7.85687715e-02 1.95137978e-01 6.40519410e-02 7.96465129e-02 -6.09972365e-02 -1.11421719e-01 9.70141590e-02 -3.97140123e-02 -1.83819551e-02 1.52812684e-02 -2.54689697e-02 1.64705589e-02 2.40960401e-02 1.69107001e-02 2.11860240e-02 1.03724329e-02 1.92180183e-02 -2.24010833e-03 3.05998206e-01 -9.05483402e-03 -8.10639374e-03 1.35262599e-02 1.16760498e-02 2.53742002e-0…
Wdt0oM2M	PBc3ijk2	0.15	0.02	50.0	0.0001	128	8	1.0	0.001	0.0	0.02	0.2	25	0.9247837	0.92049325	0.9129733	0.903779	250	250	[[ 0.5237611 -0.22378638 0.19623435 0.29727897 -0.07617519 0.14074704 -0.09201 0.13525034] [-0.15936585 0.6612361 0.17635016 -0.21014166 0.19839752 0.09841171 0.06174852 -0.03557708] [-0.2081588 -0.66311485 0.7655696 -0.51737523 -0.358907 -0.25016478 -0.22256695 -0.22223979] [-0.2067633 -0.8285989 -0.49915382 0.6500993 -0.27250755 -0.22557923 -0.1999122 -0.32634458] [-0.493191 -0.20030078 0.10995…	[[0.635427 0. 0. 0. 0. 0. ] [0. 0.5101556 0. 0. 0. 0. ] [0. 0. 1.3080167 0. 0. 0. ] [0. 0. 0. 1.4677416 0. 0. ] [0. 0. 0. 0. 1.364852 0. ] [0. 0. 0. 0. 0. 1.3448222] [0. 0. 0. 0. 0. 0. ] [0. 0. 0. 0. 0. 0. ]]	[[0. 0. 0. 0. 0. 0. 0.9420849 0. ] [0. 0. 0. 0. 0. 0. 0. 0.8822891]]	[[ 1.99009806e-01 5.50325960e-02 5.20358346e-02 1.97677508e-01 7.09068403e-02 9.58018526e-02 -5.61138578e-02 -1.15286097e-01 8.23770165e-02 -2.86930483e-02 -5.37691917e-03 1.29775070e-02 -2.29335036e-02 1.65816322e-02 2.48957388e-02 1.56724956e-02 1.36601133e-02 8.63309298e-03 1.33472420e-02 -4.27946076e-03 3.05797279e-01 1.57031091e-03 -1.14059467e-02 1.26488563e-02 7.83386640e-03 2.40093209e-02…
Wdt0oM2M	633Rdvx2	0.15	0.02	50.0	0.0001	128	8	1.0	0.001	0.0	0.02	0.2	25	0.9191004	0.9256407	0.917584	0.90321124	250	250	[[ 0.50823075 -0.22401084 0.19453657 0.32213685 -0.05851744 0.11299103 -0.09717123 0.13623819] [-0.1654867 0.6454253 0.14871421 -0.21527527 0.16073611 0.09722077 0.0685726 -0.02566908] [-0.2177384 -0.6753213 0.7343877 -0.525317 -0.37582314 -0.21134746 -0.21889746 -0.22652216] [-0.21779437 -0.8313482 -0.49241596 0.65745956 -0.26959276 -0.2532917 -0.22139068 -0.32057035] [-0.4895272 -0.19474328 0.0…	[[0.6432585 0. 0. 0. 0. 0. ] [0. 0.528179 0. 0. 0. 0. ] [0. 0. 1.3067538 0. 0. 0. ] [0. 0. 0. 1.4734135 0. 0. ] [0. 0. 0. 0. 1.365228 0. ] [0. 0. 0. 0. 0. 1.3340594] [0. 0. 0. 0. 0. 0. ] [0. 0. 0. 0. 0. 0. ]]	[[0. 0. 0. 0. 0. 0. 0.93339205 0. ] [0. 0. 0. 0. 0. 0. 0. 0.88761306]]	[[ 2.00261623e-01 4.15493511e-02 5.07485233e-02 2.22177044e-01 7.49301463e-02 8.26489627e-02 -5.55825755e-02 -1.14437737e-01 7.29916990e-02 -3.10734436e-02 -3.67135042e-04 2.14926172e-02 -2.58762650e-02 5.50396042e-03 2.05783397e-02 1.96387935e-02 1.00029251e-02 6.97394321e-03 1.16471779e-02 6.23521581e-03 3.15672338e-01 7.63401948e-03 -1.24650588e-02 1.33713242e-02 1.25250258e-02 1.38675915e-02 …
Wdt0oM2M	nzyjh8Ou	0.15	0.02	50.0	0.0001	128	8	1.0	0.001	0.0	0.02	0.2	25	0.9221964	0.921613	0.9150353	0.90309054	192	250	[[ 0.51990825 -0.24300255 0.19664453 0.31989542 -0.08607225 0.1292562 -0.09890684 0.13501824] [-0.13964108 0.65270966 0.19006146 -0.22761239 0.21966878 0.08146301 0.06556632 -0.02539291] [-0.20034274 -0.6730919 0.7817426 -0.5457405 -0.37645686 -0.21448399 -0.20568204 -0.19765726] [-0.21652606 -0.82449245 -0.48102602 0.6114631 -0.26147994 -0.26485354 -0.22025564 -0.2876881 ] [-0.5102434 -0.2027666…	[[0.6200253 0. 0. 0. 0. 0. ] [0. 0.50646913 0. 0. 0. 0. ] [0. 0. 1.287074 0. 0. 0. ] [0. 0. 0. 1.4697386 0. 0. ] [0. 0. 0. 0. 1.3691953 0. ] [0. 0. 0. 0. 0. 1.3539381 ] [0. 0. 0. 0. 0. 0. ] [0. 0. 0. 0. 0. 0. ]]	[[0. 0. 0. 0. 0. 0. 0.9284196 0. ] [0. 0. 0. 0. 0. 0. 0. 0.8957851]]	[[ 2.07564965e-01 4.36745696e-02 6.43545836e-02 1.88822806e-01 9.00251344e-02 5.75781986e-02 -4.18229811e-02 -1.15151644e-01 8.92900527e-02 -3.24713364e-02 -2.26740129e-02 1.74336564e-02 -3.90480645e-02 1.78955104e-02 1.55215058e-02 1.58837903e-02 2.80941557e-02 -9.08611109e-04 1.53191444e-02 3.73427384e-03 3.03740978e-01 -2.71629868e-03 -1.79253016e-02 1.11399796e-02 7.25932606e-03 2.35990025e-0…
Wdt0oM2M	KUA95iNq	0.15	0.02	50.0	0.0001	128	8	1.0	0.001	0.0	0.02	0.2	25	0.9233449	0.9273305	0.937437	0.9078507	243	250	[[ 0.51935244 -0.21105176 0.20608269 0.3144302 -0.10883465 0.13069671 -0.08812869 0.13870965] [-0.18151192 0.65667033 0.18960638 -0.21520787 0.17485443 0.09370305 0.0561306 -0.02659327] [-0.22447307 -0.65284926 0.78571707 -0.5347334 -0.37905782 -0.28245097 -0.23016901 -0.2073636 ] [-0.19024263 -0.8426918 -0.4814623 0.6368431 -0.24363261 -0.25332692 -0.22833927 -0.29865396] [-0.49543568 -0.2029685…	[[0.62567353 0. 0. 0. 0. 0. ] [0. 0.50125676 0. 0. 0. 0. ] [0. 0. 1.3279462 0. 0. 0. ] [0. 0. 0. 1.4472238 0. 0. ] [0. 0. 0. 0. 1.366796 0. ] [0. 0. 0. 0. 0. 1.3696944 ] [0. 0. 0. 0. 0. 0. ] [0. 0. 0. 0. 0. 0. ]]	[[0. 0. 0. 0. 0. 0. 0.92404675 0. ] [0. 0. 0. 0. 0. 0. 0. 0.89339966]]	[[ 2.03259408e-01 5.55464514e-02 4.70454842e-02 1.84518293e-01 7.71820545e-02 9.07177925e-02 -4.32552844e-02 -1.10915497e-01 9.32990015e-02 -3.84524725e-02 -4.21242462e-03 1.49234869e-02 -3.38931680e-02 1.43004581e-02 1.40217813e-02 1.85845681e-02 1.77464783e-02 1.47071090e-02 1.45308590e-02 -6.68253377e-03 3.05715442e-01 1.06926095e-02 -2.32253894e-02 1.17797246e-02 5.66509925e-03 1.79282688e-02…
Wdt0oM2M	0FTAXGqu	0.15	0.02	50.0	0.0001	128	8	1.0	0.001	0.0	0.02	0.2	25	0.92596656	0.9239002	0.9198495	0.9062884	250	250	[[ 5.29301822e-01 -2.17333898e-01 1.96940631e-01 3.28697503e-01 -6.18195981e-02 1.20459884e-01 -1.26134619e-01 1.19087979e-01] [-1.83194801e-01 6.45062923e-01 1.62367404e-01 -2.55676597e-01 1.57720789e-01 5.52649349e-02 7.22097605e-02 2.06728117e-04] [-2.44482189e-01 -6.78439200e-01 7.30439663e-01 -5.15436232e-01 -4.13484544e-01 -2.68263519e-01 -2.19255000e-01 -2.58814275e-01] [-2.20758155e-01 -8…	[[0.62216985 0. 0. 0. 0. 0. ] [0. 0.5140348 0. 0. 0. 0. ] [0. 0. 1.3724438 0. 0. 0. ] [0. 0. 0. 1.4519168 0. 0. ] [0. 0. 0. 0. 1.404552 0. ] [0. 0. 0. 0. 0. 1.4171236 ] [0. 0. 0. 0. 0. 0. ] [0. 0. 0. 0. 0. 0. ]]	[[0. 0. 0. 0. 0. 0. 0.928598 0. ] [0. 0. 0. 0. 0. 0. 0. 0.89527434]]	[[ 2.03069597e-01 4.48200218e-02 6.10335432e-02 1.96414679e-01 7.77521878e-02 8.16684887e-02 -5.79121709e-02 -1.19561993e-01 7.24965036e-02 -3.50481570e-02 -8.41010548e-03 1.64913833e-02 -3.09843346e-02 3.50052956e-03 1.78597290e-02 1.98815931e-02 7.41454447e-03 1.19796051e-02 1.67941060e-02 2.48636771e-03 3.09464842e-01 -7.82311149e-03 -9.52205248e-03 1.01445634e-02 2.05364195e-03 1.50061660e-02…
Wdt0oM2M	Ekaety35	0.15	0.02	50.0	0.0001	128	8	1.0	0.001	0.0	0.02	0.2	25	0.92565954	0.92528594	0.91751194	0.90681994	250	250	[[ 0.47287682 -0.15898927 0.289812 0.35477623 -0.3119043 0.19093378 -0.123909 0.10561119] [-0.1699659 0.65630674 0.19359276 -0.2588937 0.19409442 0.04977338 0.01277878 0.02883181] [-0.25156486 -0.6756954 0.79412746 -0.44154486 -0.44697428 -0.19857076 -0.22657636 -0.26627544] [-0.19220495 -0.86441207 -0.5433569 0.65953183 -0.3038556 -0.23272158 -0.18499178 -0.34676006] [-0.3797822 -0.16711994 0.00…	[[0.6865608 0. 0. 0. 0. 0. ] [0. 0.53764147 0. 0. 0. 0. ] [0. 0. 1.3643099 0. 0. 0. ] [0. 0. 0. 1.494256 0. 0. ] [0. 0. 0. 0. 1.3156143 0. ] [0. 0. 0. 0. 0. 1.3396332 ] [0. 0. 0. 0. 0. 0. ] [0. 0. 0. 0. 0. 0. ]]	[[0. 0. 0. 0. 0. 0. 0.96728086 0. ] [0. 0. 0. 0. 0. 0. 0. 0.89888036]]	[[ 0.19216338 0.02651454 0.06642928 0.220654 0.06887211 0.07961562 -0.03725906 -0.11508455 0.07682154 -0.03945493 -0.00074955 0.01318544 -0.02863707 0.0067802 0.0164218 0.01338074 0.01417018 0.00918131 0.02003088 -0.00369137 0.31291646 0.0022508 -0.00500535 0.01141657 0.01353668 0.01893102 0.00437212 0.00708003 -0.00185512 0.04874737 0.01323532 -0.0014558 0.17405319 0.01190368 0.02388786 0.007911…
Wdt0oM2M	DKbFyoWR	0.15	0.02	50.0	0.0001	128	8	1.0	0.001	0.0	0.02	0.2	25	0.9239643	0.92433095	0.90761894	0.90496755	250	250	[[ 0.49578997 -0.20030643 0.19706182 0.32075584 -0.10280769 0.11746091 -0.10862646 0.14293125] [-0.16106218 0.6481843 0.15275033 -0.21182738 0.18649536 0.09749541 0.07356064 -0.0398407 ] [-0.2409267 -0.6760559 0.73859674 -0.5502975 -0.3728407 -0.30181998 -0.26281276 -0.21435075] [-0.25216624 -0.82345414 -0.53892773 0.64950335 -0.34483027 -0.23139359 -0.18791151 -0.31996977] [-0.5299457 -0.1908474…	[[0.64302677 0. 0. 0. 0. 0. ] [0. 0.5114876 0. 0. 0. 0. ] [0. 0. 1.377685 0. 0. 0. ] [0. 0. 0. 1.5154223 0. 0. ] [0. 0. 0. 0. 1.3593363 0. ] [0. 0. 0. 0. 0. 1.3464067 ] [0. 0. 0. 0. 0. 0. ] [0. 0. 0. 0. 0. 0. ]]	[[0. 0. 0. 0. 0. 0. 0.9304985 0. ] [0. 0. 0. 0. 0. 0. 0. 0.89236873]]	[[ 1.94183573e-01 3.46559696e-02 6.93368986e-02 1.87846169e-01 7.83793032e-02 7.72657022e-02 -4.11205813e-02 -1.13370985e-01 9.36804116e-02 -3.27423327e-02 -6.79875398e-03 1.99564211e-02 -2.53299437e-02 2.04647686e-02 1.84593238e-02 1.79108512e-02 2.47162171e-02 8.24189000e-03 1.85965300e-02 -4.01538052e-03 3.09315890e-01 2.32720328e-03 -1.43550765e-02 1.37975682e-02 1.48946475e-02 3.19515839e-02…
Wdt0oM2M	TFh1xKmK	0.15	0.02	50.0	0.0001	128	8	1.0	0.001	0.0	0.02	0.2	25	0.9220769	0.9243177	0.9188483	0.9045229	214	250	[[ 0.52785945 -0.22442836 0.18888395 0.31187138 -0.06248859 0.13086694 -0.08705677 0.12105999] [-0.16790356 0.6604051 0.20824799 -0.24481577 0.18899424 0.10039951 0.04456765 -0.02141743] [-0.21032193 -0.6664275 0.77678865 -0.54081756 -0.40525597 -0.24667798 -0.20671943 -0.23840629] [-0.22201566 -0.85155654 -0.50874835 0.6579457 -0.25621778 -0.2247414 -0.19782805 -0.32364845] [-0.5107995 -0.203967…	[[0.62348485 0. 0. 0. 0. 0. ] [0. 0.51306385 0. 0. 0. 0. ] [0. 0. 1.3226748 0. 0. 0. ] [0. 0. 0. 1.4813169 0. 0. ] [0. 0. 0. 0. 1.3927909 0. ] [0. 0. 0. 0. 0. 1.3572247 ] [0. 0. 0. 0. 0. 0. ] [0. 0. 0. 0. 0. 0. ]]	[[0. 0. 0. 0. 0. 0. 0.9334155 0. ] [0. 0. 0. 0. 0. 0. 0. 0.8824126]]	[[ 2.08848536e-01 3.92660946e-02 5.39107323e-02 1.89331919e-01 7.00770691e-02 8.69410858e-02 -5.06163016e-02 -1.07197851e-01 8.02063644e-02 -3.03721651e-02 -1.17208390e-02 1.48696462e-02 -3.24412920e-02 5.72021119e-03 2.56653614e-02 1.61432046e-02 8.57338868e-03 6.97755301e-03 1.41618866e-02 3.15467082e-03 3.10834050e-01 -5.23290690e-03 -1.54559426e-02 1.62517074e-02 1.60959028e-02 1.05395727e-02…
Wdt0oM2M	5V4CHyXO	0.15	0.02	50.0	0.0001	128	8	1.0	0.001	0.0	0.02	0.2	25	0.9195825	0.9228412	0.9371081	0.90384924	216	250	[[ 0.5013975 -0.27074307 0.23912299 0.33890054 -0.14833783 0.1559189 -0.1443604 0.16351688] [-0.20633042 0.69300485 0.2316048 -0.17716137 0.1420886 0.08480729 0.09186544 -0.0455768 ] [-0.22052518 -0.62565404 0.62747055 -0.61574155 -0.06843296 -0.3524493 -0.19004056 -0.16992687] [-0.23532094 -0.85273254 -0.54803246 0.665443 -0.18878424 -0.28389362 -0.12789017 -0.3069098 ] [-0.5427713 -0.22679186 -…	[[0.6218811 0. 0. 0. 0. 0. ] [0. 0.46279964 0. 0. 0. 0. ] [0. 0. 1.3543237 0. 0. 0. ] [0. 0. 0. 1.4205897 0. 0. ] [0. 0. 0. 0. 1.2833519 0. ] [0. 0. 0. 0. 0. 1.3740407 ] [0. 0. 0. 0. 0. 0. ] [0. 0. 0. 0. 0. 0. ]]	[[0. 0. 0. 0. 0. 0. 0.8955808 0. ] [0. 0. 0. 0. 0. 0. 0. 0.89662653]]	[[ 1.94103822e-01 5.49432822e-02 8.09635893e-02 2.17308447e-01 5.66282421e-02 6.05660379e-02 -3.00493129e-02 -1.20826446e-01 9.92769226e-02 -4.99723852e-02 -8.91601015e-03 1.60614680e-02 -2.80372258e-02 1.77488532e-02 1.88856237e-02 2.09327098e-02 1.48161585e-02 2.18918361e-02 2.11870428e-02 -5.41689061e-03 2.99261630e-01 2.12598499e-03 -2.93922750e-03 1.68288909e-02 1.41879926e-02 2.13130414e-02…
zNi0iUe2	3rRJ0XyJ	0.15	0.02	50.0	0.0001	128	8	1.0	0.001	0.0	0.02	0.2	25	0.93288326	0.93960494	0.9034957	0.91554064	207	250	[[ 0.4619213 -0.33083808 0.0288677 0.23780842 0.2868483 -0.00256362 0.00699541 0.06165254] [-0.2057246 0.5853526 -0.00138623 -0.2424872 0.10155562 0.18168417 0.07061548 -0.04004762] [-0.24695992 -0.6666607 0.66726774 -0.45801893 -0.31503367 -0.28090903 -0.32597092 -0.30008185] [-0.23351593 -0.70089024 -0.53601104 0.73225373 -0.27884412 -0.32603902 -0.22307803 -0.4369882 ] [-0.607529 -0.17026095 0…	[[0.7607928 0. 0. 0. 0. 0. ] [0. 0.7487481 0. 0. 0. 0. ] [0. 0. 1.4925692 0. 0. 0. ] [0. 0. 0. 1.4773278 0. 0. ] [0. 0. 0. 0. 1.3616565 0. ] [0. 0. 0. 0. 0. 1.4043964] [0. 0. 0. 0. 0. 0. ] [0. 0. 0. 0. 0. 0. ]]	[[0. 0. 0. 0. 0. 0. 0.8305279 0. ] [0. 0. 0. 0. 0. 0. 0. 0.87887484]]	[[ 1.56563848e-01 2.03889944e-02 1.78586021e-02 -4.23089266e-02 9.34218802e-03 7.18995109e-02 -5.86729906e-02 -6.00817092e-02 -8.39633122e-03 1.33155826e-02 2.10523047e-02 1.37896584e-02 9.08258557e-03 1.71770118e-02 1.45176416e-02 1.50315082e-02 9.40072984e-02 1.28976721e-03 1.74286664e-02 -3.22054699e-03 1.08411476e-01 -1.48165785e-02 8.84872116e-03 5.03918231e-01 9.06476984e-04 1.20658018e-02 …
zNi0iUe2	SXSy2mtx	0.15	0.02	50.0	0.0001	128	8	1.0	0.001	0.0	0.02	0.2	25	0.930626	0.9413325	0.9279499	0.9161822	246	250	[[ 0.48712528 -0.3124243 0.08529317 0.24727704 0.2635916 -0.02103555 0.02093583 0.06212183] [-0.19677289 0.60237306 0.03983746 -0.2561226 0.11211535 0.19651337 0.07598083 -0.0506719 ] [-0.21521659 -0.6688423 0.7200157 -0.447614 -0.31632268 -0.26563597 -0.30011007 -0.29507792] [-0.19137946 -0.6380972 -0.50098693 0.7584328 -0.27522144 -0.30270565 -0.21819809 -0.41802096] [-0.5851066 -0.17559421 0.0…	[[0.7474156 0. 0. 0. 0. 0. ] [0. 0.76786786 0. 0. 0. 0. ] [0. 0. 1.4094785 0. 0. 0. ] [0. 0. 0. 1.417187 0. 0. ] [0. 0. 0. 0. 1.3740182 0. ] [0. 0. 0. 0. 0. 1.4216583 ] [0. 0. 0. 0. 0. 0. ] [0. 0. 0. 0. 0. 0. ]]	[[0. 0. 0. 0. 0. 0. 0.8230425 0. ] [0. 0. 0. 0. 0. 0. 0. 0.8826433]]	[[ 1.26418054e-01 2.08701976e-02 4.71187681e-02 -4.89838347e-02 2.90588569e-02 9.09772515e-02 -3.26627046e-02 -2.61621531e-02 -1.23355370e-02 1.55360987e-02 1.61953829e-02 9.84805264e-03 2.07037339e-03 1.64606124e-02 1.82246119e-02 1.83155723e-02 9.97607559e-02 -4.10448760e-03 1.93188637e-02 -1.48806963e-02 9.79000330e-02 -4.23779152e-03 6.77235005e-03 4.98163402e-01 -3.66143137e-03 2.54658405e-0…
zNi0iUe2	MMnIrgkH	0.15	0.02	50.0	0.0001	128	8	1.0	0.001	0.0	0.02	0.2	25	0.9327419	0.93834615	0.8998858	0.9143186	246	250	[[ 0.4626273 -0.22738507 0.07589031 0.28656623 0.2701541 -0.17738515 0.02424406 -0.01601558] [-0.15202992 0.5875825 0.02737928 -0.2532764 0.16073649 0.22377813 0.04494161 -0.03757255] [-0.20363809 -0.6815219 0.6900775 -0.46156022 -0.3248632 -0.1410344 -0.24845216 -0.3380731 ] [-0.19757308 -0.6823899 -0.5873773 0.75515354 -0.31406644 -0.12438083 -0.1539922 -0.480964 ] [-0.59613353 -0.17686757 0.12…	[[0.75133187 0. 0. 0. 0. 0. ] [0. 0.76941305 0. 0. 0. 0. ] [0. 0. 1.3922966 0. 0. 0. ] [0. 0. 0. 1.4496592 0. 0. ] [0. 0. 0. 0. 1.4124019 0. ] [0. 0. 0. 0. 0. 1.3993713 ] [0. 0. 0. 0. 0. 0. ] [0. 0. 0. 0. 0. 0. ]]	[[0. 0. 0. 0. 0. 0. 0.83899575 0. ] [0. 0. 0. 0. 0. 0. 0. 0.8357845 ]]	[[ 1.43393308e-01 2.19862554e-02 1.01090549e-02 -3.71602066e-02 1.88617725e-02 7.24583641e-02 -5.65919988e-02 -3.32593247e-02 1.36081129e-04 5.05311554e-03 1.13186026e-02 1.01498570e-02 1.34006348e-02 1.79929137e-02 1.48712154e-02 1.21798897e-02 8.83782506e-02 6.75758347e-03 1.14069441e-02 -1.36206457e-02 9.77894813e-02 -1.32517181e-02 5.44942031e-03 5.09368002e-01 -9.08846967e-03 1.33255329e-02 …
zNi0iUe2	ASa9QAEQ	0.15	0.02	50.0	0.0001	128	8	1.0	0.001	0.0	0.02	0.2	25	0.9324316	0.9352294	0.9237218	0.9139216	250	250	[[ 0.47942448 -0.22488332 0.09021635 0.33964977 0.22821482 -0.16718847 0.00423322 -0.01908487] [-0.23548107 0.5884931 -0.24379061 0.01574249 0.1411522 0.1206777 -0.04041457 0.10614077] [-0.20599125 -0.7005638 0.64074945 -0.4858504 -0.34371904 -0.20028123 -0.39047477 -0.21625215] [-0.22635286 -0.69784796 -0.5859919 0.70127845 -0.31357086 -0.14964198 -0.29408127 -0.34084508] [-0.6507688 -0.1792968 …	[[0.75034314 0. 0. 0. 0. 0. ] [0. 0.7596978 0. 0. 0. 0. ] [0. 0. 1.442839 0. 0. 0. ] [0. 0. 0. 1.4835882 0. 0. ] [0. 0. 0. 0. 1.4049443 0. ] [0. 0. 0. 0. 0. 1.4044081 ] [0. 0. 0. 0. 0. 0. ] [0. 0. 0. 0. 0. 0. ]]	[[0. 0. 0. 0. 0. 0. 0.8166173 0. ] [0. 0. 0. 0. 0. 0. 0. 0.87056506]]	[[ 1.53522670e-01 2.06645764e-02 -7.23750889e-03 -5.94566166e-02 1.11743622e-02 6.89836740e-02 -4.08725739e-02 -3.02126314e-02 -2.67388914e-02 1.26901744e-02 1.25527671e-02 1.76237319e-02 -4.38112009e-04 2.40855552e-02 1.64589621e-02 1.67333055e-02 7.70863518e-02 3.80299613e-03 1.38633922e-02 -5.17130829e-03 9.61773247e-02 -2.58651264e-02 2.29052417e-02 4.91940141e-01 -1.21275410e-02 1.80104934e-…
zNi0iUe2	L8bcEb0T	0.15	0.02	50.0	0.0001	128	8	1.0	0.001	0.0	0.02	0.2	25	0.9319776	0.9409354	0.9306801	0.91706777	250	250	[[ 0.48575097 -0.33364442 0.06879435 0.22555104 0.10981306 0.10716905 0.01370563 0.06236478] [-0.22193576 0.58923846 0.03291819 -0.2580547 0.08563337 0.20255329 0.07292119 -0.03395248] [-0.22104383 -0.6589994 0.7167572 -0.46294725 -0.30950078 -0.29423013 -0.32780984 -0.25830695] [-0.1666113 -0.6650155 -0.5000545 0.6983018 -0.26577923 -0.31381238 -0.24673826 -0.377628 ] [-0.58147675 -0.16785543 0.…	[[0.74446166 0. 0. 0. 0. 0. ] [0. 0.76692426 0. 0. 0. 0. ] [0. 0. 1.4152163 0. 0. 0. ] [0. 0. 0. 1.3980826 0. 0. ] [0. 0. 0. 0. 1.3628381 0. ] [0. 0. 0. 0. 0. 1.4387875 ] [0. 0. 0. 0. 0. 0. ] [0. 0. 0. 0. 0. 0. ]]	[[0. 0. 0. 0. 0. 0. 0.7962483 0. ] [0. 0. 0. 0. 0. 0. 0. 0.90584385]]	[[ 1.24155194e-01 2.26092916e-02 2.96567157e-02 -5.14444672e-02 3.97304744e-02 9.11671668e-02 -3.75282876e-02 -5.24628349e-02 -4.15804088e-02 1.13426857e-02 3.83695355e-03 1.05462456e-02 -2.89043295e-03 1.64482407e-02 1.66998580e-02 1.84570327e-02 9.68081057e-02 -8.06102995e-03 1.59959830e-02 -1.70328747e-02 6.98899254e-02 -3.18430401e-02 3.22321467e-02 5.07256269e-01 -1.33392755e-02 3.68193723e-…
zNi0iUe2	G86sdcv0	0.15	0.02	50.0	0.0001	128	8	1.0	0.001	0.0	0.02	0.2	25	0.9309863	0.9423153	0.93272865	0.9171746	250	250	[[ 0.48449138 -0.2642509 0.07600635 0.29138586 0.2309564 -0.15286747 0.01746275 -0.01544959] [-0.15938587 0.57012343 0.03732328 -0.25700375 0.15762745 0.20800821 0.06777708 -0.05904859] [-0.19751625 -0.71373886 0.66145754 -0.44544294 -0.3544501 -0.16594039 -0.2328896 -0.35141617] [-0.18669535 -0.675374 -0.57891154 0.75014013 -0.30954403 -0.12352912 -0.16360244 -0.4781078 ] [-0.60736084 -0.2060552…	[[0.74876684 0. 0. 0. 0. 0. ] [0. 0.77987736 0. 0. 0. 0. ] [0. 0. 1.4031786 0. 0. 0. ] [0. 0. 0. 1.4424281 0. 0. ] [0. 0. 0. 0. 1.485229 0. ] [0. 0. 0. 0. 0. 1.4837034 ] [0. 0. 0. 0. 0. 0. ] [0. 0. 0. 0. 0. 0. ]]	[[0. 0. 0. 0. 0. 0. 0.8400438 0. ] [0. 0. 0. 0. 0. 0. 0. 0.84139854]]	[[ 1.36564642e-01 2.97833979e-03 2.79573891e-02 -4.31420431e-02 1.80304889e-02 6.57576397e-02 -3.85911092e-02 -2.59363782e-02 -2.42237113e-02 3.01013188e-03 1.80771649e-02 1.19482372e-02 9.98703856e-03 2.03112159e-02 1.60392299e-02 8.20569508e-03 8.67091343e-02 2.79614516e-03 1.51037266e-02 4.18749452e-03 8.29678774e-02 -2.31116880e-02 1.64378025e-02 5.18707037e-01 4.09138482e-03 2.71986909e-02 4…
zNi0iUe2	I5eMRFib	0.15	0.02	50.0	0.0001	128	8	1.0	0.001	0.0	0.02	0.2	25	0.9307442	0.94082177	0.90406865	0.915115	250	250	[[ 0.48282248 -0.2553843 0.08755253 0.28910124 0.22730622 -0.14526561 0.02805756 -0.01834214] [-0.1563164 0.5558171 0.03835518 -0.25326645 0.15696052 0.23262022 0.03626989 -0.0431837 ] [-0.19858491 -0.71149796 0.6990019 -0.43503663 -0.33567163 -0.15641034 -0.22728476 -0.35438302] [-0.1729103 -0.6801509 -0.580497 0.75631195 -0.32635593 -0.13375615 -0.15480202 -0.47638968] [-0.5768684 -0.19085662 0…	[[0.7420923 0. 0. 0. 0. 0. ] [0. 0.7586762 0. 0. 0. 0. ] [0. 0. 1.3853536 0. 0. 0. ] [0. 0. 0. 1.4337739 0. 0. ] [0. 0. 0. 0. 1.4417872 0. ] [0. 0. 0. 0. 0. 1.4413784] [0. 0. 0. 0. 0. 0. ] [0. 0. 0. 0. 0. 0. ]]	[[0. 0. 0. 0. 0. 0. 0.84635705 0. ] [0. 0. 0. 0. 0. 0. 0. 0.84611136]]	[[ 1.46343946e-01 1.67086590e-02 1.52135408e-02 -4.82572019e-02 1.83884110e-02 8.99063423e-02 -4.29029278e-02 -1.34533653e-02 -1.51100941e-02 2.77875457e-03 4.60488489e-03 8.30371771e-03 -1.70918158e-03 1.18158497e-02 1.18828472e-02 9.87772364e-03 9.23735350e-02 6.50762161e-03 1.44610554e-02 -1.20067149e-02 1.04062803e-01 -1.49242412e-02 7.62638915e-03 4.97538030e-01 1.08229602e-03 1.03084603e-02…
zNi0iUe2	WRTLp0VX	0.15	0.02	50.0	0.0001	128	8	1.0	0.001	0.0	0.02	0.2	25	0.93445593	0.93493867	0.9332517	0.9153097	250	250	[[ 0.47445437 -0.22270899 0.08920695 0.3270204 0.22129413 -0.17418627 0.01273595 -0.03603636] [-0.23278445 0.59236944 -0.23270386 0.00118452 0.14024858 0.11086046 -0.02950039 0.10725469] [-0.18941288 -0.67605275 0.6710708 -0.47517416 -0.32942158 -0.15182614 -0.3860635 -0.24436554] [-0.18959247 -0.6414394 -0.59147364 0.7197613 -0.3166791 -0.15511702 -0.27163061 -0.37705913] [-0.61143434 -0.1598307…	[[0.7383934 0. 0. 0. 0. 0. ] [0. 0.7610809 0. 0. 0. 0. ] [0. 0. 1.3987119 0. 0. 0. ] [0. 0. 0. 1.4449008 0. 0. ] [0. 0. 0. 0. 1.3863289 0. ] [0. 0. 0. 0. 0. 1.4055573] [0. 0. 0. 0. 0. 0. ] [0. 0. 0. 0. 0. 0. ]]	[[0. 0. 0. 0. 0. 0. 0.80267453 0. ] [0. 0. 0. 0. 0. 0. 0. 0.8553054 ]]	[[ 1.50360584e-01 1.44895641e-02 2.69879363e-02 -5.18223569e-02 1.22353807e-03 7.59676471e-02 -3.87810469e-02 -2.04809271e-02 -1.62064172e-02 4.28305566e-03 1.06341913e-02 1.00007467e-02 -6.34030206e-04 1.74569674e-02 1.50932828e-02 1.22158816e-02 8.60674307e-02 -1.90802012e-03 1.47594428e-02 -1.12828473e-02 1.04462691e-01 -2.05360465e-02 1.54836904e-02 5.11030316e-01 -2.61821412e-03 1.37755889e-…
zNi0iUe2	9U7ukysJ	0.15	0.02	50.0	0.0001	128	8	1.0	0.001	0.0	0.02	0.2	25	0.9307849	0.9410666	0.9184375	0.9161985	174	250	[[ 0.46905026 -0.2687998 0.07832194 0.32015342 0.26407668 -0.1697104 0.02777712 -0.04456709] [-0.18228142 0.57899237 0.05922254 -0.24262927 0.16444193 0.22887923 0.04514825 -0.04056493] [-0.20830631 -0.66934717 0.69536835 -0.4903002 -0.35809585 -0.15847138 -0.2567869 -0.3195011 ] [-0.18711355 -0.6743657 -0.5994696 0.73747957 -0.29942816 -0.08796763 -0.15243158 -0.46313 ] [-0.6060509 -0.17242213 0…	[[0.73978 0. 0. 0. 0. 0. ] [0. 0.7813593 0. 0. 0. 0. ] [0. 0. 1.3915766 0. 0. 0. ] [0. 0. 0. 1.4479687 0. 0. ] [0. 0. 0. 0. 1.4128647 0. ] [0. 0. 0. 0. 0. 1.3974012] [0. 0. 0. 0. 0. 0. ] [0. 0. 0. 0. 0. 0. ]]	[[0. 0. 0. 0. 0. 0. 0.84171414 0. ] [0. 0. 0. 0. 0. 0. 0. 0.83456194]]	[[ 1.58013269e-01 1.13913547e-02 2.02665888e-02 -3.17671187e-02 2.87178885e-02 5.92805147e-02 -4.26769927e-02 -3.49771306e-02 -2.09144205e-02 -1.56228419e-03 8.77858419e-03 8.92792363e-03 5.74673107e-03 1.56347845e-02 8.30922090e-03 1.03474464e-02 9.40532610e-02 3.75051610e-03 2.53782459e-02 -1.48817897e-04 8.63529593e-02 -7.27301324e-03 3.64374593e-02 5.21110773e-01 1.03827547e-02 1.97742991e-02…
zNi0iUe2	hRQg9MLu	0.15	0.02	50.0	0.0001	128	8	1.0	0.001	0.0	0.02	0.2	25	0.9345785	0.938329	0.9033418	0.91569704	250	250	[[ 0.4934702 -0.32733425 0.07953106 0.23933944 0.27557415 0.00475052 0.02482967 0.06591272] [-0.20264041 0.6025499 0.04345436 -0.2535411 0.11957083 0.18383831 0.08243635 -0.05297124] [-0.21694976 -0.6493236 0.697595 -0.43414468 -0.35132888 -0.27111325 -0.2790627 -0.3082694 ] [-0.17731307 -0.63802403 -0.533411 0.76322025 -0.24531868 -0.2692493 -0.2022876 -0.43763196] [-0.5954084 -0.18271153 0.1193…	[[0.7281537 0. 0. 0. 0. 0. ] [0. 0.77840006 0. 0. 0. 0. ] [0. 0. 1.4254102 0. 0. 0. ] [0. 0. 0. 1.3980397 0. 0. ] [0. 0. 0. 0. 1.3915552 0. ] [0. 0. 0. 0. 0. 1.4053211 ] [0. 0. 0. 0. 0. 0. ] [0. 0. 0. 0. 0. 0. ]]	[[0. 0. 0. 0. 0. 0. 0.8200523 0. ] [0. 0. 0. 0. 0. 0. 0. 0.87168115]]	[[ 1.42282784e-01 2.47588754e-02 3.26586738e-02 -3.40992063e-02 2.16920469e-02 7.48182535e-02 -4.35025133e-02 -2.00119242e-02 -1.09872557e-02 1.91311184e-02 2.15630606e-02 8.99407547e-03 4.68578329e-03 1.60060283e-02 1.25465207e-02 2.44942755e-02 9.49932113e-02 -1.98417250e-03 1.58382338e-02 -9.93167423e-03 1.03065111e-01 -1.30331051e-02 2.28003673e-02 4.99632001e-01 5.63293323e-03 2.74126008e-02…
WC2Go9ZB	8Ha2KURE	0.15	0.02	50.0	0.0001	128	8	1.0	0.001	0.0	0.02	0.2	25	0.9274641	0.9293638	0.896132	0.9105857	174	250	[[ 0.5617021 -0.12533566 0.12740529 0.14625245 -0.01260829 -0.16475783 0.05381832 0.02137233] [-0.2352872 0.5749425 0.2995119 -0.08406952 0.07477675 0.14145017 -0.00971323 -0.05187117] [-0.20436755 -0.6533136 0.68860275 -0.72991353 0.1436974 -0.5126877 -0.268881 -0.12631929] [-0.17367901 -0.6884107 -0.55488414 0.4715503 -0.49300376 0.1474847 -0.1767661 -0.249277 ] [-0.69684064 -0.25805992 -0.2957…	[[0.72732055 0. 0. 0. 0. 0. ] [0. 0.7206523 0. 0. 0. 0. ] [0. 0. 1.350043 0. 0. 0. ] [0. 0. 0. 1.3872023 0. 0. ] [0. 0. 0. 0. 1.319161 0. ] [0. 0. 0. 0. 0. 1.3201004 ] [0. 0. 0. 0. 0. 0. ] [0. 0. 0. 0. 0. 0. ]]	[[0. 0. 0. 0. 0. 0. 0.9116894 0. ] [0. 0. 0. 0. 0. 0. 0. 0.8499212]]	[[ 1.50579944e-01 -5.33740781e-03 -1.81344822e-02 -4.40216437e-02 4.08119261e-02 1.49345726e-01 2.39617243e-01 1.33983091e-01 5.81861380e-03 6.88688550e-03 -2.53900476e-02 3.53063866e-02 -1.79525875e-02 1.60172340e-02 1.57849491e-02 4.23402041e-01 3.12207099e-02 5.67521304e-02 -1.17524844e-02 8.42617359e-03 2.25734841e-02 -1.44396061e-02 4.05347813e-03 9.12862457e-03 6.68340772e-02 1.90582648e-02…
WC2Go9ZB	R4VpcXwO	0.15	0.02	50.0	0.0001	128	8	1.0	0.001	0.0	0.02	0.2	25	0.9231448	0.9338341	0.9050982	0.9110715	250	250	[[ 0.54041547 -0.15239973 0.13773875 0.15025605 -0.02133463 -0.15630278 0.04649432 0.0312744 ] [-0.24343178 0.5738111 0.26648042 -0.08446469 0.0657787 0.11807723 -0.00187105 -0.06433273] [-0.19416884 -0.63397545 0.6601228 -0.68813246 0.16000907 -0.520061 -0.2507141 -0.20518635] [-0.1764318 -0.6846172 -0.5402355 0.53777647 -0.46679315 0.12649718 -0.16567238 -0.30507302] [-0.6426368 -0.253167 -0.31…	[[0.7271029 0. 0. 0. 0. 0. ] [0. 0.7270076 0. 0. 0. 0. ] [0. 0. 1.3619418 0. 0. 0. ] [0. 0. 0. 1.3851386 0. 0. ] [0. 0. 0. 0. 1.3279601 0. ] [0. 0. 0. 0. 0. 1.3504636] [0. 0. 0. 0. 0. 0. ] [0. 0. 0. 0. 0. 0. ]]	[[0. 0. 0. 0. 0. 0. 0.9375933 0. ] [0. 0. 0. 0. 0. 0. 0. 0.82987607]]	[[ 1.51801914e-01 -2.38133520e-02 -3.97788547e-02 -5.22911362e-02 2.83969399e-02 1.45690590e-01 2.56903946e-01 1.36422694e-01 6.91496488e-03 -8.73810798e-03 -4.12055105e-02 2.60662660e-02 -1.34096593e-02 1.91897573e-03 5.74271800e-03 4.25959826e-01 2.24155262e-02 3.70429829e-02 -1.67524181e-02 9.06119868e-03 1.59346350e-02 -1.70597751e-02 6.06259517e-03 7.50195887e-03 6.34758323e-02 2.11743787e-0…
WC2Go9ZB	rBKQhRqk	0.15	0.02	50.0	0.0001	128	8	1.0	0.001	0.0	0.02	0.2	25	0.92187864	0.9386853	0.91275537	0.9140964	250	250	[[ 5.5232811e-01 -1.4460054e-01 1.2272971e-01 1.1688070e-01 -4.3039240e-02 -1.8555480e-01 4.8764769e-02 8.5726203e-03] [-2.4943201e-01 5.7916188e-01 2.6397195e-01 -6.0348529e-02 5.0737534e-02 1.0707647e-01 -4.9722618e-03 -7.7434979e-02] [-2.1770322e-01 -6.4310986e-01 6.6488332e-01 -6.7821938e-01 1.7738539e-01 -5.1998591e-01 -2.6758873e-01 -1.9458246e-01] [-1.9591238e-01 -7.2219849e-01 -5.8100736e…	[[0.7292269 0. 0. 0. 0. 0. ] [0. 0.730867 0. 0. 0. 0. ] [0. 0. 1.4074957 0. 0. 0. ] [0. 0. 0. 1.3918438 0. 0. ] [0. 0. 0. 0. 1.3045707 0. ] [0. 0. 0. 0. 0. 1.338403 ] [0. 0. 0. 0. 0. 0. ] [0. 0. 0. 0. 0. 0. ]]	[[0. 0. 0. 0. 0. 0. 0.9350961 0. ] [0. 0. 0. 0. 0. 0. 0. 0.83536303]]	[[ 1.56496227e-01 -5.40316291e-03 -3.53815444e-02 -6.50388002e-02 4.98204306e-02 1.62093565e-01 2.56740332e-01 1.19383492e-01 7.90237822e-03 -7.18422048e-03 -3.69318202e-02 2.59434283e-02 -1.21900486e-02 -5.47314622e-03 7.92269129e-03 4.18148100e-01 1.74336657e-02 2.66597681e-02 -1.19413100e-02 1.16364835e-02 1.24299619e-02 -1.65878087e-02 8.46504420e-03 3.32144508e-03 6.36160970e-02 2.70384736e-…
WC2Go9ZB	EAS3Z4Ch	0.15	0.02	50.0	0.0001	128	8	1.0	0.001	0.0	0.02	0.2	25	0.9182475	0.9395046	0.91134953	0.9123702	250	250	[[ 0.56039333 -0.13843581 0.13026898 0.11773294 -0.06926368 -0.15862009 0.01910606 0.02497364] [-0.25396526 0.569027 0.2689728 -0.06817776 0.06421793 0.11675585 -0.00441763 -0.07165828] [-0.1965091 -0.65488344 0.652294 -0.6664146 0.17806621 -0.5023326 -0.23833828 -0.20912987] [-0.17543226 -0.7086297 -0.55223405 0.5417264 -0.48946014 0.10049622 -0.16167839 -0.31609678] [-0.68853897 -0.25821748 -0.…	[[0.7222177 0. 0. 0. 0. 0. ] [0. 0.7188504 0. 0. 0. 0. ] [0. 0. 1.3722302 0. 0. 0. ] [0. 0. 0. 1.369914 0. 0. ] [0. 0. 0. 0. 1.3567078 0. ] [0. 0. 0. 0. 0. 1.3932679] [0. 0. 0. 0. 0. 0. ] [0. 0. 0. 0. 0. 0. ]]	[[0. 0. 0. 0. 0. 0. 0.94109386 0. ] [0. 0. 0. 0. 0. 0. 0. 0.82746863]]	[[ 1.76814809e-01 -1.38259418e-02 -2.55475044e-02 -6.20883889e-02 3.20783406e-02 1.66146010e-01 2.52396941e-01 1.24193303e-01 9.58197284e-03 4.07961104e-03 -3.39742266e-02 3.48170958e-02 -5.16136177e-03 3.66814132e-03 1.47373024e-02 4.21775043e-01 2.58929152e-02 3.73222753e-02 -1.98775046e-02 7.04762619e-03 1.93363801e-02 -1.15927085e-02 3.64882872e-03 5.84917143e-06 5.79070449e-02 2.40235664e-02…
WC2Go9ZB	b3yUN1ln	0.15	0.02	50.0	0.0001	128	8	1.0	0.001	0.0	0.02	0.2	25	0.9223865	0.9372555	0.91515625	0.91293347	250	250	[[ 0.554454 -0.1297569 0.14078797 0.14395703 -0.04372 -0.17963172 0.05633379 0.01504344] [-0.24488112 0.584068 0.2910027 -0.07796481 0.06913438 0.12354068 -0.00413899 -0.08676095] [-0.21633454 -0.6399876 0.67160285 -0.64523417 0.17334345 -0.48169214 -0.23311417 -0.24351087] [-0.19018827 -0.70431006 -0.50056416 0.5793543 -0.4831938 0.11709537 -0.18495773 -0.32609537] [-0.67518824 -0.24836782 -0.32…	[[0.73153716 0. 0. 0. 0. 0. ] [0. 0.7130873 0. 0. 0. 0. ] [0. 0. 1.3948392 0. 0. 0. ] [0. 0. 0. 1.3757291 0. 0. ] [0. 0. 0. 0. 1.3495691 0. ] [0. 0. 0. 0. 0. 1.362715 ] [0. 0. 0. 0. 0. 0. ] [0. 0. 0. 0. 0. 0. ]]	[[0. 0. 0. 0. 0. 0. 0.93452615 0. ] [0. 0. 0. 0. 0. 0. 0. 0.82412446]]	[[ 1.49687722e-01 -2.19280589e-02 -2.28206739e-02 -4.33400534e-02 2.94474792e-02 1.46733031e-01 2.51907408e-01 1.18888736e-01 1.97144249e-03 -5.98511798e-03 -3.80580872e-02 2.01695170e-02 -1.58697050e-02 7.00940052e-03 5.51836658e-03 4.17458534e-01 1.83967128e-02 4.45953012e-02 -1.63017269e-02 1.03948098e-02 1.06730927e-02 -1.69283263e-02 8.38202145e-03 7.66136823e-03 6.18962198e-02 2.61730663e-0…
WC2Go9ZB	3UPUjyGQ	0.15	0.02	50.0	0.0001	128	8	1.0	0.001	0.0	0.02	0.2	25	0.92309064	0.9333109	0.90296847	0.9107306	250	250	[[ 5.6467414e-01 -1.3343750e-01 1.5267430e-01 1.3388520e-01 -2.7214022e-02 -1.9396913e-01 6.1079204e-02 2.1809099e-02] [-2.4781546e-01 5.7849705e-01 2.9129347e-01 -8.5457645e-02 5.5153698e-02 1.1682184e-01 -1.0365997e-04 -7.5350121e-02] [-2.0546508e-01 -6.4961469e-01 6.4067644e-01 -6.6765690e-01 1.9577748e-01 -4.9068895e-01 -2.2581360e-01 -2.1625926e-01] [-1.5738265e-01 -7.1521133e-01 -5.9656125e…	[[0.7337543 0. 0. 0. 0. 0. ] [0. 0.7138282 0. 0. 0. 0. ] [0. 0. 1.3807224 0. 0. 0. ] [0. 0. 0. 1.3485037 0. 0. ] [0. 0. 0. 0. 1.2915548 0. ] [0. 0. 0. 0. 0. 1.3523958] [0. 0. 0. 0. 0. 0. ] [0. 0. 0. 0. 0. 0. ]]	[[0. 0. 0. 0. 0. 0. 0.92095697 0. ] [0. 0. 0. 0. 0. 0. 0. 0.8341092 ]]	[[ 1.45823210e-01 -1.59612447e-02 -2.25035213e-02 -3.77658419e-02 2.88077164e-02 1.56569988e-01 2.38713384e-01 1.14846312e-01 1.42245712e-02 6.90800371e-03 -3.85543890e-02 4.57892567e-02 -8.91983137e-03 1.02482922e-02 2.28348840e-02 4.30440068e-01 2.45228112e-02 3.69367227e-02 -1.80646218e-02 1.02094365e-02 2.00509727e-02 -1.40183792e-03 1.02045499e-02 1.08934380e-02 7.04172403e-02 1.65679287e-02…
WC2Go9ZB	k68oVgC7	0.15	0.02	50.0	0.0001	128	8	1.0	0.001	0.0	0.02	0.2	25	0.92012584	0.93009955	0.8841182	0.90607285	177	250	[[ 0.5545934 -0.10477144 0.13202046 0.14340906 -0.04896668 -0.19330396 0.04577615 0.0235271 ] [-0.24189655 0.58203185 0.2916719 -0.07598087 0.06234124 0.11634264 0.0016717 -0.05720756] [-0.2039243 -0.6487413 0.632375 -0.6818885 0.18602507 -0.5050881 -0.22214304 -0.20322444] [-0.16396543 -0.70321506 -0.5806566 0.54260164 -0.48213193 0.12714039 -0.14711605 -0.30431217] [-0.67070216 -0.22086512 -0.3…	[[0.7333308 0. 0. 0. 0. 0. ] [0. 0.72419083 0. 0. 0. 0. ] [0. 0. 1.3680677 0. 0. 0. ] [0. 0. 0. 1.3688651 0. 0. ] [0. 0. 0. 0. 1.3173481 0. ] [0. 0. 0. 0. 0. 1.3542095 ] [0. 0. 0. 0. 0. 0. ] [0. 0. 0. 0. 0. 0. ]]	[[0. 0. 0. 0. 0. 0. 0.93560445 0. ] [0. 0. 0. 0. 0. 0. 0. 0.83721894]]	[[ 1.56573132e-01 -1.50830746e-02 -1.35984030e-02 -5.94613962e-02 3.33834887e-02 1.53305188e-01 2.44567961e-01 1.29842982e-01 7.68847344e-03 1.25106564e-03 -3.41424346e-02 3.93667966e-02 -1.54813454e-02 1.30767897e-02 1.60460249e-02 4.15962696e-01 1.86146088e-02 3.31131518e-02 -1.57516282e-02 7.88617507e-03 2.29612961e-02 -1.43783092e-02 6.50257990e-03 5.97600965e-03 6.39952272e-02 3.16430852e-02…
WC2Go9ZB	kKLDvoPV	0.15	0.02	50.0	0.0001	128	8	1.0	0.001	0.0	0.02	0.2	25	0.9207587	0.9324695	0.9060921	0.9091748	250	250	[[ 0.56290054 -0.13452527 0.156258 0.1620219 -0.05190299 -0.205444 0.04380867 0.00468628] [-0.271253 0.56600976 0.29125357 -0.07948511 0.06661068 0.11003751 0.00238062 -0.07501832] [-0.19930798 -0.6463127 0.6648444 -0.6714021 0.19016589 -0.5211614 -0.2518971 -0.19032781] [-0.16794156 -0.70617896 -0.58739024 0.55380106 -0.48522884 0.13718107 -0.13193806 -0.3082948 ] [-0.6935269 -0.23319654 -0.3131…	[[0.7227353 0. 0. 0. 0. 0. ] [0. 0.7124312 0. 0. 0. 0. ] [0. 0. 1.3613464 0. 0. 0. ] [0. 0. 0. 1.3521047 0. 0. ] [0. 0. 0. 0. 1.3334547 0. ] [0. 0. 0. 0. 0. 1.3488357] [0. 0. 0. 0. 0. 0. ] [0. 0. 0. 0. 0. 0. ]]	[[0. 0. 0. 0. 0. 0. 0.9275929 0. ] [0. 0. 0. 0. 0. 0. 0. 0.83615375]]	[[ 1.51439950e-01 -1.74988844e-02 -2.73720510e-02 -5.68952970e-02 3.47189419e-02 1.58166125e-01 2.54420996e-01 1.28762901e-01 1.33369630e-02 -1.39532806e-02 -4.10347506e-02 2.57347748e-02 -2.34499369e-02 3.83392023e-03 -1.16150593e-03 4.02627587e-01 2.23489366e-02 3.76520343e-02 -1.94496159e-02 1.08698346e-02 1.15437703e-02 -2.42960136e-02 9.88955423e-03 9.97137744e-03 6.02314658e-02 2.93905847e-…
WC2Go9ZB	4B1nhcTu	0.15	0.02	50.0	0.0001	128	8	1.0	0.001	0.0	0.02	0.2	25	0.92211515	0.93064684	0.9070421	0.90901357	250	250	[[ 0.546516 -0.14894083 0.13563924 0.12542208 -0.06715693 -0.17311725 0.03165305 0.01171353] [-0.24804518 0.58328944 0.26619655 -0.0837298 0.07585561 0.14084166 -0.02665274 -0.0464454 ] [-0.21199584 -0.6441456 0.68575346 -0.7175215 0.2000859 -0.5338454 -0.3003239 -0.15475897] [-0.19780302 -0.7289024 -0.5684095 0.47990626 -0.47647196 0.15345325 -0.18819089 -0.2896255 ] [-0.6630729 -0.21876687 -0.3…	[[0.7478729 0. 0. 0. 0. 0. ] [0. 0.7342153 0. 0. 0. 0. ] [0. 0. 1.3918614 0. 0. 0. ] [0. 0. 0. 1.4407904 0. 0. ] [0. 0. 0. 0. 1.2777172 0. ] [0. 0. 0. 0. 0. 1.3284528] [0. 0. 0. 0. 0. 0. ] [0. 0. 0. 0. 0. 0. ]]	[[0. 0. 0. 0. 0. 0. 0.9219221 0. ] [0. 0. 0. 0. 0. 0. 0. 0.8420973]]	[[ 1.66060656e-01 -1.27608404e-02 -1.22337425e-02 -4.67989407e-02 5.38508594e-02 1.55358702e-01 2.39068359e-01 1.18295535e-01 5.74915623e-03 6.76425733e-03 -4.79194224e-02 3.66435573e-02 -1.91102810e-02 2.23799460e-02 2.21847109e-02 4.27749515e-01 1.16735976e-02 5.23805283e-02 -1.32750971e-02 1.18402457e-02 1.72625519e-02 -1.18388282e-02 5.07562002e-03 8.49832036e-03 8.03486258e-02 2.23960094e-02…
WC2Go9ZB	pTZQxEYI	0.15	0.02	50.0	0.0001	128	8	1.0	0.001	0.0	0.02	0.2	25	0.9231545	0.93459773	0.8933707	0.911813	250	250	[[ 0.56015617 -0.18378317 0.12228575 0.14182091 -0.07129635 -0.14756161 0.05163924 0.00588717] [-0.26177883 0.5568146 0.28551662 -0.07193466 0.03903128 0.11776887 0.00965084 -0.06728894] [-0.20510896 -0.6442782 0.6461428 -0.6442979 0.19543779 -0.5239531 -0.23932539 -0.21062788] [-0.15490161 -0.6916879 -0.5827731 0.5548105 -0.52351946 0.13378166 -0.1404598 -0.31008416] [-0.6744685 -0.24708438 -0.2…	[[0.7379333 0. 0. 0. 0. 0. ] [0. 0.73198843 0. 0. 0. 0. ] [0. 0. 1.3770386 0. 0. 0. ] [0. 0. 0. 1.3364323 0. 0. ] [0. 0. 0. 0. 1.3141087 0. ] [0. 0. 0. 0. 0. 1.3490975 ] [0. 0. 0. 0. 0. 0. ] [0. 0. 0. 0. 0. 0. ]]	[[0. 0. 0. 0. 0. 0. 0.92593175 0. ] [0. 0. 0. 0. 0. 0. 0. 0.8278416 ]]	[[ 1.65793896e-01 -1.49907004e-02 -3.42166983e-02 -3.72422487e-02 4.42720838e-02 1.62865028e-01 2.42368266e-01 1.13828912e-01 6.91429432e-03 3.03231552e-03 -3.71827669e-02 3.52249034e-02 -1.17077613e-02 1.34416055e-02 1.59266479e-02 4.27653253e-01 2.09001265e-02 2.92693414e-02 -1.35245873e-02 4.37554438e-03 2.86949128e-02 -6.00197539e-03 5.07337134e-03 5.95135288e-03 4.93619591e-02 1.31744277e-02…
KEMX1c1K	MAYBRhC3	0.15	0.02	50.0	0.0001	128	8	1.0	0.001	0.0	0.02	0.2	25	0.9289725	0.9300256	0.9166972	0.9107342	216	250	[[ 0.50637954 -0.16325124 0.19439344 0.2139513 -0.2040599 0.24449626 -0.11351628 0.09664746] [-0.1738471 0.56977725 0.04586438 -0.16601165 0.24469544 0.08433972 0.08556814 -0.10496671] [-0.1718064 -0.62990874 0.7030828 -0.50211954 -0.24286847 -0.22491279 -0.29676113 -0.3719012 ] [-0.1777272 -0.7034633 -0.50101465 0.64171106 -0.14287044 -0.30512905 -0.19563042 -0.37810472] [-0.63303894 -0.17179343…	[[0.73994976 0. 0. 0. 0. 0. ] [0. 0.6806452 0. 0. 0. 0. ] [0. 0. 1.3786651 0. 0. 0. ] [0. 0. 0. 1.3798463 0. 0. ] [0. 0. 0. 0. 1.4153104 0. ] [0. 0. 0. 0. 0. 1.3227528 ] [0. 0. 0. 0. 0. 0. ] [0. 0. 0. 0. 0. 0. ]]	[[0. 0. 0. 0. 0. 0. 0.9503139 0. ] [0. 0. 0. 0. 0. 0. 0. 0.82362574]]	[[ 1.35067731e-01 5.76068126e-02 -3.36672440e-02 -2.27898657e-02 4.35721613e-02 2.67345700e-02 -2.07172632e-02 -8.70682895e-02 8.89815297e-03 2.47988962e-02 1.16506973e-02 1.10842893e-02 1.23702884e-02 -4.20804247e-02 3.15251248e-03 5.38682286e-03 1.34590697e-02 -8.82722624e-03 7.25598773e-03 3.51300120e-01 7.52622541e-03 2.97036022e-04 7.90667385e-02 4.07836735e-02 -2.95740832e-02 -5.10960724e-0…
KEMX1c1K	12EIoXxy	0.15	0.02	50.0	0.0001	128	8	1.0	0.001	0.0	0.02	0.2	25	0.9248174	0.9312288	0.9266258	0.9094578	243	250	[[ 0.4914152 -0.18866456 0.17548823 0.17964245 -0.20445994 0.24912608 -0.11016251 0.10741564] [-0.18607466 0.5744894 0.05721284 -0.2205034 0.24543947 0.08886384 0.10377185 -0.10176381] [-0.20049013 -0.6287718 0.68881476 -0.5288951 -0.25106436 -0.32545325 -0.34059358 -0.32501662] [-0.17795053 -0.73476285 -0.53019893 0.64145017 -0.1545255 -0.27357358 -0.21184804 -0.392425 ] [-0.6297704 -0.17032222 …	[[0.74062043 0. 0. 0. 0. 0. ] [0. 0.68601996 0. 0. 0. 0. ] [0. 0. 1.4361631 0. 0. 0. ] [0. 0. 0. 1.4029573 0. 0. ] [0. 0. 0. 0. 1.4343144 0. ] [0. 0. 0. 0. 0. 1.3536917 ] [0. 0. 0. 0. 0. 0. ] [0. 0. 0. 0. 0. 0. ]]	[[0. 0. 0. 0. 0. 0. 0.94465107 0. ] [0. 0. 0. 0. 0. 0. 0. 0.8265622 ]]	[[ 1.26228809e-01 4.40001227e-02 -1.78119764e-02 -3.64734344e-02 3.52572091e-02 3.44225876e-02 -4.76624928e-02 -8.70188698e-02 7.08467886e-03 2.00056564e-02 2.34123087e-03 3.05174012e-03 2.57571600e-03 -4.86843325e-02 2.77255243e-03 5.41579444e-03 1.70436315e-02 -1.37575902e-03 8.01422819e-03 3.60345960e-01 6.47906028e-03 5.90001233e-04 7.44117498e-02 3.80620286e-02 -2.97628082e-02 3.00695840e-03…
KEMX1c1K	yBa5KUpY	0.15	0.02	50.0	0.0001	128	8	1.0	0.001	0.0	0.02	0.2	25	0.9298387	0.92628294	0.9011675	0.90849197	167	250	[[ 0.4922326 -0.1837424 0.17432052 0.17996484 -0.20727158 0.25586525 -0.11137255 0.10666226] [-0.1656784 0.57871103 0.01634101 -0.15546398 0.2652938 0.09782361 0.10633159 -0.0807691 ] [-0.17989232 -0.62940323 0.6677478 -0.5033473 -0.24400324 -0.23924048 -0.31066796 -0.34790984] [-0.22145724 -0.6918297 -0.5270352 0.675249 -0.22504357 -0.2752829 -0.19368891 -0.41844496] [-0.6434232 -0.16201492 -0.1…	[[0.74207175 0. 0. 0. 0. 0. ] [0. 0.6980299 0. 0. 0. 0. ] [0. 0. 1.4175874 0. 0. 0. ] [0. 0. 0. 1.4337873 0. 0. ] [0. 0. 0. 0. 1.4194607 0. ] [0. 0. 0. 0. 0. 1.3191646 ] [0. 0. 0. 0. 0. 0. ] [0. 0. 0. 0. 0. 0. ]]	[[0. 0. 0. 0. 0. 0. 0.94580793 0. ] [0. 0. 0. 0. 0. 0. 0. 0.81107616]]	[[ 1.44104674e-01 4.66378778e-02 -1.37133906e-02 -4.45297509e-02 3.81608568e-02 1.75876021e-02 -4.31180447e-02 -1.00805670e-01 6.42809970e-03 1.95621196e-02 7.70931691e-03 1.29992822e-02 4.07331251e-03 -4.95034233e-02 2.46218638e-03 1.81767084e-02 6.24880195e-03 -2.37293914e-03 3.60142090e-03 3.48285317e-01 8.65862612e-03 1.51525252e-04 9.70374346e-02 4.65342328e-02 -1.51391169e-02 7.08675943e-03…
KEMX1c1K	qMHkSD5P	0.15	0.02	50.0	0.0001	128	8	1.0	0.001	0.0	0.02	0.2	25	0.9299336	0.93161434	0.91907835	0.91225815	213	250	[[ 0.5176126 -0.17960888 0.18605211 0.19393562 -0.19765075 0.25507656 -0.11020035 0.08515725] [-0.17796582 0.5664688 0.04615865 -0.15418132 0.25384948 0.08311524 0.10596236 -0.08667008] [-0.14697853 -0.6225715 0.6988027 -0.500898 -0.22912844 -0.20976673 -0.28394225 -0.36874366] [-0.18014672 -0.67880535 -0.50495994 0.65918034 -0.18366364 -0.27889928 -0.18781991 -0.38552928] [-0.62489575 -0.1721818…	[[0.72674954 0. 0. 0. 0. 0. ] [0. 0.6883747 0. 0. 0. 0. ] [0. 0. 1.352169 0. 0. 0. ] [0. 0. 0. 1.3843045 0. 0. ] [0. 0. 0. 0. 1.4189675 0. ] [0. 0. 0. 0. 0. 1.3287535 ] [0. 0. 0. 0. 0. 0. ] [0. 0. 0. 0. 0. 0. ]]	[[0. 0. 0. 0. 0. 0. 0.9400098 0. ] [0. 0. 0. 0. 0. 0. 0. 0.8119164]]	[[ 1.32191062e-01 4.74666469e-02 -2.81537976e-03 -2.67000552e-02 4.27070782e-02 2.71742046e-02 -3.92204262e-02 -9.33678448e-02 9.56488121e-03 2.41259336e-02 5.55318967e-03 2.44073160e-02 1.63369309e-02 -4.46057320e-02 1.25536993e-02 1.49413180e-02 1.98654234e-02 -1.87420752e-03 4.21139039e-03 3.53987545e-01 7.24515831e-03 9.13047511e-03 9.30665880e-02 4.36250269e-02 -2.19226703e-02 1.21784108e-02…
KEMX1c1K	d0TZw3J0	0.15	0.02	50.0	0.0001	128	8	1.0	0.001	0.0	0.02	0.2	25	0.9273405	0.92866045	0.9018904	0.9082067	186	250	[[ 0.49588117 -0.2005769 0.15121397 0.2306371 -0.148569 0.23312774 -0.05554306 0.05772716] [-0.24875122 0.5941167 0.09365036 -0.10053065 0.24184856 0.01324704 0.0307752 0.01896285] [-0.20121118 -0.70374763 0.6785868 -0.58255047 -0.3241845 -0.1929596 -0.29834944 -0.23528364] [-0.20498857 -0.6683071 -0.62681365 0.5912386 -0.3241456 0.29216942 -0.16548595 -0.38877234] [-0.6612381 -0.16043937 -0.1362…	[[0.7327181 0. 0. 0. 0. 0. ] [0. 0.6764278 0. 0. 0. 0. ] [0. 0. 1.4046518 0. 0. 0. ] [0. 0. 0. 1.5007148 0. 0. ] [0. 0. 0. 0. 1.4176114 0. ] [0. 0. 0. 0. 0. 1.2872759] [0. 0. 0. 0. 0. 0. ] [0. 0. 0. 0. 0. 0. ]]	[[0. 0. 0. 0. 0. 0. 0.94515324 0. ] [0. 0. 0. 0. 0. 0. 0. 0.85794157]]	[[ 1.29965886e-01 6.12181500e-02 -1.21338842e-02 -4.42657620e-02 4.31151651e-02 4.58489060e-02 -3.73127311e-02 -9.24387872e-02 2.42599845e-03 1.80453397e-02 1.74780330e-03 3.17720994e-02 2.61037629e-02 -2.43035126e-02 3.41686187e-03 3.37710045e-02 1.58140492e-02 -7.73179345e-04 2.85204849e-04 3.54052335e-01 6.23656064e-03 3.47578637e-02 9.64791849e-02 4.16347086e-02 -1.61351077e-02 2.84385253e-02…
KEMX1c1K	CkvUiuuG	0.15	0.02	50.0	0.0001	128	8	1.0	0.001	0.0	0.02	0.2	25	0.9285808	0.929118	0.9244728	0.9103732	250	250	[[ 0.5141777 -0.18174443 0.20199613 0.21796496 -0.21252377 0.25706467 -0.10730272 0.08869281] [-0.18026371 0.5700526 0.06435118 -0.17260627 0.23585457 0.072643 0.10548339 -0.09782653] [-0.17773888 -0.6308824 0.7016433 -0.5004822 -0.2555008 -0.24279797 -0.30213687 -0.36964345] [-0.18319416 -0.67586845 -0.4870353 0.59746474 -0.15732238 -0.33306745 -0.22050276 -0.35235035] [-0.64893675 -0.17774874 -…	[[0.7328679 0. 0. 0. 0. 0. ] [0. 0.69352263 0. 0. 0. 0. ] [0. 0. 1.3842041 0. 0. 0. ] [0. 0. 0. 1.3844923 0. 0. ] [0. 0. 0. 0. 1.4408641 0. ] [0. 0. 0. 0. 0. 1.3704422 ] [0. 0. 0. 0. 0. 0. ] [0. 0. 0. 0. 0. 0. ]]	[[0. 0. 0. 0. 0. 0. 0.94664747 0. ] [0. 0. 0. 0. 0. 0. 0. 0.82362366]]	[[ 0.14856553 0.05811225 -0.00330664 -0.01103087 0.05621155 0.01804106 -0.03851819 -0.10032295 0.00456128 0.01541972 0.0056915 0.02371687 0.01905303 -0.02828052 0.0017137 0.0190504 0.00957031 0.00843261 0.00471995 0.35080314 0.00376699 0.02065551 0.1074517 0.03944577 -0.0214183 0.02281319 -0.02396341 0.01285014 0.00724767 -0.00414327 0.00876549 0.31735957 -0.00736464 0.00451012 0.01156607 0.27926…
KEMX1c1K	CKGXm7mb	0.15	0.02	50.0	0.0001	128	8	1.0	0.001	0.0	0.02	0.2	25	0.9278272	0.9318375	0.9178929	0.91184044	210	250	[[ 0.4834503 -0.17012042 0.18601702 0.19131121 -0.21794446 0.25747082 -0.11867569 0.10195456] [-0.16392536 0.5748024 0.0376281 -0.1659733 0.26463303 0.0961251 0.09250361 -0.08663659] [-0.19386105 -0.6449005 0.69115347 -0.55529195 -0.25098637 -0.25518695 -0.33288383 -0.35773066] [-0.21421954 -0.73405594 -0.53738487 0.64615464 -0.19446114 -0.27642918 -0.217488 -0.40827566] [-0.656908 -0.16359034 -0…	[[0.7386857 0. 0. 0. 0. 0. ] [0. 0.68251103 0. 0. 0. 0. ] [0. 0. 1.4490285 0. 0. 0. ] [0. 0. 0. 1.4670583 0. 0. ] [0. 0. 0. 0. 1.4104843 0. ] [0. 0. 0. 0. 0. 1.320169 ] [0. 0. 0. 0. 0. 0. ] [0. 0. 0. 0. 0. 0. ]]	[[0. 0. 0. 0. 0. 0. 0.9477907 0. ] [0. 0. 0. 0. 0. 0. 0. 0.8146106]]	[[ 1.43653825e-01 4.44033891e-02 -3.03661190e-02 -2.95969360e-02 2.37103123e-02 2.87589822e-02 -2.64444742e-02 -1.03510201e-01 4.71213460e-03 2.15611663e-02 5.90586290e-03 2.80895773e-02 2.62784176e-02 -4.11735103e-02 -6.53457921e-03 3.84058021e-02 2.19813958e-02 9.51431412e-03 7.38346996e-03 3.65324676e-01 8.47869553e-03 7.44312070e-04 9.04083252e-02 4.12032306e-02 -9.81372967e-03 2.24436773e-03…
KEMX1c1K	z7IqirvI	0.15	0.02	50.0	0.0001	128	8	1.0	0.001	0.0	0.02	0.2	25	0.92737067	0.9280378	0.9209538	0.9093216	250	250	[[ 0.5018223 -0.17168821 0.21650358 0.21606684 -0.20889725 0.24671583 -0.13425103 0.10130119] [-0.18327162 0.58122706 0.05471317 -0.16850217 0.279037 0.09763157 0.10451826 -0.11089791] [-0.16410932 -0.6616826 0.6476976 -0.4939737 -0.1774478 -0.21714005 -0.2509581 -0.38148072] [-0.17774251 -0.72098345 -0.53701645 0.6255248 -0.09143898 -0.27505723 -0.18472151 -0.38421926] [-0.63276905 -0.17401332 -…	[[0.72282624 0. 0. 0. 0. 0. ] [0. 0.6792848 0. 0. 0. 0. ] [0. 0. 1.3828236 0. 0. 0. ] [0. 0. 0. 1.379992 0. 0. ] [0. 0. 0. 0. 1.4290476 0. ] [0. 0. 0. 0. 0. 1.3174787 ] [0. 0. 0. 0. 0. 0. ] [0. 0. 0. 0. 0. 0. ]]	[[0. 0. 0. 0. 0. 0. 0.9444208 0. ] [0. 0. 0. 0. 0. 0. 0. 0.8144982]]	[[ 1.31207958e-01 5.17832413e-02 -1.02018351e-02 -1.73703730e-02 5.30999452e-02 2.24889405e-02 -4.23436351e-02 -8.94785300e-02 6.67515676e-03 1.66248828e-02 1.33621152e-02 1.51729994e-02 6.01419900e-03 -4.46537398e-02 1.00351628e-02 1.65273808e-02 1.54720144e-02 -2.88781710e-04 3.97452433e-03 3.50142837e-01 1.13829104e-02 1.70896668e-02 9.85161662e-02 4.63356897e-02 -1.62996389e-02 7.16878287e-03…
KEMX1c1K	w8mLxl8L	0.15	0.02	50.0	0.0001	128	8	1.0	0.001	0.0	0.02	0.2	25	0.92862433	0.92834693	0.91091114	0.90954477	250	250	[[ 0.4969194 -0.18415225 0.2097624 0.22373872 -0.23223464 0.2807259 -0.08945813 0.08077708] [-0.19110836 0.57939595 0.07141519 -0.15378496 0.28691402 0.08005351 0.09946868 -0.09842216] [-0.1798094 -0.6429294 0.66907877 -0.46652246 -0.2128038 -0.21204492 -0.26378363 -0.39633483] [-0.178848 -0.7458689 -0.55281246 0.6365205 -0.08692214 -0.30863854 -0.14760081 -0.3885935 ] [-0.6379059 -0.17330272 -0.…	[[0.73864704 0. 0. 0. 0. 0. ] [0. 0.6815014 0. 0. 0. 0. ] [0. 0. 1.412293 0. 0. 0. ] [0. 0. 0. 1.3685551 0. 0. ] [0. 0. 0. 0. 1.4025586 0. ] [0. 0. 0. 0. 0. 1.3351378 ] [0. 0. 0. 0. 0. 0. ] [0. 0. 0. 0. 0. 0. ]]	[[0. 0. 0. 0. 0. 0. 0.9553907 0. ] [0. 0. 0. 0. 0. 0. 0. 0.8156434]]	[[ 1.43284500e-01 5.60214408e-02 -1.54613992e-02 -9.00336821e-03 3.74371670e-02 6.95504993e-03 -4.05570716e-02 -1.01820268e-01 6.22253027e-03 1.96058881e-02 8.24212097e-03 2.22210437e-02 1.69320814e-02 -4.16576229e-02 8.14351998e-03 2.14565210e-02 1.45915868e-02 -6.04459085e-03 2.49386206e-03 3.51969928e-01 1.11954492e-02 1.31654302e-02 9.06024575e-02 4.11271453e-02 -2.01116949e-02 1.29470685e-02…
KEMX1c1K	zy7qt1sR	0.15	0.02	50.0	0.0001	128	8	1.0	0.001	0.0	0.02	0.2	25	0.92895895	0.9284662	0.93173957	0.9111843	225	250	[[ 5.0127274e-01 -1.9439238e-01 1.8132369e-01 1.9939913e-01 -1.8880785e-01 2.3655599e-01 -7.6349907e-02 1.1245622e-01] [-1.8204582e-01 5.7725716e-01 7.8733221e-02 -2.0162871e-01 2.6476067e-01 5.2342892e-02 5.6659546e-02 -3.2257054e-02] [-1.8682663e-01 -6.1286211e-01 6.9442731e-01 -5.5759579e-01 -2.9593623e-01 -2.7754420e-01 -2.9702586e-01 -3.1627876e-01] [-1.9336057e-01 -6.9288766e-01 -5.6387770e…	[[0.73022974 0. 0. 0. 0. 0. ] [0. 0.6944659 0. 0. 0. 0. ] [0. 0. 1.3882483 0. 0. 0. ] [0. 0. 0. 1.4703296 0. 0. ] [0. 0. 0. 0. 1.4298381 0. ] [0. 0. 0. 0. 0. 1.2946669 ] [0. 0. 0. 0. 0. 0. ] [0. 0. 0. 0. 0. 0. ]]	[[0. 0. 0. 0. 0. 0. 0.94797593 0. ] [0. 0. 0. 0. 0. 0. 0. 0.82547307]]	[[ 1.47245720e-01 5.52408323e-02 -2.23680399e-02 -1.45907141e-02 4.49259020e-02 2.52048522e-02 -3.90310399e-02 -1.08741745e-01 2.93820561e-03 1.91995390e-02 1.27800796e-02 1.38723459e-02 1.14853941e-02 -5.30618653e-02 -7.71091785e-03 1.51975341e-02 1.68065615e-02 4.37430106e-03 5.51424734e-03 3.49621058e-01 1.00271730e-02 8.79584718e-03 7.77524933e-02 3.83336954e-02 -2.34522894e-02 -8.00341927e-0…
aaQBXnOs	qdCjH3Ro	0.15	0.02	50.0	0.0001	128	8	1.0	0.001	0.0	0.02	0.2	25	0.9143276	0.92131674	0.91833365	0.9046865	208	250	[[ 0.5564478 -0.23158616 0.42989206 0.05874335 0.19894524 0.03706037 0.16307902 -0.12990032] [-0.14929402 0.63325715 -0.16803381 0.09318442 0.13097768 0.14717644 -0.02955147 0.00188753] [-0.20933387 -0.7249781 0.6028691 -0.4499691 -0.21260181 -0.26050717 -0.28550702 -0.3022725 ] [-0.20785351 -0.6829532 -0.476141 0.76928025 -0.20159037 -0.39079595 -0.21223992 -0.3599507 ] [-0.54759 -0.21230793 -0.…	[[0.57701623 0. 0. 0. 0. 0. ] [0. 0.5992332 0. 0. 0. 0. ] [0. 0. 1.4095817 0. 0. 0. ] [0. 0. 0. 1.3425252 0. 0. ] [0. 0. 0. 0. 1.3664024 0. ] [0. 0. 0. 0. 0. 1.3891982 ] [0. 0. 0. 0. 0. 0. ] [0. 0. 0. 0. 0. 0. ]]	[[0. 0. 0. 0. 0. 0. 0.92694 0. ] [0. 0. 0. 0. 0. 0. 0. 0.8006872]]	[[ 1.80595741e-01 7.57803768e-02 -1.48667961e-01 -9.97520331e-03 3.25402617e-02 9.19711590e-02 -1.21851549e-01 4.40901816e-02 -7.44646881e-03 -7.87617452e-03 2.52957596e-03 1.31066833e-02 1.31726116e-02 1.93683371e-01 4.37931307e-02 9.23100021e-03 3.08880746e-01 -2.74218172e-02 1.13702685e-01 8.56233574e-03 3.40800509e-02 -7.45838508e-04 2.32850909e-02 1.46396076e-02 -9.20102838e-03 8.18381831e-0…
aaQBXnOs	cA5JpUMM	0.15	0.02	50.0	0.0001	128	8	1.0	0.001	0.0	0.02	0.2	25	0.9177723	0.91899735	0.9193177	0.9055905	250	250	[[ 5.64945519e-01 -2.11699858e-01 4.57207322e-01 5.01413420e-02 1.73615530e-01 1.02855219e-02 1.61118284e-01 -1.24963485e-01] [-1.31342709e-01 6.25845611e-01 -1.97679251e-01 1.04181789e-01 1.32404253e-01 1.52646348e-01 -3.31584401e-02 -4.85597062e-04] [-2.05634654e-01 -7.24539220e-01 6.19376957e-01 -4.31244344e-01 -2.03556731e-01 -2.84658790e-01 -3.18770021e-01 -2.98521578e-01] [-1.91610828e-01 -…	[[0.5831217 0. 0. 0. 0. 0. ] [0. 0.603954 0. 0. 0. 0. ] [0. 0. 1.4175134 0. 0. 0. ] [0. 0. 0. 1.3182907 0. 0. ] [0. 0. 0. 0. 1.3613935 0. ] [0. 0. 0. 0. 0. 1.4294659] [0. 0. 0. 0. 0. 0. ] [0. 0. 0. 0. 0. 0. ]]	[[0. 0. 0. 0. 0. 0. 0.92424244 0. ] [0. 0. 0. 0. 0. 0. 0. 0.8221472 ]]	[[ 1.68675512e-01 7.29042590e-02 -1.41139477e-01 -2.69380286e-02 4.20123748e-02 1.13297105e-01 -1.06762759e-01 3.58668938e-02 1.89747964e-03 -1.76584274e-02 1.90629046e-02 2.38890890e-02 2.20277291e-02 1.92690760e-01 4.19566706e-02 1.11347204e-02 3.12969655e-01 -1.95391998e-02 1.17883980e-01 5.71089378e-03 3.49928848e-02 1.26096001e-02 2.85391789e-02 6.52754866e-03 -1.75145492e-02 7.26161245e-03 …
aaQBXnOs	PggrFe0T	0.15	0.02	50.0	0.0001	128	8	1.0	0.001	0.0	0.02	0.2	25	0.916505	0.9185558	0.917283	0.90493363	210	250	[[ 5.64090908e-01 -2.12081537e-01 4.48925436e-01 5.65079115e-02 1.82695463e-01 -2.92450626e-04 1.73659161e-01 -1.23532832e-01] [-1.29365772e-01 6.39304698e-01 -1.80367380e-01 1.10541336e-01 1.49877951e-01 1.53982431e-01 -3.75260115e-02 1.90620587e-04] [-2.09955186e-01 -6.91575944e-01 6.16677940e-01 -4.33089763e-01 -1.92560837e-01 -3.16491455e-01 -3.20068747e-01 -2.65451133e-01] [-1.82242572e-01 -…	[[0.5831823 0. 0. 0. 0. 0. ] [0. 0.5960079 0. 0. 0. 0. ] [0. 0. 1.4013444 0. 0. 0. ] [0. 0. 0. 1.26048 0. 0. ] [0. 0. 0. 0. 1.3412446 0. ] [0. 0. 0. 0. 0. 1.4153284] [0. 0. 0. 0. 0. 0. ] [0. 0. 0. 0. 0. 0. ]]	[[0. 0. 0. 0. 0. 0. 0.9058145 0. ] [0. 0. 0. 0. 0. 0. 0. 0.8258624]]	[[ 1.90703258e-01 6.75458610e-02 -1.49077952e-01 -3.10480315e-02 4.39912826e-02 8.11681598e-02 -1.34429783e-01 3.28012556e-02 -1.81704294e-03 -3.97262163e-02 2.26230752e-02 3.40559483e-02 2.78182924e-02 1.87635615e-01 4.59509157e-02 1.00315716e-02 3.06676209e-01 -3.35437357e-02 1.09769300e-01 9.48820636e-03 3.01738027e-02 -1.68778934e-03 2.53514424e-02 1.29880607e-02 -1.98066123e-02 9.01378132e-0…
aaQBXnOs	pWRL6EY3	0.15	0.02	50.0	0.0001	128	8	1.0	0.001	0.0	0.02	0.2	25	0.9164845	0.9231276	0.92251265	0.9069079	195	250	[[ 0.5818602 -0.21797962 0.4502787 0.04962786 0.16244268 0.02517029 0.1551268 -0.10679583] [-0.1319572 0.62794644 -0.16841297 0.11634964 0.1321384 0.15162498 -0.05729708 0.0047756 ] [-0.20557663 -0.728542 0.6242033 -0.4214491 -0.18206222 -0.3089255 -0.3272479 -0.2652045 ] [-0.19142498 -0.6659317 -0.4030877 0.79568934 -0.15022165 -0.43164337 -0.2569326 -0.27608478] [-0.5453628 -0.21749185 -0.11521…	[[0.5647702 0. 0. 0. 0. 0. ] [0. 0.60768294 0. 0. 0. 0. ] [0. 0. 1.41802 0. 0. 0. ] [0. 0. 0. 1.2855426 0. 0. ] [0. 0. 0. 0. 1.3703581 0. ] [0. 0. 0. 0. 0. 1.4872947 ] [0. 0. 0. 0. 0. 0. ] [0. 0. 0. 0. 0. 0. ]]	[[0. 0. 0. 0. 0. 0. 0.9216592 0. ] [0. 0. 0. 0. 0. 0. 0. 0.8363757]]	[[ 1.70821846e-01 7.35453069e-02 -1.62251428e-01 -3.61750871e-02 5.99688366e-02 7.44903311e-02 -1.32537395e-01 3.89285833e-02 -4.67964262e-03 -2.62563229e-02 1.87754557e-02 2.30057612e-02 1.36729451e-02 1.89918190e-01 4.60129716e-02 1.35825966e-02 3.05643141e-01 -3.60494703e-02 1.16486244e-01 8.07453878e-03 3.49488594e-02 1.17542446e-02 2.65393779e-02 1.14344414e-02 -1.48308305e-02 1.56082623e-02…
aaQBXnOs	reCs9tF0	0.15	0.02	50.0	0.0001	128	8	1.0	0.001	0.0	0.02	0.2	25	0.9160644	0.92242116	0.92818224	0.90695214	250	250	[[ 0.5698985 -0.21564218 0.44129243 0.05807635 0.1552293 -0.01812236 0.17159015 -0.1204351 ] [-0.13332221 0.6124131 -0.1558191 0.11633707 0.12466853 0.14266753 -0.02981067 0.01231791] [-0.19296537 -0.7406317 0.62035805 -0.41214958 -0.25086194 -0.27144456 -0.31352007 -0.30134615] [-0.18107542 -0.676316 -0.4456232 0.7854032 -0.17191733 -0.39332643 -0.24216643 -0.2992062 ] [-0.5599114 -0.23481832 -0…	[[0.577799 0. 0. 0. 0. 0. ] [0. 0.61136234 0. 0. 0. 0. ] [0. 0. 1.3924091 0. 0. 0. ] [0. 0. 0. 1.292407 0. 0. ] [0. 0. 0. 0. 1.4199734 0. ] [0. 0. 0. 0. 0. 1.4753183 ] [0. 0. 0. 0. 0. 0. ] [0. 0. 0. 0. 0. 0. ]]	[[0. 0. 0. 0. 0. 0. 0.9292663 0. ] [0. 0. 0. 0. 0. 0. 0. 0.8251643]]	[[ 1.76988408e-01 6.65898323e-02 -1.41552985e-01 -3.75827402e-02 4.17447090e-02 1.00121878e-01 -1.35821790e-01 4.28875759e-02 7.35547394e-04 -2.24304106e-02 4.95661888e-03 3.09768356e-02 3.45940068e-02 1.93719178e-01 5.08345477e-02 8.58314708e-03 3.03622872e-01 -2.67121568e-02 1.16801053e-01 1.25681078e-02 3.26726623e-02 6.88653160e-03 1.20525165e-02 1.31606329e-02 -1.07586067e-02 9.60038416e-03 …
aaQBXnOs	ISC1qDUm	0.15	0.02	50.0	0.0001	128	8	1.0	0.001	0.0	0.02	0.2	25	0.91505986	0.92054754	0.9191129	0.9053611	225	250	[[ 0.5694455 -0.23175539 0.43791682 0.04780019 0.19075139 0.0276419 0.15608263 -0.11787666] [-0.15337494 0.6311413 -0.18789274 0.1027007 0.12787895 0.17051856 -0.02769508 -0.01857292] [-0.19476154 -0.70775056 0.62417424 -0.44622147 -0.20592993 -0.26879612 -0.32450905 -0.29567903] [-0.18817957 -0.6725796 -0.43912497 0.78948957 -0.14119123 -0.37325644 -0.23459816 -0.3120238 ] [-0.5457776 -0.2212818…	[[0.5783061 0. 0. 0. 0. 0. ] [0. 0.6041043 0. 0. 0. 0. ] [0. 0. 1.3953403 0. 0. 0. ] [0. 0. 0. 1.310608 0. 0. ] [0. 0. 0. 0. 1.3560258 0. ] [0. 0. 0. 0. 0. 1.4339522] [0. 0. 0. 0. 0. 0. ] [0. 0. 0. 0. 0. 0. ]]	[[0. 0. 0. 0. 0. 0. 0.92870647 0. ] [0. 0. 0. 0. 0. 0. 0. 0.8246237 ]]	[[ 1.70617893e-01 8.24730024e-02 -1.39348686e-01 -3.50660607e-02 5.39279468e-02 1.01103678e-01 -1.45708993e-01 3.75761576e-02 -5.35020791e-03 -9.16841067e-03 2.13817935e-02 2.50364225e-02 2.21253373e-02 1.86596721e-01 4.36164849e-02 8.91463645e-03 2.97823399e-01 -3.29356045e-02 1.14939198e-01 7.95669947e-03 2.96993144e-02 4.83079627e-03 3.32295224e-02 1.27130821e-02 -2.44961698e-02 7.57396594e-03…
aaQBXnOs	dQ5OTElY	0.15	0.02	50.0	0.0001	128	8	1.0	0.001	0.0	0.02	0.2	25	0.9109856	0.9235629	0.92226183	0.9044389	213	250	[[ 0.56570643 -0.22734207 0.43065414 0.05618079 0.20262861 0.0140671 0.1453377 -0.10622326] [-0.15640879 0.6376809 -0.1672924 0.13882908 0.1509954 0.16422322 -0.04074209 -0.01366123] [-0.19353299 -0.71364677 0.60658973 -0.45157814 -0.19737586 -0.31410408 -0.3222282 -0.26884905] [-0.20834482 -0.6333819 -0.42237002 0.787432 -0.19730714 -0.42606765 -0.24927658 -0.29651335] [-0.5578051 -0.21934128 -0…	[[0.5655956 0. 0. 0. 0. 0. ] [0. 0.60010016 0. 0. 0. 0. ] [0. 0. 1.3991303 0. 0. 0. ] [0. 0. 0. 1.3091291 0. 0. ] [0. 0. 0. 0. 1.3497105 0. ] [0. 0. 0. 0. 0. 1.4367511 ] [0. 0. 0. 0. 0. 0. ] [0. 0. 0. 0. 0. 0. ]]	[[0. 0. 0. 0. 0. 0. 0.9180189 0. ] [0. 0. 0. 0. 0. 0. 0. 0.832418 ]]	[[ 1.71715900e-01 8.13128501e-02 -1.48083687e-01 -4.07882109e-02 4.77721021e-02 7.23211318e-02 -1.53288528e-01 2.31014695e-02 -1.68513767e-02 -8.41117650e-03 2.71288306e-02 1.36325667e-02 8.23346246e-03 1.94957942e-01 4.37769331e-02 7.95244332e-03 3.19134653e-01 -4.12655994e-02 1.10098131e-01 7.29337707e-03 3.12874094e-02 -1.23807751e-02 3.57645079e-02 1.15219261e-02 -2.50120237e-02 8.76989868e-0…
aaQBXnOs	mUeBHUMe	0.15	0.02	50.0	0.0001	128	8	1.0	0.001	0.0	0.02	0.2	25	0.9186779	0.9206377	0.9161334	0.90627843	250	250	[[ 0.5550868 -0.18419075 0.45063293 0.05135346 0.18755287 0.004716 0.17518795 -0.14791 ] [-0.1365888 0.63766587 -0.17366633 0.12521441 0.13487953 0.13410912 -0.02826863 0.00976335] [-0.18262005 -0.6916176 0.622613 -0.44860697 -0.22309786 -0.24389964 -0.30597052 -0.2909976 ] [-0.20281193 -0.6697217 -0.47162122 0.77855057 -0.18937215 -0.4126417 -0.22409011 -0.34456465] [-0.52837026 -0.20972176 -0.0…	[[0.57703876 0. 0. 0. 0. 0. ] [0. 0.59330535 0. 0. 0. 0. ] [0. 0. 1.3701149 0. 0. 0. ] [0. 0. 0. 1.3344935 0. 0. ] [0. 0. 0. 0. 1.3744819 0. ] [0. 0. 0. 0. 0. 1.3801892 ] [0. 0. 0. 0. 0. 0. ] [0. 0. 0. 0. 0. 0. ]]	[[0. 0. 0. 0. 0. 0. 0.9287321 0. ] [0. 0. 0. 0. 0. 0. 0. 0.7980688]]	[[ 1.79563880e-01 6.51726723e-02 -1.42990068e-01 -2.72488426e-02 5.36789298e-02 8.24870169e-02 -1.48812413e-01 3.94819155e-02 6.49109250e-03 -1.54727232e-02 2.38383282e-02 2.61290893e-02 3.06228399e-02 1.92871302e-01 5.05821630e-02 8.52352567e-03 3.11824590e-01 -2.45840400e-02 1.14060998e-01 1.22237168e-02 3.01682334e-02 1.81803666e-03 2.37183459e-02 1.34054916e-02 -1.02655701e-02 1.00999959e-02 …
aaQBXnOs	wncZiS04	0.15	0.02	50.0	0.0001	128	8	1.0	0.001	0.0	0.02	0.2	25	0.9161947	0.92200667	0.9200749	0.9063887	197	250	[[ 0.5511238 -0.20688759 0.4333811 0.03472788 0.18926154 0.01128467 0.15382154 -0.11739764] [-0.11680552 0.63925165 -0.18673156 0.12268216 0.1486108 0.16438814 -0.04395051 -0.00624223] [-0.19172597 -0.71931136 0.6458192 -0.40968648 -0.19234318 -0.2591417 -0.32254514 -0.313305 ] [-0.18942623 -0.6647888 -0.42338723 0.8050649 -0.14262262 -0.41838634 -0.26778007 -0.3083602 ] [-0.5050489 -0.21184805 -…	[[0.56475514 0. 0. 0. 0. 0. ] [0. 0.5922077 0. 0. 0. 0. ] [0. 0. 1.403447 0. 0. 0. ] [0. 0. 0. 1.2970604 0. 0. ] [0. 0. 0. 0. 1.3518739 0. ] [0. 0. 0. 0. 0. 1.4326657 ] [0. 0. 0. 0. 0. 0. ] [0. 0. 0. 0. 0. 0. ]]	[[0. 0. 0. 0. 0. 0. 0.9150684 0. ] [0. 0. 0. 0. 0. 0. 0. 0.82804734]]	[[ 1.87539071e-01 5.11115119e-02 -1.62636235e-01 -3.14260460e-02 4.30647284e-02 7.35880584e-02 -1.36012182e-01 3.58543545e-02 -6.93359738e-03 -1.77045781e-02 2.06738114e-02 2.66865715e-02 2.57382691e-02 1.96685448e-01 4.50736284e-02 9.87765100e-03 3.14427465e-01 -2.32144948e-02 1.17687277e-01 7.51565723e-03 3.25452983e-02 1.04256878e-02 3.02505046e-02 1.08169075e-02 -4.25581634e-03 7.95836188e-03…
aaQBXnOs	Fzqwk059	0.15	0.02	50.0	0.0001	128	8	1.0	0.001	0.0	0.02	0.2	25	0.91426915	0.9217019	0.93337953	0.9060499	250	250	[[ 0.545888 -0.22808313 0.4363786 0.03116917 0.18702796 0.00603385 0.15105629 -0.12613106] [-0.14310268 0.6458405 -0.14100643 0.09182102 0.12813659 0.14364813 -0.02182797 -0.01329828] [-0.23132385 -0.7582013 0.6387715 -0.4712088 -0.18594617 -0.26670423 -0.33275422 -0.30188248] [-0.23242028 -0.69498336 -0.47172216 0.76133156 -0.20679814 -0.38179132 -0.21854576 -0.3613187 ] [-0.5386932 -0.22306734 …	[[0.596354 0. 0. 0. 0. 0. ] [0. 0.60525054 0. 0. 0. 0. ] [0. 0. 1.4658036 0. 0. 0. ] [0. 0. 0. 1.3892481 0. 0. ] [0. 0. 0. 0. 1.3700032 0. ] [0. 0. 0. 0. 0. 1.4248289 ] [0. 0. 0. 0. 0. 0. ] [0. 0. 0. 0. 0. 0. ]]	[[0. 0. 0. 0. 0. 0. 0.92704993 0. ] [0. 0. 0. 0. 0. 0. 0. 0.8328314 ]]	[[ 1.82846084e-01 6.56164140e-02 -1.60480618e-01 -2.25780550e-02 6.06109761e-02 8.89649540e-02 -1.39321446e-01 2.90414039e-02 1.13370419e-02 -1.36155933e-02 2.32441090e-02 2.81456672e-02 2.62965783e-02 1.93352312e-01 4.85936329e-02 1.03277229e-02 3.11170459e-01 -2.16600709e-02 1.18458353e-01 8.65633693e-03 3.25006098e-02 8.44264310e-03 2.56124325e-02 1.19777508e-02 -2.04998441e-03 9.69655067e-03 …
mmsjaCvW	lpPn3y0X	0.15	0.02	50.0	0.0001	128	8	1.0	0.001	0.0	0.02	0.2	25	0.925422	0.9251062	0.9141267	0.9142519	173	250	[[ 0.51137066 -0.30809563 0.17452615 0.12364987 0.21318866 0.06738966 0.10095954 0.03907289] [-0.10833175 0.5702087 0.14905904 -0.20694546 0.19788556 0.26779953 0.0869887 -0.14407302] [-0.18591763 -0.51828516 0.8028027 -0.5677427 -0.14343148 -0.3759246 -0.36432654 -0.2736016 ] [-0.14215367 -0.6470134 -0.4828103 0.62757754 -0.24466604 -0.24827975 -0.23057124 -0.41486216] [-0.6205362 -0.19061188 -0…	[[0.656854 0. 0. 0. 0. 0. ] [0. 0.6502094 0. 0. 0. 0. ] [0. 0. 1.4350404 0. 0. 0. ] [0. 0. 0. 1.4357722 0. 0. ] [0. 0. 0. 0. 1.4585433 0. ] [0. 0. 0. 0. 0. 1.4147384] [0. 0. 0. 0. 0. 0. ] [0. 0. 0. 0. 0. 0. ]]	[[0. 0. 0. 0. 0. 0. 0.8620434 0. ] [0. 0. 0. 0. 0. 0. 0. 0.8268989]]	[[ 3.84712964e-01 4.03927863e-01 -2.86608525e-02 1.10933678e-02 4.17586230e-02 4.25505675e-02 -4.07337770e-02 -6.86199144e-02 -9.27773118e-03 -5.38139744e-03 2.17574276e-02 -1.83489714e-02 9.92443506e-03 -1.09565491e-03 1.91828068e-02 -7.52606429e-05 -2.77891364e-02 1.36712212e-02 9.79784690e-03 1.69577375e-02 -1.85848810e-02 8.60833470e-03 -2.52375342e-02 -5.61209545e-02 4.31953929e-04 5.0630420…
mmsjaCvW	iiqXjzZM	0.15	0.02	50.0	0.0001	128	8	1.0	0.001	0.0	0.02	0.2	25	0.9261051	0.92636794	0.9323885	0.91626084	250	250	[[ 0.5010962 -0.23443961 0.23106423 0.19726239 -0.19412202 0.17605641 -0.03326578 0.06501218] [-0.11395231 0.5318371 0.12795348 -0.20630941 0.249461 0.28516674 0.08066731 -0.11928495] [-0.19450726 -0.5871524 0.7600185 -0.54796344 -0.13392776 -0.32305276 -0.34890935 -0.31281272] [-0.14807343 -0.71468055 -0.5193214 0.6569856 -0.15321046 -0.17050226 -0.22490597 -0.4130516 ] [-0.68872184 -0.1678315 -…	[[0.67797595 0. 0. 0. 0. 0. ] [0. 0.6674422 0. 0. 0. 0. ] [0. 0. 1.4579295 0. 0. 0. ] [0. 0. 0. 1.4144288 0. 0. ] [0. 0. 0. 0. 1.4390963 0. ] [0. 0. 0. 0. 0. 1.4028342 ] [0. 0. 0. 0. 0. 0. ] [0. 0. 0. 0. 0. 0. ]]	[[0. 0. 0. 0. 0. 0. 0.81529605 0. ] [0. 0. 0. 0. 0. 0. 0. 0.8377715 ]]	[[ 3.93350422e-01 4.04380679e-01 -2.81384513e-02 -1.16153443e-02 5.09794466e-02 4.66839597e-02 -2.01524105e-02 -7.29016513e-02 -4.96625938e-02 -5.08670434e-02 3.70105729e-02 -3.92468087e-03 1.78732853e-02 5.17513137e-03 2.64794957e-02 3.38032027e-03 -1.45548861e-02 2.05682218e-02 5.50954929e-03 1.34828379e-02 -1.76762138e-03 1.06725981e-02 -1.39539931e-02 -1.54711399e-02 1.14763603e-02 4.38912958…
mmsjaCvW	8fffrsVF	0.15	0.02	50.0	0.0001	128	8	1.0	0.001	0.0	0.02	0.2	25	0.92514026	0.9345309	0.9284072	0.92038476	250	250	[[ 0.50756204 -0.19123977 0.20864886 0.24927391 0.1571721 -0.21454379 0.10439178 -0.07996526] [-0.15457554 0.5373193 0.1991077 -0.20551354 0.19508903 0.242186 0.0746065 -0.11154866] [-0.17877068 -0.5305993 0.7906801 -0.58745515 -0.1622531 -0.3284486 -0.342644 -0.2771962 ] [-0.14787504 -0.6644545 -0.50681573 0.6080714 -0.33539703 -0.15821785 -0.22873919 -0.42606568] [-0.64119494 -0.17298248 -0.251…	[[0.67650276 0. 0. 0. 0. 0. ] [0. 0.6765852 0. 0. 0. 0. ] [0. 0. 1.4103951 0. 0. 0. ] [0. 0. 0. 1.4810696 0. 0. ] [0. 0. 0. 0. 1.485071 0. ] [0. 0. 0. 0. 0. 1.3889569 ] [0. 0. 0. 0. 0. 0. ] [0. 0. 0. 0. 0. 0. ]]	[[0. 0. 0. 0. 0. 0. 0.8641534 0. ] [0. 0. 0. 0. 0. 0. 0. 0.8008519]]	[[ 3.92061144e-01 3.99555504e-01 -3.69260199e-02 2.64933035e-02 5.46189770e-02 5.66952527e-02 -4.68106717e-02 -7.99046680e-02 -2.35974006e-02 -2.27279551e-02 1.76907890e-02 -1.58736482e-02 1.91048086e-02 1.20180156e-02 2.31130831e-02 6.45493250e-03 -3.82189527e-02 2.40331031e-02 4.89513017e-03 1.31128393e-02 -3.63574401e-02 8.54088925e-03 -3.30505110e-02 -9.21921730e-02 7.74500193e-03 8.54517333e…
mmsjaCvW	FgjzWBNZ	0.15	0.02	50.0	0.0001	128	8	1.0	0.001	0.0	0.02	0.2	25	0.92577446	0.92529076	0.9096742	0.9141093	250	250	[[ 0.50642383 -0.17814024 0.20113307 0.26168212 0.17792538 -0.20783588 0.10435425 -0.07083712] [-0.13647911 0.54377246 0.14235081 -0.24923307 0.20403689 0.28490022 0.07620156 -0.13463189] [-0.19223458 -0.5291938 0.80002046 -0.5617829 -0.23227106 -0.33271536 -0.3628636 -0.28847128] [-0.14615707 -0.701121 -0.50288326 0.62081784 -0.28939962 -0.17976274 -0.2110566 -0.41962302] [-0.64351094 -0.1633100…	[[0.68877125 0. 0. 0. 0. 0. ] [0. 0.6594456 0. 0. 0. 0. ] [0. 0. 1.4238358 0. 0. 0. ] [0. 0. 0. 1.4524312 0. 0. ] [0. 0. 0. 0. 1.4508469 0. ] [0. 0. 0. 0. 0. 1.4191829 ] [0. 0. 0. 0. 0. 0. ] [0. 0. 0. 0. 0. 0. ]]	[[0. 0. 0. 0. 0. 0. 0.86476785 0. ] [0. 0. 0. 0. 0. 0. 0. 0.8132151 ]]	[[ 3.79453748e-01 4.09903735e-01 -1.99319329e-02 1.24511132e-02 4.26802710e-02 4.61622849e-02 -5.23773357e-02 -7.99882710e-02 -1.05488421e-02 -6.75080903e-03 2.31026039e-02 -2.52148155e-02 1.40088694e-02 -1.97065738e-03 2.11919174e-02 5.21105435e-03 -3.55641916e-02 1.46742556e-02 8.36394913e-03 1.33379381e-02 -2.76811756e-02 1.57312863e-02 -3.35500576e-02 -8.47278088e-02 7.16648903e-03 1.61193311…
mmsjaCvW	F5fs4wr9	0.15	0.02	50.0	0.0001	128	8	1.0	0.001	0.0	0.02	0.2	25	0.92737603	0.92682785	0.9127351	0.9158628	250	250	[[ 0.5145901 -0.1975842 0.21038716 0.24042727 0.15950848 -0.2005804 0.12750041 -0.0972318 ] [-0.12292612 0.53225577 0.15898915 -0.26192352 0.20838097 0.2544047 0.09232973 -0.1011811 ] [-0.1794251 -0.5468819 0.80087847 -0.55278873 -0.29177043 -0.2954606 -0.32711217 -0.30211768] [-0.13735189 -0.6938351 -0.49909994 0.58451843 -0.31217492 -0.154537 -0.22964066 -0.4102879 ] [-0.6694084 -0.21040499 -0.…	[[0.67666066 0. 0. 0. 0. 0. ] [0. 0.6755166 0. 0. 0. 0. ] [0. 0. 1.4204971 0. 0. 0. ] [0. 0. 0. 1.4875027 0. 0. ] [0. 0. 0. 0. 1.5401291 0. ] [0. 0. 0. 0. 0. 1.4456923 ] [0. 0. 0. 0. 0. 0. ] [0. 0. 0. 0. 0. 0. ]]	[[0. 0. 0. 0. 0. 0. 0.8738452 0. ] [0. 0. 0. 0. 0. 0. 0. 0.8122133]]	[[ 3.66162002e-01 4.02749091e-01 -1.68964304e-02 1.22795757e-02 3.87215242e-02 4.64141965e-02 -5.57496026e-02 -7.40785673e-02 -6.42849691e-03 -1.89683179e-03 2.82743089e-02 -4.15817425e-02 1.67600624e-02 -1.04366485e-02 1.85852386e-02 -6.46365248e-03 -5.36635555e-02 1.81905553e-02 3.66652757e-03 8.58497340e-03 -3.29106450e-02 1.53121334e-02 -4.75586429e-02 -9.67814922e-02 2.76967604e-03 -3.091251…
mmsjaCvW	4qEsmxxm	0.15	0.02	50.0	0.0001	128	8	1.0	0.001	0.0	0.02	0.2	25	0.92697614	0.93009263	0.91198164	0.9173078	250	250	[[ 0.5017181 -0.1856627 0.21418884 0.25661653 0.19137006 -0.19900988 0.0993201 -0.09395726] [-0.11475357 0.5494925 0.1663409 -0.23739511 0.22415657 0.27015424 0.08845302 -0.12987164] [-0.20099391 -0.52295643 0.80907387 -0.5544211 -0.24857488 -0.32636595 -0.34995213 -0.29501405] [-0.13456374 -0.68042815 -0.5176385 0.6113721 -0.2892013 -0.16308074 -0.21121775 -0.40998322] [-0.6251617 -0.1793827 -0.…	[[0.67240804 0. 0. 0. 0. 0. ] [0. 0.66171646 0. 0. 0. 0. ] [0. 0. 1.4245498 0. 0. 0. ] [0. 0. 0. 1.4489535 0. 0. ] [0. 0. 0. 0. 1.4687679 0. ] [0. 0. 0. 0. 0. 1.3783476 ] [0. 0. 0. 0. 0. 0. ] [0. 0. 0. 0. 0. 0. ]]	[[0. 0. 0. 0. 0. 0. 0.8684309 0. ] [0. 0. 0. 0. 0. 0. 0. 0.8059117]]	[[ 3.89090955e-01 4.06577229e-01 -2.54962258e-02 1.70676056e-02 4.19461131e-02 4.49735075e-02 -4.48748432e-02 -7.85365105e-02 -1.77554227e-02 -1.45063363e-02 1.85521971e-02 -2.60686185e-02 1.84834320e-02 -1.17488205e-03 1.61878858e-02 2.86182482e-03 -4.54828590e-02 9.03927907e-03 5.96136693e-03 1.44522004e-02 -3.71444225e-02 1.51498057e-02 -4.30866294e-02 -8.86174738e-02 1.52344815e-03 2.15989910…
mmsjaCvW	mOs3yNB2	0.15	0.02	50.0	0.0001	128	8	1.0	0.001	0.0	0.02	0.2	25	0.92307556	0.9225206	0.916139	0.9130154	250	250	[[ 0.465078 -0.15546821 0.19819722 0.25687462 0.17120159 -0.22130132 0.10093595 -0.09628453] [-0.14988348 0.5666168 0.12635428 -0.23020731 0.20591335 0.25717682 0.10166081 -0.11563735] [-0.21585438 -0.55918974 0.7194656 -0.6165927 -0.19922332 -0.35048363 -0.3570671 -0.298022 ] [-0.19284062 -0.69603115 -0.50906694 0.60041094 -0.29183313 -0.26445043 -0.21791829 -0.43132478] [-0.6616317 -0.15782636 …	[[0.6818913 0. 0. 0. 0. 0. ] [0. 0.66101265 0. 0. 0. 0. ] [0. 0. 1.5144144 0. 0. 0. ] [0. 0. 0. 1.5195643 0. 0. ] [0. 0. 0. 0. 1.4223677 0. ] [0. 0. 0. 0. 0. 1.3911331 ] [0. 0. 0. 0. 0. 0. ] [0. 0. 0. 0. 0. 0. ]]	[[0. 0. 0. 0. 0. 0. 0.87056106 0. ] [0. 0. 0. 0. 0. 0. 0. 0.7970243 ]]	[[ 4.01323646e-01 4.09951568e-01 -2.06062160e-02 6.11797068e-03 4.02585194e-02 4.85800430e-02 -5.66185191e-02 -6.89121187e-02 -8.14764388e-03 -2.97740102e-03 5.74620022e-03 -2.85835583e-02 1.01541989e-02 1.25433160e-02 2.57619889e-03 3.83224874e-03 -3.34184207e-02 9.13861673e-04 9.31988098e-03 1.42462058e-02 -3.18813249e-02 1.27376467e-02 -3.38529721e-02 -1.01638667e-01 -1.32324742e-02 8.03104974…
mmsjaCvW	ewVF1d7Q	0.15	0.02	50.0	0.0001	128	8	1.0	0.001	0.0	0.02	0.2	25	0.9280222	0.9241711	0.90292263	0.9153788	201	250	[[ 0.5204516 -0.2941579 0.17653543 0.13296676 0.202526 0.05283909 0.10392212 0.04095985] [-0.11705009 0.564132 0.15607177 -0.1862961 0.18908006 0.2495223 0.08629861 -0.13063075] [-0.17246747 -0.54090893 0.78576845 -0.5646997 -0.15190434 -0.37232518 -0.34563595 -0.2921341 ] [-0.16160035 -0.6346161 -0.503329 0.61554134 -0.3384851 -0.15654245 -0.2364827 -0.42505223] [-0.64019066 -0.1868464 -0.206819…	[[0.6728525 0. 0. 0. 0. 0. ] [0. 0.6555787 0. 0. 0. 0. ] [0. 0. 1.4369857 0. 0. 0. ] [0. 0. 0. 1.4717054 0. 0. ] [0. 0. 0. 0. 1.4598954 0. ] [0. 0. 0. 0. 0. 1.3972204] [0. 0. 0. 0. 0. 0. ] [0. 0. 0. 0. 0. 0. ]]	[[0. 0. 0. 0. 0. 0. 0.86606157 0. ] [0. 0. 0. 0. 0. 0. 0. 0.82774043]]	[[ 3.87918234e-01 4.00040269e-01 -2.74735838e-02 1.20754950e-02 4.82367277e-02 5.10370657e-02 -3.68739925e-02 -7.60753676e-02 -1.77387781e-02 -1.57674514e-02 2.70452555e-02 -1.48133393e-02 2.00808924e-02 2.87279300e-03 2.29715295e-02 4.75057028e-03 -2.81224195e-02 1.44563736e-02 9.41045210e-03 1.20580737e-02 -1.84732005e-02 1.40604423e-02 -2.61311289e-02 -6.33743703e-02 1.40397847e-02 -1.12896413…
mmsjaCvW	PBIkTsiL	0.15	0.02	50.0	0.0001	128	8	1.0	0.001	0.0	0.02	0.2	25	0.9254241	0.92217636	0.9281436	0.91406024	250	250	[[ 0.4821494 -0.20785202 0.26030874 0.1398341 -0.18248875 0.16571054 -0.05225778 0.08561042] [-0.12892517 0.54301184 0.0781353 -0.22207357 0.20377068 0.24991848 0.07585476 -0.1282114 ] [-0.19384822 -0.58979654 0.6975967 -0.6281637 -0.15288386 -0.33656085 -0.37000751 -0.2885467 ] [-0.19468576 -0.6833417 -0.53928316 0.61521184 -0.32864922 -0.1860153 -0.21549727 -0.42934737] [-0.72166955 -0.15217344…	[[0.6820388 0. 0. 0. 0. 0. ] [0. 0.66668576 0. 0. 0. 0. ] [0. 0. 1.5192283 0. 0. 0. ] [0. 0. 0. 1.5055587 0. 0. ] [0. 0. 0. 0. 1.4276551 0. ] [0. 0. 0. 0. 0. 1.3954226 ] [0. 0. 0. 0. 0. 0. ] [0. 0. 0. 0. 0. 0. ]]	[[0. 0. 0. 0. 0. 0. 0.81869835 0. ] [0. 0. 0. 0. 0. 0. 0. 0.84909236]]	[[ 3.98609430e-01 4.18383300e-01 -4.77643237e-02 1.64390076e-04 5.07849008e-02 4.24850583e-02 -2.38998123e-02 -6.13850504e-02 -5.44048585e-02 -5.09433672e-02 2.13719346e-02 -1.55931832e-02 8.01618677e-04 6.55778777e-03 1.35048330e-02 2.52487790e-03 -1.87807791e-02 6.62599877e-03 1.11831855e-02 9.86859668e-03 -8.36094376e-03 4.28257138e-03 -1.81419626e-02 -4.70555387e-02 -1.18503580e-03 4.74707782…
mmsjaCvW	ogyoamv7	0.15	0.02	50.0	0.0001	128	8	1.0	0.001	0.0	0.02	0.2	25	0.92705363	0.9219196	0.9059265	0.91309994	250	250	[[ 0.5061737 -0.1891724 0.20736963 0.25846162 0.14884402 -0.20678385 0.0879793 -0.07873688] [-0.10892963 0.5425724 0.14485516 -0.23857926 0.18803649 0.27570066 0.08037033 -0.13001338] [-0.17915626 -0.5350387 0.7620297 -0.5712398 -0.19262266 -0.35123405 -0.34653503 -0.31488004] [-0.14110914 -0.67480457 -0.5055913 0.6067451 -0.34911594 -0.16816284 -0.22495723 -0.42857125] [-0.6507982 -0.18183686 -0…	[[0.6714494 0. 0. 0. 0. 0. ] [0. 0.6749932 0. 0. 0. 0. ] [0. 0. 1.4500723 0. 0. 0. ] [0. 0. 0. 1.4867749 0. 0. ] [0. 0. 0. 0. 1.4995649 0. ] [0. 0. 0. 0. 0. 1.4209222] [0. 0. 0. 0. 0. 0. ] [0. 0. 0. 0. 0. 0. ]]	[[0. 0. 0. 0. 0. 0. 0.87543184 0. ] [0. 0. 0. 0. 0. 0. 0. 0.8045756 ]]	[[ 3.86000425e-01 4.03488100e-01 -2.31416505e-02 1.64863393e-02 4.33577932e-02 3.85314934e-02 -4.36068699e-02 -8.98290724e-02 -3.23792547e-02 -3.00399885e-02 3.42799090e-02 -3.42068002e-02 1.37888622e-02 2.28921929e-03 1.97963342e-02 4.26233839e-03 -4.65296432e-02 1.34160249e-02 7.70405727e-03 1.68638602e-02 -4.50150371e-02 8.93118139e-03 -4.77959141e-02 -9.99031961e-02 3.16377450e-03 1.56844221e…
CMSIzjyq	Tzme0gSY	0.15	0.02	50.0	0.0001	128	8	1.0	0.001	0.0	0.02	0.2	25	0.936053	0.9238984	0.9163918	0.9142063	225	250	[[ 0.5972711 -0.1766897 0.4660656 -0.07218474 0.08486175 -0.03892673 0.1634067 -0.13677177] [-0.15494439 0.54447025 -0.18428043 0.20170361 0.22537063 0.15988289 -0.00713259 -0.01002032] [-0.20964262 -0.73203117 0.6514887 -0.41524395 -0.12718062 -0.37669122 -0.34449008 -0.21750401] [-0.213845 -0.6466793 -0.4008611 0.8125584 -0.17798184 -0.47790045 -0.20804328 -0.22676751] [-0.64162314 -0.19902097 …	[[0.5999869 0. 0. 0. 0. 0. ] [0. 0.70988864 0. 0. 0. 0. ] [0. 0. 1.4698436 0. 0. 0. ] [0. 0. 0. 1.2820128 0. 0. ] [0. 0. 0. 0. 1.343338 0. ] [0. 0. 0. 0. 0. 1.3919911 ] [0. 0. 0. 0. 0. 0. ] [0. 0. 0. 0. 0. 0. ]]	[[0. 0. 0. 0. 0. 0. 0.9374004 0. ] [0. 0. 0. 0. 0. 0. 0. 0.8372898]]	[[ 1.66342616e-01 -4.73281369e-03 -7.64659643e-02 -2.93250754e-02 3.03174220e-02 1.13255717e-01 -8.00072551e-02 9.70521867e-02 3.72788459e-01 -2.17775162e-02 3.22401337e-02 -1.25434436e-02 1.21682473e-01 1.43839018e-02 8.88113901e-02 1.35844562e-03 1.16583928e-02 -6.44904077e-02 2.67115794e-02 -2.27142381e-03 3.74942958e-01 -1.09580634e-02 1.44642247e-02 6.96106255e-03 1.41149089e-02 3.71083468e-…
CMSIzjyq	Hg62vpCd	0.15	0.02	50.0	0.0001	128	8	1.0	0.001	0.0	0.02	0.2	25	0.9345221	0.9266327	0.9103903	0.9151081	170	250	[[ 0.5949364 -0.19456618 0.47059357 -0.07774842 0.08825769 -0.06512131 0.15097544 -0.14576626] [-0.15921171 0.53618646 -0.18059473 0.16400544 0.21768597 0.17650475 -0.01622091 -0.00238077] [-0.21135649 -0.72240067 0.6604392 -0.39870042 -0.1774575 -0.3953041 -0.36344156 -0.24422798] [-0.20135027 -0.679409 -0.3941665 0.79751766 -0.15732692 -0.4476334 -0.21551466 -0.22965921] [-0.6456126 -0.20766948…	[[0.5942209 0. 0. 0. 0. 0. ] [0. 0.7121473 0. 0. 0. 0. ] [0. 0. 1.4969393 0. 0. 0. ] [0. 0. 0. 1.2685094 0. 0. ] [0. 0. 0. 0. 1.3573192 0. ] [0. 0. 0. 0. 0. 1.4005942] [0. 0. 0. 0. 0. 0. ] [0. 0. 0. 0. 0. 0. ]]	[[0. 0. 0. 0. 0. 0. 0.93646234 0. ] [0. 0. 0. 0. 0. 0. 0. 0.8398265 ]]	[[ 1.61820680e-01 -5.49778529e-03 -9.05419067e-02 -2.74763927e-02 2.17836164e-02 1.22598432e-01 -7.41848052e-02 9.82306972e-02 3.61279905e-01 -2.11111624e-02 2.64442768e-02 -2.38401536e-02 1.18650913e-01 1.04506798e-02 8.95511806e-02 -1.22469412e-02 1.20962746e-02 -5.97464293e-02 2.25433689e-02 -5.75624686e-03 3.83632571e-01 -1.78216454e-02 1.11961868e-02 1.09952595e-02 1.39822597e-02 5.00537753e…
CMSIzjyq	TBdaxj1B	0.15	0.02	50.0	0.0001	128	8	1.0	0.001	0.0	0.02	0.2	25	0.9342713	0.91942793	0.9137421	0.9110752	185	250	[[ 0.59095174 -0.16406515 0.4464357 -0.07233854 0.08740524 -0.06781279 0.16046435 -0.15022932] [-0.17560168 0.53532815 -0.18650971 0.16655174 0.2120969 0.16778952 0.03360623 -0.0248959 ] [-0.25306818 -0.7397955 0.6487076 -0.40574983 -0.13626033 -0.35698086 -0.31542718 -0.2797253 ] [-0.22286053 -0.68131363 -0.45015824 0.8234423 -0.18622062 -0.44715777 -0.16934308 -0.32071644] [-0.611334 -0.2258900…	[[0.5844433 0. 0. 0. 0. 0. ] [0. 0.69847924 0. 0. 0. 0. ] [0. 0. 1.516565 0. 0. 0. ] [0. 0. 0. 1.3155718 0. 0. ] [0. 0. 0. 0. 1.3988888 0. ] [0. 0. 0. 0. 0. 1.4070994 ] [0. 0. 0. 0. 0. 0. ] [0. 0. 0. 0. 0. 0. ]]	[[0. 0. 0. 0. 0. 0. 0.9448175 0. ] [0. 0. 0. 0. 0. 0. 0. 0.82228565]]	[[ 1.66819662e-01 2.04887055e-03 -8.61270949e-02 -2.40691286e-02 1.88800115e-02 1.33176073e-01 -9.22609717e-02 8.24426338e-02 3.59761477e-01 -6.15277188e-03 2.32469216e-02 -9.31777060e-03 1.14645638e-01 5.10839652e-03 9.06053782e-02 -7.36482395e-03 1.15033546e-02 -5.86019829e-02 1.36365052e-02 -1.67358406e-02 3.73250067e-01 -5.66851627e-03 1.17490888e-02 -1.43902050e-03 -1.43110845e-03 3.60640623…
CMSIzjyq	pmFtoLIJ	0.15	0.02	50.0	0.0001	128	8	1.0	0.001	0.0	0.02	0.2	25	0.9327932	0.92283124	0.9162391	0.91212803	147	250	[[ 5.8917201e-01 -2.2148989e-01 4.4662973e-01 -7.4136175e-02 1.1895232e-01 -5.9589941e-02 1.4775401e-01 -1.2040775e-01] [-1.8224381e-01 5.2755094e-01 -1.9135252e-01 1.6591580e-01 2.3563658e-01 1.6443557e-01 1.3149434e-02 3.9911800e-04] [-2.1644789e-01 -7.3115516e-01 6.6359001e-01 -4.2507353e-01 -1.5821654e-01 -4.0033376e-01 -3.5884935e-01 -2.0960173e-01] [-2.0414938e-01 -6.4607912e-01 -4.0736949e…	[[0.5933571 0. 0. 0. 0. 0. ] [0. 0.71349597 0. 0. 0. 0. ] [0. 0. 1.4578086 0. 0. 0. ] [0. 0. 0. 1.2673095 0. 0. ] [0. 0. 0. 0. 1.3924598 0. ] [0. 0. 0. 0. 0. 1.4705145 ] [0. 0. 0. 0. 0. 0. ] [0. 0. 0. 0. 0. 0. ]]	[[0. 0. 0. 0. 0. 0. 0.92638797 0. ] [0. 0. 0. 0. 0. 0. 0. 0.8516504 ]]	[[ 1.69110417e-01 -9.46508721e-03 -8.06080550e-02 -4.94978279e-02 2.29950435e-03 1.13900967e-01 -9.52006876e-02 8.21343735e-02 3.72794002e-01 -1.35685783e-03 3.87915708e-02 -2.63898197e-04 1.35541573e-01 1.76879056e-02 9.12042484e-02 1.30253695e-02 8.12125765e-03 -5.17789610e-02 4.19917330e-02 1.34617165e-02 3.82013202e-01 4.86640725e-03 1.53944436e-02 1.00961579e-02 9.34844464e-03 5.03272451e-02…
CMSIzjyq	S4TUgI7z	0.15	0.02	50.0	0.0001	128	8	1.0	0.001	0.0	0.02	0.2	25	0.9345951	0.92474246	0.91605496	0.9139397	220	250	[[ 5.9877455e-01 -1.3232115e-01 4.8785090e-01 -7.6269388e-02 5.8204278e-02 -1.1308913e-01 1.5519430e-01 -1.5420260e-01] [-1.6567595e-01 5.2280265e-01 -1.8496259e-01 1.7432781e-01 2.0937052e-01 1.7067531e-01 -3.7226586e-05 -8.3831064e-03] [-1.9902787e-01 -7.4820095e-01 6.5975118e-01 -3.9889497e-01 -1.3603987e-01 -3.5284385e-01 -3.3973467e-01 -2.6154521e-01] [-2.2469668e-01 -6.5410656e-01 -4.032346…	[[0.5924714 0. 0. 0. 0. 0. ] [0. 0.7031937 0. 0. 0. 0. ] [0. 0. 1.4646811 0. 0. 0. ] [0. 0. 0. 1.2874565 0. 0. ] [0. 0. 0. 0. 1.387779 0. ] [0. 0. 0. 0. 0. 1.4110172] [0. 0. 0. 0. 0. 0. ] [0. 0. 0. 0. 0. 0. ]]	[[0. 0. 0. 0. 0. 0. 0.9374676 0. ] [0. 0. 0. 0. 0. 0. 0. 0.83760476]]	[[ 1.87470689e-01 -1.48268333e-02 -1.08708821e-01 -3.47492881e-02 3.10973264e-02 1.16620384e-01 -8.78452659e-02 9.38049927e-02 3.59256417e-01 -1.91008523e-02 3.27757336e-02 -2.59254575e-02 1.19677238e-01 1.29912980e-02 9.10334438e-02 1.66884460e-03 1.07413717e-02 -6.65955693e-02 3.37001421e-02 4.18188423e-03 3.71631145e-01 -1.97445527e-02 1.01323379e-02 1.24363899e-02 1.26752472e-02 4.34171259e-0…
CMSIzjyq	Ydsq7KAB	0.15	0.02	50.0	0.0001	128	8	1.0	0.001	0.0	0.02	0.2	25	0.93515426	0.92797095	0.9157677	0.91607004	225	250	[[ 0.57353884 -0.22942871 0.46520332 -0.09170185 0.10577165 -0.0501001 0.15620509 -0.12384059] [-0.17474446 0.54293346 -0.17817862 0.19296351 0.21205084 0.17311676 0.0081081 -0.01728636] [-0.21295255 -0.73260593 0.63555914 -0.4007031 -0.1345065 -0.37131917 -0.34770134 -0.24189979] [-0.20896442 -0.6646892 -0.39377394 0.805817 -0.15363497 -0.45140183 -0.20835237 -0.24080129] [-0.6154861 -0.21428415…	[[0.587348 0. 0. 0. 0. 0. ] [0. 0.69510883 0. 0. 0. 0. ] [0. 0. 1.483871 0. 0. 0. ] [0. 0. 0. 1.2770627 0. 0. ] [0. 0. 0. 0. 1.3659027 0. ] [0. 0. 0. 0. 0. 1.3923278 ] [0. 0. 0. 0. 0. 0. ] [0. 0. 0. 0. 0. 0. ]]	[[0. 0. 0. 0. 0. 0. 0.9254084 0. ] [0. 0. 0. 0. 0. 0. 0. 0.83231425]]	[[ 1.68958634e-01 1.02585368e-03 -9.22483131e-02 -4.20540906e-02 1.93438511e-02 1.37886912e-01 -8.89225155e-02 7.72775114e-02 3.62732112e-01 -1.54500660e-02 3.37255374e-02 -1.01225739e-02 1.31083161e-01 1.48380306e-02 9.48000625e-02 -1.27277931e-03 1.52735719e-02 -6.14137352e-02 3.64746563e-02 -4.24937694e-04 3.84771347e-01 -8.05326551e-03 1.14552546e-02 1.43691273e-02 6.28084317e-03 4.09904756e-…
CMSIzjyq	9vcx4IQV	0.15	0.02	50.0	0.0001	128	8	1.0	0.001	0.0	0.02	0.2	25	0.9334444	0.9245795	0.913108	0.9133377	250	250	[[ 0.5949551 -0.1861037 0.47888896 -0.06084894 0.07031968 -0.05536404 0.15757008 -0.1458884 ] [-0.17948496 0.53448063 -0.20456633 0.1921907 0.21629512 0.16914752 0.0094562 -0.02363378] [-0.21797574 -0.7312461 0.6563791 -0.40965515 -0.12832175 -0.34418118 -0.3460183 -0.2630285 ] [-0.20664388 -0.6423463 -0.42239583 0.82638705 -0.15126719 -0.48507282 -0.19781928 -0.24563637] [-0.6071355 -0.21165983 …	[[0.58693814 0. 0. 0. 0. 0. ] [0. 0.6952327 0. 0. 0. 0. ] [0. 0. 1.4834979 0. 0. 0. ] [0. 0. 0. 1.2821044 0. 0. ] [0. 0. 0. 0. 1.3551289 0. ] [0. 0. 0. 0. 0. 1.3709906 ] [0. 0. 0. 0. 0. 0. ] [0. 0. 0. 0. 0. 0. ]]	[[0. 0. 0. 0. 0. 0. 0.9344032 0. ] [0. 0. 0. 0. 0. 0. 0. 0.8220846]]	[[ 1.78942502e-01 -1.74585171e-03 -7.87960216e-02 -4.02121022e-02 2.07417216e-02 1.27997041e-01 -9.55584571e-02 8.90787691e-02 3.66536051e-01 -1.05155082e-02 4.70787920e-02 -1.74296293e-02 1.26917303e-01 2.73761339e-02 9.80213955e-02 1.54737709e-03 1.51991732e-02 -5.97439520e-02 4.31383364e-02 1.38009153e-02 3.79882842e-01 -1.19147915e-02 7.62649486e-03 1.28758224e-02 2.09639873e-03 4.17509824e-0…
CMSIzjyq	06LqJW4T	0.15	0.02	50.0	0.0001	128	8	1.0	0.001	0.0	0.02	0.2	25	0.9376335	0.9226359	0.88853383	0.9129555	250	250	[[ 0.58641523 -0.23990206 0.47787496 -0.10643718 0.10739417 -0.06656864 0.14273334 -0.12661421] [-0.1778086 0.5154126 -0.16716383 0.18629262 0.20254365 0.16170602 0.01227529 -0.02136279] [-0.20555563 -0.75940776 0.6607228 -0.42044243 -0.1684905 -0.40002355 -0.36276132 -0.23534498] [-0.20475708 -0.68922526 -0.40918538 0.8057543 -0.14912233 -0.44152778 -0.2169806 -0.21657424] [-0.6698191 -0.2203756…	[[0.5703818 0. 0. 0. 0. 0. ] [0. 0.69861764 0. 0. 0. 0. ] [0. 0. 1.4856089 0. 0. 0. ] [0. 0. 0. 1.2702466 0. 0. ] [0. 0. 0. 0. 1.4092087 0. ] [0. 0. 0. 0. 0. 1.4647229 ] [0. 0. 0. 0. 0. 0. ] [0. 0. 0. 0. 0. 0. ]]	[[0. 0. 0. 0. 0. 0. 0.93867755 0. ] [0. 0. 0. 0. 0. 0. 0. 0.85203177]]	[[ 1.77604377e-01 -6.23681210e-03 -9.10045952e-02 -2.77115051e-02 3.04978602e-02 1.31606251e-01 -9.61177573e-02 7.88735822e-02 3.73525292e-01 -1.82875805e-02 3.09907738e-02 -1.38513874e-02 1.26455799e-01 9.23346914e-03 8.96993279e-02 1.73231610e-03 9.30649880e-03 -7.36104995e-02 2.63954736e-02 -8.79796036e-03 3.71836305e-01 -9.05075483e-03 9.22283251e-03 6.92785438e-03 1.03110205e-02 3.69141363e-…
CMSIzjyq	56Ldn56U	0.15	0.02	50.0	0.0001	128	8	1.0	0.001	0.0	0.02	0.2	25	0.93551373	0.9211592	0.89587605	0.9118088	250	250	[[ 0.5831825 -0.24814053 0.46618077 -0.09857515 0.11716942 -0.03606087 0.14479738 -0.14998099] [-0.19448532 0.53224784 -0.17979544 0.19675677 0.2038618 0.1718017 0.01953515 -0.0196672 ] [-0.2100201 -0.7121627 0.65501606 -0.41617513 -0.11012959 -0.3351077 -0.33338815 -0.25937456] [-0.21752927 -0.66475236 -0.43969607 0.8056287 -0.15853171 -0.4789223 -0.18829739 -0.23847114] [-0.6159397 -0.22885877 …	[[0.58336574 0. 0. 0. 0. 0. ] [0. 0.7015391 0. 0. 0. 0. ] [0. 0. 1.4641657 0. 0. 0. ] [0. 0. 0. 1.2967017 0. 0. ] [0. 0. 0. 0. 1.3842117 0. ] [0. 0. 0. 0. 0. 1.3892238 ] [0. 0. 0. 0. 0. 0. ] [0. 0. 0. 0. 0. 0. ]]	[[0. 0. 0. 0. 0. 0. 0.9370666 0. ] [0. 0. 0. 0. 0. 0. 0. 0.8310857]]	[[ 1.77193642e-01 1.69288553e-03 -9.60113406e-02 -2.45428123e-02 3.33732516e-02 1.18844613e-01 -1.00551605e-01 8.43136981e-02 3.68265659e-01 -2.45830119e-02 2.51225755e-02 -1.82763413e-02 1.13592260e-01 4.83990274e-03 8.88554081e-02 -2.57849274e-03 1.07833734e-02 -8.03308487e-02 2.44007744e-02 -1.23858051e-02 3.84501934e-01 -1.93192624e-02 8.12550634e-03 5.93215693e-03 1.48082376e-02 3.33106928e-…
CMSIzjyq	luc81alt	0.15	0.02	50.0	0.0001	128	8	1.0	0.001	0.0	0.02	0.2	25	0.9340611	0.9230875	0.91423064	0.9130914	246	250	[[ 0.57939947 -0.22052774 0.46629253 -0.10243765 0.1310713 -0.05243006 0.14048322 -0.14183299] [-0.1597185 0.540209 -0.18919903 0.19470811 0.19898841 0.16684037 0.00767355 -0.02704144] [-0.20376 -0.713052 0.66226244 -0.43501678 -0.09833812 -0.39277878 -0.35964853 -0.2317818 ] [-0.22459115 -0.6754616 -0.41707328 0.8113678 -0.15459798 -0.486561 -0.22170146 -0.22566155] [-0.61847633 -0.20974272 -0.2…	[[0.588431 0. 0. 0. 0. 0. ] [0. 0.68160176 0. 0. 0. 0. ] [0. 0. 1.490132 0. 0. 0. ] [0. 0. 0. 1.298561 0. 0. ] [0. 0. 0. 0. 1.3678226 0. ] [0. 0. 0. 0. 0. 1.3814507 ] [0. 0. 0. 0. 0. 0. ] [0. 0. 0. 0. 0. 0. ]]	[[0. 0. 0. 0. 0. 0. 0.9290963 0. ] [0. 0. 0. 0. 0. 0. 0. 0.8364952]]	[[ 1.81250572e-01 -1.65770929e-02 -9.01271999e-02 -3.24852690e-02 2.71514729e-02 9.49313641e-02 -9.15320814e-02 8.45068917e-02 3.85447890e-01 -1.52259655e-02 2.94076838e-02 -7.67387729e-03 1.21325500e-01 1.39477989e-03 9.10607129e-02 2.34773988e-03 1.31634045e-02 -5.73676862e-02 2.55313702e-02 -1.09650916e-03 3.78476799e-01 -9.14142653e-03 1.71271414e-02 6.22483529e-03 6.00799406e-03 2.36821882e-…
lEzDyvvX	eUuYtQUs	0.15	0.02	50.0	0.0001	128	8	1.0	0.001	0.0	0.02	0.2	25	0.91919804	0.9205265	0.8881326	0.90162003	129	250	[[ 0.6110009 -0.19973406 0.2034178 0.12623604 -0.151595 0.21400076 -0.13550839 0.01681403] [-0.2902876 0.61987084 0.24101971 -0.22971995 0.16936308 0.18377022 0.1318176 -0.11150587] [-0.27244675 -0.60001016 0.6837827 -0.56490606 0.17191315 -0.3949774 -0.18054761 -0.21707015] [-0.244528 -0.69492745 -0.490822 0.6870844 -0.13121751 -0.42678326 -0.10989354 -0.28251636] [-0.70149136 -0.16585883 -0.435…	[[0.5723558 0. 0. 0. 0. 0. ] [0. 0.6464804 0. 0. 0. 0. ] [0. 0. 1.3774085 0. 0. 0. ] [0. 0. 0. 1.3117615 0. 0. ] [0. 0. 0. 0. 1.3312418 0. ] [0. 0. 0. 0. 0. 1.3709488] [0. 0. 0. 0. 0. 0. ] [0. 0. 0. 0. 0. 0. ]]	[[0. 0. 0. 0. 0. 0. 0.8610782 0. ] [0. 0. 0. 0. 0. 0. 0. 0.8786303]]	[[ 2.00780153e-01 3.48187089e-02 -5.61004654e-02 -4.12896313e-02 6.93155080e-02 3.92376557e-02 1.04258601e-02 1.23716623e-01 -2.18562223e-02 7.55888820e-02 9.36972648e-02 -2.07096003e-02 4.03616816e-01 1.31706521e-02 3.18782814e-02 1.64061449e-02 -1.35198841e-02 2.76301894e-02 3.68599333e-02 -7.19101727e-03 -3.91847175e-03 -3.49191874e-02 -9.81896929e-03 2.43061744e-02 -1.47941783e-02 -2.04691924…
lEzDyvvX	NasrXpt8	0.15	0.02	50.0	0.0001	128	8	1.0	0.001	0.0	0.02	0.2	25	0.9204201	0.9183604	0.8822847	0.9008088	250	250	[[ 0.61122125 -0.18678813 0.14432678 0.12392331 -0.13665521 0.20868845 -0.06545326 0.00860889] [-0.2387904 0.5980138 0.14963101 -0.24246751 0.16571294 0.12614603 0.16853997 -0.07208534] [-0.2971399 -0.65448517 0.78548044 -0.5431898 -0.21212007 -0.34366292 -0.2237549 -0.17133369] [-0.2589539 -0.7055637 -0.40347773 0.6720795 -0.15588337 -0.42217407 -0.17880297 -0.23766126] [-0.7185626 -0.16676186 -…	[[0.5873888 0. 0. 0. 0. 0. ] [0. 0.6612806 0. 0. 0. 0. ] [0. 0. 1.3137672 0. 0. 0. ] [0. 0. 0. 1.3126421 0. 0. ] [0. 0. 0. 0. 1.402744 0. ] [0. 0. 0. 0. 0. 1.421845 ] [0. 0. 0. 0. 0. 0. ] [0. 0. 0. 0. 0. 0. ]]	[[0. 0. 0. 0. 0. 0. 0.8319428 0. ] [0. 0. 0. 0. 0. 0. 0. 0.8788257]]	[[ 1.85017675e-01 4.59134132e-02 -5.67066707e-02 -3.43016759e-02 7.93050379e-02 2.97874231e-02 -2.24921573e-02 1.43710479e-01 -1.88690424e-02 9.25266445e-02 9.17947963e-02 -6.09195372e-03 3.98753554e-01 2.03851163e-02 3.40459086e-02 1.77004281e-02 -1.92017555e-02 2.70980708e-02 3.10582854e-02 -1.05964988e-02 1.18959472e-02 -8.16069916e-03 -1.51468180e-02 2.10744701e-02 -1.66610666e-02 3.18330713e…
lEzDyvvX	JqRtwiN7	0.15	0.02	50.0	0.0001	128	8	1.0	0.001	0.0	0.02	0.2	25	0.9172517	0.93467003	0.92053646	0.9098677	250	250	[[ 0.60662943 -0.20024505 0.1139041 0.11077525 -0.00612528 0.2179735 -0.03819026 0.01156875] [-0.13362531 0.6002445 0.08621972 -0.30156994 0.21639374 0.11428186 0.11739685 -0.07792318] [-0.28234184 -0.6452263 0.77987325 -0.5063007 -0.3035184 -0.3124397 -0.23519228 -0.19849597] [-0.25173518 -0.687668 -0.42640355 0.64569086 -0.19323976 -0.38818634 -0.18934181 -0.2910298 ] [-0.6839534 -0.16546579 0.…	[[0.5978548 0. 0. 0. 0. 0. ] [0. 0.6602486 0. 0. 0. 0. ] [0. 0. 1.3172396 0. 0. 0. ] [0. 0. 0. 1.344494 0. 0. ] [0. 0. 0. 0. 1.3882208 0. ] [0. 0. 0. 0. 0. 1.3622115] [0. 0. 0. 0. 0. 0. ] [0. 0. 0. 0. 0. 0. ]]	[[0. 0. 0. 0. 0. 0. 0.8654603 0. ] [0. 0. 0. 0. 0. 0. 0. 0.8612923]]	[[ 1.90888271e-01 4.27876040e-02 -7.54301548e-02 -5.34099042e-02 4.36183922e-02 4.86750230e-02 -3.23040634e-02 1.57351345e-01 -7.65519729e-03 7.81029165e-02 9.96936187e-02 -1.35577563e-03 4.03700590e-01 1.78555865e-02 3.70539278e-02 1.98053569e-02 -2.63241492e-03 2.48876289e-02 4.10219356e-02 -4.30841930e-03 4.16761450e-03 -1.17091518e-02 -3.04532051e-03 1.57901030e-02 -5.07576205e-03 -9.48037952…
lEzDyvvX	pXHE3gHl	0.15	0.02	50.0	0.0001	128	8	1.0	0.001	0.0	0.02	0.2	25	0.91632223	0.93822	0.922082	0.91174364	232	250	[[ 0.6134271 -0.24145249 0.09330058 0.09147261 0.03028881 0.19381489 -0.03690843 0.0273029 ] [-0.118913 0.6114982 0.06740185 -0.2861273 0.21983738 0.10233945 0.08433966 -0.08346449] [-0.24312449 -0.66554385 0.75216776 -0.49528655 -0.31780532 -0.29008707 -0.20683691 -0.23998427] [-0.24018371 -0.70147324 -0.43449363 0.6587759 -0.18695793 -0.3859718 -0.20727791 -0.3259497 ] [-0.70865947 -0.19557686 …	[[0.5997956 0. 0. 0. 0. 0. ] [0. 0.6733281 0. 0. 0. 0. ] [0. 0. 1.3040409 0. 0. 0. ] [0. 0. 0. 1.3601291 0. 0. ] [0. 0. 0. 0. 1.4519359 0. ] [0. 0. 0. 0. 0. 1.4091423] [0. 0. 0. 0. 0. 0. ] [0. 0. 0. 0. 0. 0. ]]	[[0. 0. 0. 0. 0. 0. 0.8744525 0. ] [0. 0. 0. 0. 0. 0. 0. 0.8589462]]	[[ 1.97862610e-01 3.98019031e-02 -5.13946898e-02 -4.73047905e-02 4.83084954e-02 3.02093327e-02 -3.15941609e-02 1.46879405e-01 -2.08200738e-02 8.93197283e-02 9.23796147e-02 -7.17384368e-03 3.99106055e-01 1.13658700e-02 2.63273288e-02 1.24466615e-02 -1.43248131e-02 2.91549135e-02 3.17775831e-02 -7.15963822e-03 -2.93769129e-03 -6.87048025e-03 -7.59795867e-03 1.69784054e-02 -1.38829593e-02 -3.2484531…
lEzDyvvX	U0bEeTq4	0.15	0.02	50.0	0.0001	128	8	1.0	0.001	0.0	0.02	0.2	25	0.91888034	0.9248506	0.8962798	0.9042105	250	250	[[ 0.58789957 -0.21143974 0.09833454 0.09671619 -0.14052509 0.2061328 -0.06152071 0.00995758] [-0.2428433 0.5978073 0.12947902 -0.20242243 0.179662 0.1478873 0.17309144 -0.06337541] [-0.32393023 -0.6280483 0.769558 -0.5652236 -0.26273277 -0.34996504 -0.26831797 -0.1839918 ] [-0.2890419 -0.68981034 -0.47627103 0.655416 -0.18184508 -0.38625315 -0.17110999 -0.28079787] [-0.7203001 -0.16082972 -0.023…	[[0.618469 0. 0. 0. 0. 0. ] [0. 0.65226334 0. 0. 0. 0. ] [0. 0. 1.3704563 0. 0. 0. ] [0. 0. 0. 1.3495862 0. 0. ] [0. 0. 0. 0. 1.3653353 0. ] [0. 0. 0. 0. 0. 1.3717018 ] [0. 0. 0. 0. 0. 0. ] [0. 0. 0. 0. 0. 0. ]]	[[0. 0. 0. 0. 0. 0. 0.8333655 0. ] [0. 0. 0. 0. 0. 0. 0. 0.87312394]]	[[ 1.97121963e-01 4.72489446e-02 -5.34384586e-02 -4.86517027e-02 4.30367887e-02 1.37068946e-02 -1.47611601e-02 1.56176135e-01 -2.54428517e-02 7.68777430e-02 1.03587374e-01 -5.03065158e-03 4.08283234e-01 1.81861073e-02 2.70542726e-02 1.81381386e-02 -3.33519839e-03 7.08649307e-03 4.04814929e-02 -2.08147150e-03 4.56876121e-04 -1.48889711e-02 -2.63051223e-03 2.38977559e-03 -2.77717821e-02 -1.62366852…
lEzDyvvX	1wWWNA4f	0.15	0.02	50.0	0.0001	128	8	1.0	0.001	0.0	0.02	0.2	25	0.91730297	0.9287285	0.92274743	0.90710175	139	250	[[ 0.58865345 -0.21299303 0.18194263 0.0914211 -0.13690636 0.20554185 -0.09521854 0.03620595] [-0.28719968 0.6387297 0.25440758 -0.23988037 0.14630154 0.2028489 0.10196054 -0.11245055] [-0.29694793 -0.59397435 0.6878757 -0.60526913 0.31982625 -0.45813224 -0.2180319 -0.1876932 ] [-0.28870344 -0.73636353 -0.47850758 0.6667352 -0.12125212 -0.42405677 -0.10906587 -0.2808444 ] [-0.7301967 -0.16147535 …	[[0.5917389 0. 0. 0. 0. 0. ] [0. 0.642323 0. 0. 0. 0. ] [0. 0. 1.4269677 0. 0. 0. ] [0. 0. 0. 1.3700958 0. 0. ] [0. 0. 0. 0. 1.3242826 0. ] [0. 0. 0. 0. 0. 1.3910363] [0. 0. 0. 0. 0. 0. ] [0. 0. 0. 0. 0. 0. ]]	[[0. 0. 0. 0. 0. 0. 0.87262857 0. ] [0. 0. 0. 0. 0. 0. 0. 0.8774179 ]]	[[ 1.79533020e-01 5.06622344e-02 -5.38474172e-02 -4.92914841e-02 3.95266525e-02 3.67863178e-02 -7.60435779e-03 1.45343095e-01 -3.09472568e-02 8.59494582e-02 1.04290612e-01 -3.70148988e-03 4.06157643e-01 1.80474799e-02 3.18293124e-02 2.14660168e-02 -3.37958373e-02 1.66502874e-02 5.36338873e-02 -1.41984532e-02 -1.65598746e-03 -1.90010257e-02 -2.55684555e-02 3.77990827e-02 -2.46634744e-02 1.54479509…
lEzDyvvX	pz3EVn9j	0.15	0.02	50.0	0.0001	128	8	1.0	0.001	0.0	0.02	0.2	25	0.9177392	0.93465084	0.9192498	0.91029865	177	250	[[ 0.60971516 -0.23563379 0.09402352 0.1244947 0.03484764 0.20592989 -0.03022733 0.01166671] [-0.10910051 0.61863667 0.02894777 -0.300258 0.22924902 0.09806732 0.10555929 -0.05729042] [-0.24563532 -0.68494886 0.7161584 -0.52239144 -0.30050692 -0.26259023 -0.21147265 -0.23444404] [-0.23202845 -0.7024078 -0.46804947 0.6349241 -0.13768452 -0.39508516 -0.20805837 -0.30641052] [-0.69012517 -0.177415 0…	[[0.5929573 0. 0. 0. 0. 0. ] [0. 0.669797 0. 0. 0. 0. ] [0. 0. 1.3130643 0. 0. 0. ] [0. 0. 0. 1.3725433 0. 0. ] [0. 0. 0. 0. 1.424827 0. ] [0. 0. 0. 0. 0. 1.329836 ] [0. 0. 0. 0. 0. 0. ] [0. 0. 0. 0. 0. 0. ]]	[[0. 0. 0. 0. 0. 0. 0.8819287 0. ] [0. 0. 0. 0. 0. 0. 0. 0.8560073]]	[[ 1.94958240e-01 4.76093590e-02 -7.01604411e-02 -4.27799150e-02 5.02977967e-02 3.99103761e-03 -2.80985944e-02 1.49888054e-01 -2.96727717e-02 1.00354351e-01 9.75385010e-02 -1.05788438e-02 4.02575433e-01 1.26535231e-02 2.04464197e-02 1.32060405e-02 -2.21207272e-02 2.14322954e-02 4.87840250e-02 -4.91807843e-03 -1.34865893e-03 -2.12479997e-02 -1.89641640e-02 3.05598695e-02 -2.15263851e-02 1.50985643…
lEzDyvvX	xZVPwl34	0.15	0.02	50.0	0.0001	128	8	1.0	0.001	0.0	0.02	0.2	25	0.91386366	0.92688286	0.9115599	0.9029674	250	250	[[ 0.600532 -0.21835715 0.08265215 0.11500066 0.03742386 0.20793527 -0.03713639 0.01779309] [-0.12813067 0.6069613 0.05225115 -0.27650115 0.22618596 0.09945527 0.09527076 -0.05899062] [-0.26547885 -0.6798178 0.73205256 -0.5272141 -0.2913764 -0.2817837 -0.25287876 -0.2433505 ] [-0.26590732 -0.70726436 -0.43192607 0.65758216 -0.17183691 -0.36527097 -0.21123607 -0.31270963] [-0.71421534 -0.187928 0.…	[[0.5849125 0. 0. 0. 0. 0. ] [0. 0.6580962 0. 0. 0. 0. ] [0. 0. 1.3381106 0. 0. 0. ] [0. 0. 0. 1.4133948 0. 0. ] [0. 0. 0. 0. 1.4375148 0. ] [0. 0. 0. 0. 0. 1.394245 ] [0. 0. 0. 0. 0. 0. ] [0. 0. 0. 0. 0. 0. ]]	[[0. 0. 0. 0. 0. 0. 0.8726417 0. ] [0. 0. 0. 0. 0. 0. 0. 0.8600623]]	[[ 1.86410069e-01 4.86242995e-02 -6.13097921e-02 -2.82031335e-02 5.59821166e-02 2.79500186e-02 -2.07522288e-02 1.52705356e-01 -2.21197307e-02 8.48492235e-02 1.03066429e-01 -1.25619397e-03 4.05505329e-01 1.24655822e-02 1.77289527e-02 1.71921346e-02 -1.40812695e-02 2.26350948e-02 1.15171093e-02 -1.76233761e-02 1.24952383e-03 2.11068988e-03 -1.94987282e-02 -2.43587792e-03 -1.88504271e-02 4.29753121e…
lEzDyvvX	FdNwLwfJ	0.15	0.02	50.0	0.0001	128	8	1.0	0.001	0.0	0.02	0.2	25	0.9180448	0.92022544	0.893416	0.9004827	165	250	[[ 0.5903592 -0.21513246 0.16573437 0.10844453 -0.13076626 0.20165381 -0.10903202 0.01846663] [-0.26723644 0.62780976 0.24554856 -0.22747514 0.15223326 0.17471257 0.11063271 -0.11564475] [-0.29649198 -0.6185592 0.6725058 -0.6064282 0.29210147 -0.4405702 -0.1904717 -0.20676078] [-0.2721779 -0.7072463 -0.51876557 0.6935473 -0.1431725 -0.4464258 -0.08738071 -0.28740695] [-0.6977045 -0.1621424 -0.467…	[[0.57811165 0. 0. 0. 0. 0. ] [0. 0.6467345 0. 0. 0. 0. ] [0. 0. 1.4357328 0. 0. 0. ] [0. 0. 0. 1.344127 0. 0. ] [0. 0. 0. 0. 1.323006 0. ] [0. 0. 0. 0. 0. 1.3941369 ] [0. 0. 0. 0. 0. 0. ] [0. 0. 0. 0. 0. 0. ]]	[[0. 0. 0. 0. 0. 0. 0.87413585 0. ] [0. 0. 0. 0. 0. 0. 0. 0.8616159 ]]	[[ 2.14564741e-01 4.78136502e-02 -7.39890113e-02 -3.89185399e-02 6.65021613e-02 3.04493476e-02 3.95687018e-03 1.52018562e-01 -2.15902068e-02 7.41142929e-02 8.74151513e-02 -2.31841616e-02 4.10926491e-01 1.30336704e-02 3.25596370e-02 9.13399458e-03 -1.60996895e-02 1.79535151e-02 4.53803763e-02 -5.84193133e-03 -9.87810269e-03 -2.44794246e-02 -1.78744346e-02 3.72544490e-02 -1.67548861e-02 -5.54661360…
lEzDyvvX	2O2seGtS	0.15	0.02	50.0	0.0001	128	8	1.0	0.001	0.0	0.02	0.2	25	0.91612154	0.93209887	0.91347873	0.9071247	250	250	[[ 0.6041496 -0.22933601 0.09830482 0.11439002 0.01164871 0.20637761 -0.02900579 0.00825021] [-0.14902219 0.61218494 0.09902816 -0.32689208 0.20803532 0.10667248 0.10829708 -0.06679652] [-0.27313346 -0.6670513 0.7721752 -0.5072055 -0.3392019 -0.3064896 -0.24919519 -0.21265055] [-0.24068552 -0.6499302 -0.45391044 0.6548522 -0.15429184 -0.39020714 -0.20951353 -0.3041544 ] [-0.7072872 -0.15814222 0.…	[[0.60628116 0. 0. 0. 0. 0. ] [0. 0.6611131 0. 0. 0. 0. ] [0. 0. 1.3269637 0. 0. 0. ] [0. 0. 0. 1.3391867 0. 0. ] [0. 0. 0. 0. 1.394467 0. ] [0. 0. 0. 0. 0. 1.3641272 ] [0. 0. 0. 0. 0. 0. ] [0. 0. 0. 0. 0. 0. ]]	[[0. 0. 0. 0. 0. 0. 0.864985 0. ] [0. 0. 0. 0. 0. 0. 0. 0.8546536]]	[[ 1.92725599e-01 7.21834525e-02 -5.91578521e-02 -6.23680465e-02 6.45425841e-02 3.74184437e-02 -2.87727639e-02 1.40982836e-01 -2.17349473e-02 8.29835981e-02 8.84147659e-02 -2.67138705e-03 3.97394359e-01 1.25941280e-02 2.35407893e-02 2.25622244e-02 -1.58527307e-02 1.49798337e-02 2.20280625e-02 2.67989608e-03 -5.88775007e-03 -7.83796795e-03 -6.50525745e-03 5.22907451e-03 -1.86714623e-02 -1.31188519…
xgWrSEf4	Vu7nhtty	0.15	0.02	50.0	0.0001	128	8	1.0	0.001	0.0	0.02	0.2	25	0.9391394	0.93459916	0.90622807	0.9163913	250	250	[[ 0.5123936 -0.2106444 -0.15670222 0.17288578 -0.10165022 -0.00197433 -0.13474022 0.20879517] [-0.26851577 0.4506782 0.12102703 -0.2323304 -0.12019479 0.2820043 0.07399707 -0.04381462] [-0.45440644 -0.05262623 0.27146235 -0.43242875 0.12578785 -0.08544412 -0.29975843 -0.22530961] [-0.3882211 -0.59517556 -0.90882117 0.75307345 0.03728595 -0.15337522 -0.19466724 -0.32072413] [-0.31236815 -0.297745…	[[0.79141575 0. 0. 0. 0. 0. ] [0. 0.84597445 0. 0. 0. 0. ] [0. 0. 1.3342634 0. 0. 0. ] [0. 0. 0. 1.3372817 0. 0. ] [0. 0. 0. 0. 1.313952 0. ] [0. 0. 0. 0. 0. 1.2707603 ] [0. 0. 0. 0. 0. 0. ] [0. 0. 0. 0. 0. 0. ]]	[[0. 0. 0. 0. 0. 0. 0.9068475 0. ] [0. 0. 0. 0. 0. 0. 0. 0.9089861]]	[[ 1.50702596e-01 3.28767262e-02 2.13945843e-02 -1.62130054e-02 3.23374122e-02 6.02620468e-03 -2.96453014e-02 1.12803496e-01 3.63012701e-01 -1.01622837e-02 1.72371371e-03 7.69619085e-03 -1.51364543e-02 2.24916730e-05 -6.96212007e-03 1.30476773e-01 5.09154890e-03 7.13173300e-03 1.13872020e-02 -2.30381824e-03 -6.66207522e-02 3.01712379e-02 -2.79619242e-03 3.24716186e-03 5.59316482e-03 -4.97878417e-…
xgWrSEf4	OQUeahlK	0.15	0.02	50.0	0.0001	128	8	1.0	0.001	0.0	0.02	0.2	25	0.93986297	0.9353658	0.902752	0.91672665	138	250	[[ 0.510214 -0.2286445 -0.17617726 0.16997656 -0.04994035 0.00965551 -0.16131917 0.2253547 ] [-0.26784915 0.43751684 0.11521128 -0.16813982 -0.13826886 0.24594156 0.08825012 -0.00404595] [-0.5216666 -0.07860886 0.25641176 -0.527775 0.17043465 -0.15695655 -0.3556869 -0.16281739] [-0.3772624 -0.5427481 -0.9321766 0.6777713 0.07111764 -0.11635041 -0.1597404 -0.24715625] [-0.22035183 -0.29955357 0.08…	[[0.7899754 0. 0. 0. 0. 0. ] [0. 0.8499505 0. 0. 0. 0. ] [0. 0. 1.3595213 0. 0. 0. ] [0. 0. 0. 1.2498869 0. 0. ] [0. 0. 0. 0. 1.3246018 0. ] [0. 0. 0. 0. 0. 1.2778021] [0. 0. 0. 0. 0. 0. ] [0. 0. 0. 0. 0. 0. ]]	[[0. 0. 0. 0. 0. 0. 0.9122921 0. ] [0. 0. 0. 0. 0. 0. 0. 0.91216564]]	[[ 1.48609549e-01 3.94715145e-02 2.71163210e-02 -2.15929300e-02 1.56454854e-02 1.56519674e-02 -1.15680285e-02 1.04255550e-01 3.54300082e-01 -9.77527723e-03 -1.11692119e-02 1.69576611e-02 -1.30207799e-02 -1.06727779e-02 6.11420430e-04 1.26321584e-01 1.15807522e-02 7.64412200e-03 8.20568949e-03 -1.07772332e-02 -6.09511696e-02 2.45666914e-02 -3.15110665e-04 8.20928067e-03 8.25245492e-03 -5.06602339e…
xgWrSEf4	Km2LpiNk	0.15	0.02	50.0	0.0001	128	8	1.0	0.001	0.0	0.02	0.2	25	0.9392328	0.9362306	0.9159863	0.91835994	193	250	[[ 0.51500094 -0.22055715 -0.15466712 0.21570727 -0.10275999 -0.01243255 -0.153369 0.214721 ] [-0.24671149 0.44696194 0.11083942 -0.164557 -0.13479851 0.25373232 0.07623082 -0.01464437] [-0.52407515 -0.05708378 0.29640624 -0.4703532 0.18779057 -0.13387907 -0.372906 -0.19555067] [-0.42968556 -0.56316125 -0.8911089 0.68604374 0.07133245 -0.14767124 -0.24030147 -0.24441801] [-0.20497602 -0.29827738 …	[[0.7853444 0. 0. 0. 0. 0. ] [0. 0.8402721 0. 0. 0. 0. ] [0. 0. 1.3391361 0. 0. 0. ] [0. 0. 0. 1.315437 0. 0. ] [0. 0. 0. 0. 1.3200089 0. ] [0. 0. 0. 0. 0. 1.2810513] [0. 0. 0. 0. 0. 0. ] [0. 0. 0. 0. 0. 0. ]]	[[0. 0. 0. 0. 0. 0. 0.918377 0. ] [0. 0. 0. 0. 0. 0. 0. 0.8996659]]	[[ 1.41895726e-01 4.59872186e-02 2.88194492e-02 -1.77512709e-02 1.78980269e-02 1.08509175e-02 -1.89029984e-02 1.16545767e-01 3.52038056e-01 -2.67160847e-03 -5.78192715e-03 1.55097293e-02 -7.20671099e-03 -7.59052485e-03 -2.87323701e-03 1.31392151e-01 4.21617972e-03 5.47601189e-03 1.99963618e-02 5.60182240e-03 -5.71537539e-02 2.40087993e-02 -6.04671100e-03 8.81871115e-03 8.14938825e-03 -4.06735465e…
xgWrSEf4	4BNZIP6H	0.15	0.02	50.0	0.0001	128	8	1.0	0.001	0.0	0.02	0.2	25	0.9384627	0.93773	0.92577755	0.9184954	250	250	[[ 5.24824977e-01 -2.18545958e-01 -1.53833494e-01 2.08133042e-01 -8.20862576e-02 2.77620051e-02 -1.51971608e-01 1.94476441e-01] [-2.21427679e-01 4.54785019e-01 1.03290200e-01 -2.10150525e-01 -1.22622617e-01 3.01927179e-01 1.01582319e-01 7.98477267e-05] [-4.88613397e-01 -1.04133315e-01 2.99130946e-01 -4.18758929e-01 1.77281901e-01 -3.29687297e-01 -3.02865058e-01 -2.37680778e-01] [-3.89548540e-01 -…	[[0.7781113 0. 0. 0. 0. 0. ] [0. 0.84440327 0. 0. 0. 0. ] [0. 0. 1.3124868 0. 0. 0. ] [0. 0. 0. 1.2923661 0. 0. ] [0. 0. 0. 0. 1.3510065 0. ] [0. 0. 0. 0. 0. 1.3176516 ] [0. 0. 0. 0. 0. 0. ] [0. 0. 0. 0. 0. 0. ]]	[[0. 0. 0. 0. 0. 0. 0.898937 0. ] [0. 0. 0. 0. 0. 0. 0. 0.90505344]]	[[ 1.51499987e-01 4.95092049e-02 1.31250340e-02 -2.63247211e-02 1.69751812e-02 7.75375916e-03 -8.67338106e-03 1.25682026e-01 3.47939938e-01 -1.58106666e-02 -4.16837307e-03 5.06237894e-03 -1.53174978e-02 -1.29462760e-02 1.06695388e-03 1.28935739e-01 1.40429698e-02 1.03703151e-02 6.98586972e-03 -1.03940405e-02 -5.20096533e-02 1.29278386e-02 -1.80428848e-02 1.16194785e-02 1.17881466e-02 -5.20508997e…
xgWrSEf4	vmiqNzsV	0.15	0.02	50.0	0.0001	128	8	1.0	0.001	0.0	0.02	0.2	25	0.9381234	0.93623173	0.9003302	0.91688395	203	250	[[ 0.51881576 -0.21853104 -0.1632149 0.23465787 -0.11783107 0.01702463 -0.1193551 0.2014688 ] [-0.2574776 0.42453495 0.12384791 -0.16433921 -0.13000005 0.25841588 0.06780179 0.00996276] [-0.50808436 -0.05563824 0.2935568 -0.45573398 0.17555821 -0.10959479 -0.3743704 -0.23218505] [-0.39621454 -0.53370136 -0.89203244 0.73498595 0.06406302 -0.1441426 -0.2427488 -0.2824509 ] [-0.25608504 -0.343395 0.…	[[0.7788762 0. 0. 0. 0. 0. ] [0. 0.8644111 0. 0. 0. 0. ] [0. 0. 1.3740717 0. 0. 0. ] [0. 0. 0. 1.3048044 0. 0. ] [0. 0. 0. 0. 1.3345789 0. ] [0. 0. 0. 0. 0. 1.2809323] [0. 0. 0. 0. 0. 0. ] [0. 0. 0. 0. 0. 0. ]]	[[0. 0. 0. 0. 0. 0. 0.9137508 0. ] [0. 0. 0. 0. 0. 0. 0. 0.9000649]]	[[ 1.45079076e-01 3.54545042e-02 1.55438716e-02 -2.48984564e-02 1.38912462e-02 8.24098848e-03 -1.57611109e-02 1.13051623e-01 3.48828197e-01 -1.38325039e-02 -5.63725480e-04 1.80763844e-03 -1.22580193e-02 -1.84194045e-03 3.10846628e-03 1.34801969e-01 4.60070837e-03 5.68116084e-03 9.53553338e-03 -3.81451286e-03 -5.33511378e-02 1.36074480e-02 -1.04697989e-02 -1.47252413e-03 5.57650812e-03 -3.71575430…
xgWrSEf4	LGylmc4Y	0.15	0.02	50.0	0.0001	128	8	1.0	0.001	0.0	0.02	0.2	25	0.9387456	0.93746674	0.91944003	0.9182185	250	250	[[ 0.5271683 -0.20096745 -0.19639699 0.21657638 0.01706229 0.06746259 -0.15592046 0.16734326] [-0.24933295 0.41930342 0.10277903 -0.20023783 -0.14286256 0.33777153 0.10224514 0.00541061] [-0.58466375 -0.10427119 0.312277 -0.44654277 0.3151262 -0.42332122 -0.40785855 -0.22458027] [-0.42413896 -0.584707 -0.847236 0.7416836 0.16088174 -0.24983314 -0.24601795 -0.2659775 ] [-0.21014357 -0.3788757 -0.0…	[[0.7690155 0. 0. 0. 0. 0. ] [0. 0.87713635 0. 0. 0. 0. ] [0. 0. 1.3885489 0. 0. 0. ] [0. 0. 0. 1.2434657 0. 0. ] [0. 0. 0. 0. 1.4146899 0. ] [0. 0. 0. 0. 0. 1.3450509 ] [0. 0. 0. 0. 0. 0. ] [0. 0. 0. 0. 0. 0. ]]	[[0. 0. 0. 0. 0. 0. 0.8981798 0. ] [0. 0. 0. 0. 0. 0. 0. 0.9074379]]	[[ 1.50067806e-01 4.28280495e-02 3.60488892e-02 -2.41991933e-02 1.34430062e-02 1.34353060e-03 -1.40865222e-02 1.14551127e-01 3.42799485e-01 -4.67781024e-03 -4.79705911e-03 6.08549267e-03 -1.78048927e-02 -1.08442986e-02 -1.16634509e-03 1.37106791e-01 7.65669812e-03 1.17136212e-02 3.08921672e-02 2.15864251e-03 -5.43660037e-02 2.49661803e-02 -9.22112353e-03 7.31883477e-03 1.01488251e-02 -3.16042379e…
xgWrSEf4	aSG9Y7sY	0.15	0.02	50.0	0.0001	128	8	1.0	0.001	0.0	0.02	0.2	25	0.940344	0.93642837	0.9081714	0.91891146	179	250	[[ 0.5268404 -0.20498405 -0.15844366 0.22233206 -0.05810919 0.01081014 -0.15933257 0.18211952] [-0.25663894 0.46144587 0.10341495 -0.19222748 -0.14913873 0.30062416 0.09776735 0.0075318 ] [-0.49311063 -0.08079796 0.33847004 -0.40641966 0.20791234 -0.37204 -0.3349712 -0.25176197] [-0.39910012 -0.58191186 -0.8723167 0.74891114 0.08823958 -0.19192831 -0.20209295 -0.29539445] [-0.19373085 -0.29308933…	[[0.7799937 0. 0. 0. 0. 0. ] [0. 0.8448612 0. 0. 0. 0. ] [0. 0. 1.3141409 0. 0. 0. ] [0. 0. 0. 1.2722756 0. 0. ] [0. 0. 0. 0. 1.332913 0. ] [0. 0. 0. 0. 0. 1.314524 ] [0. 0. 0. 0. 0. 0. ] [0. 0. 0. 0. 0. 0. ]]	[[0. 0. 0. 0. 0. 0. 0.8994231 0. ] [0. 0. 0. 0. 0. 0. 0. 0.90247655]]	[[ 1.37509331e-01 4.92160209e-02 2.42772084e-02 -2.88645588e-02 1.82908121e-02 2.66190525e-02 -2.11380683e-02 1.18096925e-01 3.38855118e-01 -1.27320495e-02 -1.29748350e-02 1.07376184e-02 -2.24075038e-02 -2.33591739e-02 -1.16872462e-02 1.28473863e-01 8.53003655e-03 8.13889597e-03 1.16562732e-02 -8.68804287e-03 -6.58229291e-02 8.68613366e-03 -1.53844301e-02 7.34772999e-03 1.02486387e-02 -4.84848507…
xgWrSEf4	6m4GZpzG	0.15	0.02	50.0	0.0001	128	8	1.0	0.001	0.0	0.02	0.2	25	0.9393666	0.93364185	0.90756744	0.91627824	207	250	[[ 5.15750825e-01 -2.24140137e-01 -1.41869858e-01 1.70780376e-01 -2.53650192e-02 3.99655066e-02 -1.50669992e-01 1.87727004e-01] [-2.77647525e-01 4.51251477e-01 9.32709947e-02 -2.21169204e-01 -1.19728506e-01 3.26863468e-01 9.78510529e-02 3.63956002e-04] [-5.08045614e-01 -9.67639536e-02 3.49546820e-01 -4.79237199e-01 2.07461327e-01 -4.37199503e-01 -3.73939425e-01 -1.91901430e-01] [-4.43655163e-01 -…	[[0.78311974 0. 0. 0. 0. 0. ] [0. 0.8487147 0. 0. 0. 0. ] [0. 0. 1.3544561 0. 0. 0. ] [0. 0. 0. 1.3594459 0. 0. ] [0. 0. 0. 0. 1.3120637 0. ] [0. 0. 0. 0. 0. 1.3412117 ] [0. 0. 0. 0. 0. 0. ] [0. 0. 0. 0. 0. 0. ]]	[[0. 0. 0. 0. 0. 0. 0.9225697 0. ] [0. 0. 0. 0. 0. 0. 0. 0.91060877]]	[[ 1.5114301e-01 4.2894699e-02 3.4518033e-02 -1.4386242e-02 2.6515335e-02 2.0515973e-02 -2.4052031e-02 9.9353030e-02 3.5838309e-01 -2.1536094e-03 5.2288198e-03 1.1191309e-02 -1.5637333e-02 -9.8917400e-04 1.1253348e-04 1.3363363e-01 5.3221397e-03 5.5677444e-03 1.3857029e-02 1.1388590e-03 -5.7592802e-02 2.4835933e-02 -1.4596739e-03 5.4618563e-03 5.7323487e-04 -4.3751828e-02 6.9821905e-03 4.1252705e…
xgWrSEf4	sYsDcECp	0.15	0.02	50.0	0.0001	128	8	1.0	0.001	0.0	0.02	0.2	25	0.9373222	0.9367284	0.90323514	0.9162892	206	250	[[ 0.5212398 -0.22173472 -0.12168135 0.21665385 -0.08341859 -0.01226223 -0.15812238 0.20168447] [-0.26486605 0.44319406 0.10508853 -0.17626324 -0.12689686 0.26071343 0.0903922 -0.00563372] [-0.5318699 -0.05358249 0.2869669 -0.45484474 0.15942761 -0.1462379 -0.36945203 -0.19657202] [-0.40256512 -0.54601735 -0.92593306 0.7285971 0.10160838 -0.08483922 -0.21589172 -0.2863171 ] [-0.21402842 -0.297276…	[[0.77738065 0. 0. 0. 0. 0. ] [0. 0.8536373 0. 0. 0. 0. ] [0. 0. 1.3815439 0. 0. 0. ] [0. 0. 0. 1.2905505 0. 0. ] [0. 0. 0. 0. 1.3231016 0. ] [0. 0. 0. 0. 0. 1.2874258 ] [0. 0. 0. 0. 0. 0. ] [0. 0. 0. 0. 0. 0. ]]	[[0. 0. 0. 0. 0. 0. 0.921093 0. ] [0. 0. 0. 0. 0. 0. 0. 0.9035702]]	[[ 1.56734407e-01 4.93658222e-02 1.61681082e-02 -2.87117586e-02 9.18334164e-03 1.88562833e-02 -1.50011787e-02 1.06001981e-01 3.41519892e-01 -2.52571190e-03 -2.03945972e-02 7.47018028e-03 -1.30853048e-02 -2.28965320e-02 -3.08549497e-03 1.44001126e-01 9.24949534e-03 8.64025671e-03 2.41296031e-02 8.18765070e-03 -6.46706149e-02 3.05880979e-02 1.81312521e-03 8.76376033e-03 6.23684376e-03 -3.76451537e-…
xgWrSEf4	NmU8xMBr	0.15	0.02	50.0	0.0001	128	8	1.0	0.001	0.0	0.02	0.2	25	0.93769467	0.93865347	0.90293235	0.9178695	137	250	[[ 0.51412404 -0.2176445 -0.17873317 0.18888968 -0.05766675 0.04870409 -0.11700255 0.18863751] [-0.25846285 0.45887393 0.09405307 -0.21763866 -0.11888445 0.31242457 0.09876227 0.02072579] [-0.4972449 -0.10986216 0.27989125 -0.53792703 0.23706296 -0.41139016 -0.32211196 -0.19449632] [-0.42497045 -0.6239162 -0.89794695 0.6884662 0.14564346 -0.21158312 -0.21466847 -0.2862839 ] [-0.25194943 -0.290283…	[[0.7812339 0. 0. 0. 0. 0. ] [0. 0.843351 0. 0. 0. 0. ] [0. 0. 1.3581772 0. 0. 0. ] [0. 0. 0. 1.321011 0. 0. ] [0. 0. 0. 0. 1.3199768 0. ] [0. 0. 0. 0. 0. 1.3083758] [0. 0. 0. 0. 0. 0. ] [0. 0. 0. 0. 0. 0. ]]	[[0. 0. 0. 0. 0. 0. 0.9201596 0. ] [0. 0. 0. 0. 0. 0. 0. 0.92158157]]	[[ 1.51183203e-01 3.87275517e-02 1.82486773e-02 -2.26889104e-02 9.77683440e-03 -4.51885350e-03 -1.35586821e-02 1.24502704e-01 3.49679202e-01 -8.90740659e-03 -3.14646075e-03 1.64139606e-02 -1.24232881e-02 -1.00353789e-02 7.46480306e-04 1.33386225e-01 4.53281915e-03 1.02852136e-02 8.33757501e-03 -4.77602100e-03 -5.24653047e-02 2.09779255e-02 -2.82867951e-03 7.03991437e-03 7.14089815e-03 -3.82255577…
XsO25LKM	Hzv4TCh0	0.15	0.02	50.0	0.0001	128	8	1.0	0.001	0.0	0.02	0.2	25	0.92158663	0.93507713	0.9033186	0.9056642	166	250	[[ 0.5174319 -0.226689 0.06972343 -0.20832102 0.09725551 -0.07474601 0.17512594 -0.11641018] [-0.21482621 0.46768084 -0.20283045 0.15999609 0.22063985 -0.08549456 0.00198432 0.0673153 ] [-0.4429341 -0.5407697 0.6248491 -0.8030842 -0.18853162 0.13010162 -0.24305388 -0.23213056] [-0.5891081 -0.05073188 -0.59564745 0.35515156 -0.0543067 0.16586426 -0.19246723 -0.3342964 ] [-0.74690026 -0.18361649 -0…	[[0.77907676 0. 0. 0. 0. 0. ] [0. 0.7360657 0. 0. 0. 0. ] [0. 0. 1.2052416 0. 0. 0. ] [0. 0. 0. 1.3420049 0. 0. ] [0. 0. 0. 0. 1.3253103 0. ] [0. 0. 0. 0. 0. 1.2855057 ] [0. 0. 0. 0. 0. 0. ] [0. 0. 0. 0. 0. 0. ]]	[[0. 0. 0. 0. 0. 0. 0.955813 0. ] [0. 0. 0. 0. 0. 0. 0. 0.9587827]]	[[ 3.74483168e-01 2.90865526e-02 -2.77885832e-02 1.48185864e-02 2.31907628e-02 6.53886353e-04 -5.66586293e-02 -4.13401052e-02 8.18757638e-02 1.17964586e-02 6.81089461e-02 4.23965650e-03 2.33342201e-02 5.40599287e-01 6.82395278e-03 -6.35215938e-02 -1.03227030e-02 2.32062429e-01 -1.15646217e-02 1.77501403e-02 3.41165960e-02 -5.61713427e-02 -1.38346814e-02 3.60482372e-04 3.49053144e-02 1.05444491e-0…
XsO25LKM	vMn00Twb	0.15	0.02	50.0	0.0001	128	8	1.0	0.001	0.0	0.02	0.2	25	0.92294717	0.93568575	0.92205423	0.9082923	174	250	[[ 0.51944226 -0.19819473 0.08929603 -0.2145092 0.11044597 -0.06711725 0.13282527 -0.09632871] [-0.21695073 0.463372 -0.22205584 0.16640323 0.20843327 -0.10288938 0.00946609 0.06731013] [-0.41248885 -0.53483963 0.63077855 -0.8337405 -0.19372295 0.12113386 -0.23986092 -0.21508954] [-0.5966826 -0.06758216 -0.5378562 0.3196735 -0.0612478 0.10744144 -0.22006781 -0.30585885] [-0.78834814 -0.19262101 -…	[[0.7754116 0. 0. 0. 0. 0. ] [0. 0.73352116 0. 0. 0. 0. ] [0. 0. 1.2123227 0. 0. 0. ] [0. 0. 0. 1.3663664 0. 0. ] [0. 0. 0. 0. 1.326439 0. ] [0. 0. 0. 0. 0. 1.2792462 ] [0. 0. 0. 0. 0. 0. ] [0. 0. 0. 0. 0. 0. ]]	[[0. 0. 0. 0. 0. 0. 0.95057845 0. ] [0. 0. 0. 0. 0. 0. 0. 0.921558 ]]	[[ 3.77917886e-01 2.36064494e-02 -2.25139968e-02 7.71516655e-03 2.24676654e-02 5.92213962e-03 -5.66008128e-02 -5.22465445e-02 9.05984715e-02 -1.64484687e-03 5.55617213e-02 -2.78059905e-03 2.71876231e-02 5.53230882e-01 1.57319549e-02 -6.37418777e-02 -1.18811540e-02 2.27415264e-01 -5.37978485e-03 1.50885601e-02 2.81424150e-02 -5.63934930e-02 -2.22742744e-03 -1.67302955e-02 1.82111766e-02 1.46038337…
XsO25LKM	7ox1scPS	0.15	0.02	50.0	0.0001	128	8	1.0	0.001	0.0	0.02	0.2	25	0.9213676	0.9372301	0.91650677	0.90755665	230	250	[[ 4.7317410e-01 -2.1607044e-01 1.4101562e-01 -1.6614117e-01 -1.4031114e-01 -4.8125602e-02 -2.7833867e-04 1.2517476e-01] [-2.0112422e-01 4.7719789e-01 -2.2531915e-01 1.7116621e-01 2.4732469e-01 -8.2743555e-02 2.8756900e-02 6.8180785e-02] [-4.2341477e-01 -5.6613421e-01 5.9659296e-01 -8.5309321e-01 -2.0722042e-01 1.6924673e-01 -2.8737777e-01 -1.8760739e-01] [-5.8108532e-01 -8.8927381e-02 -6.2842935…	[[0.80959296 0. 0. 0. 0. 0. ] [0. 0.71036834 0. 0. 0. 0. ] [0. 0. 1.2095085 0. 0. 0. ] [0. 0. 0. 1.3316509 0. 0. ] [0. 0. 0. 0. 1.3142263 0. ] [0. 0. 0. 0. 0. 1.2698905 ] [0. 0. 0. 0. 0. 0. ] [0. 0. 0. 0. 0. 0. ]]	[[0. 0. 0. 0. 0. 0. 0.9378586 0. ] [0. 0. 0. 0. 0. 0. 0. 0.9486231]]	[[ 3.67784858e-01 2.17788611e-02 -3.01718470e-02 5.99030545e-03 1.94785278e-02 1.52309053e-02 -6.06913641e-02 -3.80007587e-02 8.45107287e-02 6.38714898e-03 4.20846045e-02 1.78939514e-02 3.41893770e-02 5.48629165e-01 1.84488297e-02 -4.95944619e-02 -1.47351865e-02 2.29535699e-01 -1.21314954e-02 1.32347886e-02 3.76171395e-02 -4.52985205e-02 -1.20873870e-02 -7.08053354e-03 4.00934853e-02 1.84436813e-…
XsO25LKM	G2CkG2qT	0.15	0.02	50.0	0.0001	128	8	1.0	0.001	0.0	0.02	0.2	25	0.92212766	0.9363758	0.90988624	0.90718853	190	250	[[ 0.4926515 -0.21372224 0.04283053 -0.22944044 -0.07350109 0.01610399 0.01831621 0.10362165] [-0.228943 0.472767 -0.23029536 0.1506275 0.2579134 -0.07429294 0.01902076 0.08057392] [-0.307752 -0.56951976 0.5678131 -0.87493485 -0.22266462 0.11575009 -0.25162163 -0.17784773] [-0.45235014 -0.09179135 -0.6643216 0.29708722 -0.05911204 0.11770576 -0.20109247 -0.2214607 ] [-0.8193003 -0.19091263 -0.125…	[[0.7874159 0. 0. 0. 0. 0. ] [0. 0.7178967 0. 0. 0. 0. ] [0. 0. 1.1911644 0. 0. 0. ] [0. 0. 0. 1.3147597 0. 0. ] [0. 0. 0. 0. 1.3218421 0. ] [0. 0. 0. 0. 0. 1.2675873] [0. 0. 0. 0. 0. 0. ] [0. 0. 0. 0. 0. 0. ]]	[[0. 0. 0. 0. 0. 0. 0.92905486 0. ] [0. 0. 0. 0. 0. 0. 0. 0.9264422 ]]	[[ 3.67971182e-01 3.10787894e-02 -4.39305976e-02 -1.17418449e-03 5.68228774e-03 5.09381876e-04 -6.34618998e-02 -4.25505042e-02 8.80227685e-02 -1.37034394e-02 3.16842310e-02 9.44179390e-03 2.12827213e-02 5.56727231e-01 4.56884410e-03 -5.82275018e-02 -2.49526221e-02 2.33145595e-01 -1.97872370e-02 1.38477888e-02 2.63675749e-02 -5.24834953e-02 -2.51958445e-02 -2.34914757e-02 2.77898684e-02 1.63546428…
XsO25LKM	181bOwGI	0.15	0.02	50.0	0.0001	128	8	1.0	0.001	0.0	0.02	0.2	25	0.92099375	0.9382675	0.9116578	0.90738654	250	250	[[ 0.5177052 -0.22395116 0.06468438 -0.20636897 0.11067574 -0.05251771 0.1476383 -0.11328004] [-0.21346903 0.4625244 -0.20654885 0.13428196 0.23119247 -0.08644557 0.00427386 0.07748345] [-0.4219734 -0.51279 0.6667877 -0.8294659 -0.19725773 0.12855978 -0.27122226 -0.19305243] [-0.5964676 -0.05549065 -0.58677566 0.33442363 -0.08301207 0.17495191 -0.1935211 -0.33152542] [-0.73962355 -0.19883394 -0.1…	[[0.77007276 0. 0. 0. 0. 0. ] [0. 0.73633194 0. 0. 0. 0. ] [0. 0. 1.1946617 0. 0. 0. ] [0. 0. 0. 1.3451144 0. 0. ] [0. 0. 0. 0. 1.3215295 0. ] [0. 0. 0. 0. 0. 1.3366235 ] [0. 0. 0. 0. 0. 0. ] [0. 0. 0. 0. 0. 0. ]]	[[0. 0. 0. 0. 0. 0. 0.9507204 0. ] [0. 0. 0. 0. 0. 0. 0. 0.95260906]]	[[ 3.73979360e-01 2.12665759e-02 -4.53801379e-02 2.12155133e-02 3.12777087e-02 1.54465409e-02 -4.48836908e-02 -4.87062745e-02 8.35828558e-02 -3.82287451e-03 6.84187114e-02 1.35594979e-04 9.58316308e-03 5.50830066e-01 4.99450229e-03 -6.25807941e-02 -1.06491372e-02 2.26922840e-01 -1.54986233e-02 1.76354479e-02 1.16872415e-02 -5.99357337e-02 -6.24001399e-03 -1.10241491e-02 2.52780970e-02 2.09156275e…
XsO25LKM	YEqcRyW4	0.15	0.02	50.0	0.0001	128	8	1.0	0.001	0.0	0.02	0.2	25	0.92246413	0.93575	0.9157741	0.9080784	168	250	[[ 5.04900932e-01 -2.14152724e-01 5.47453091e-02 -1.98508814e-01 1.16093785e-01 -6.26715049e-02 1.74924403e-01 -1.05339311e-01] [-1.89212680e-01 4.62060452e-01 -2.03159153e-01 1.26931265e-01 2.43836999e-01 -8.29688460e-02 1.56044640e-04 7.54188970e-02] [-4.25869405e-01 -4.97597933e-01 6.01760566e-01 -8.54620874e-01 -1.77189350e-01 1.60995930e-01 -2.55094796e-01 -2.21906662e-01] [-5.81829667e-01 -…	[[0.7755364 0. 0. 0. 0. 0. ] [0. 0.72833526 0. 0. 0. 0. ] [0. 0. 1.209231 0. 0. 0. ] [0. 0. 0. 1.3367599 0. 0. ] [0. 0. 0. 0. 1.3209288 0. ] [0. 0. 0. 0. 0. 1.3227779 ] [0. 0. 0. 0. 0. 0. ] [0. 0. 0. 0. 0. 0. ]]	[[0. 0. 0. 0. 0. 0. 0.96215016 0. ] [0. 0. 0. 0. 0. 0. 0. 0.94155586]]	[[ 3.72949660e-01 2.31988709e-02 -4.00572009e-02 2.10285448e-02 1.50722880e-02 -2.11101933e-03 -4.17347774e-02 -6.13125674e-02 8.73259306e-02 -5.74517855e-03 6.62654042e-02 -8.95286165e-03 2.07248051e-02 5.50847173e-01 2.86730099e-03 -5.95478490e-02 -7.39941886e-03 2.27095231e-01 -9.85888578e-03 1.67394653e-02 2.19902974e-02 -5.95676303e-02 -2.26971786e-03 -6.56581670e-03 2.09856350e-02 1.7797134…
XsO25LKM	fT3dZUuo	0.15	0.02	50.0	0.0001	128	8	1.0	0.001	0.0	0.02	0.2	25	0.9243025	0.9324126	0.9063025	0.906325	202	250	[[ 0.51227665 -0.21779457 0.06636868 -0.19066685 0.08647677 -0.06868138 0.1617608 -0.11626048] [-0.20217381 0.47063622 -0.21469134 0.15841784 0.22853246 -0.08187383 -0.00234028 0.05441929] [-0.4380644 -0.5728186 0.64743054 -0.8114108 -0.16418983 0.10980546 -0.26882803 -0.22170256] [-0.57334507 -0.06612084 -0.54857206 0.3584053 -0.07870756 0.12342987 -0.19871636 -0.31606397] [-0.7447851 -0.1784059…	[[0.77879417 0. 0. 0. 0. 0. ] [0. 0.7350964 0. 0. 0. 0. ] [0. 0. 1.2266275 0. 0. 0. ] [0. 0. 0. 1.3175366 0. 0. ] [0. 0. 0. 0. 1.2835041 0. ] [0. 0. 0. 0. 0. 1.3133557 ] [0. 0. 0. 0. 0. 0. ] [0. 0. 0. 0. 0. 0. ]]	[[0. 0. 0. 0. 0. 0. 0.9616937 0. ] [0. 0. 0. 0. 0. 0. 0. 0.9321466]]	[[ 3.75918984e-01 2.05756258e-02 -4.75666821e-02 2.00333260e-02 2.27644686e-02 1.14734229e-02 -5.71445189e-02 -4.74429093e-02 8.83131027e-02 1.12357959e-02 6.36425614e-02 -3.01283016e-03 3.12155690e-02 5.44931233e-01 1.64379068e-02 -5.96468374e-02 -3.04419873e-03 2.32181728e-01 2.20056740e-03 1.83290690e-02 2.38441415e-02 -6.23201430e-02 -4.73239413e-03 -2.18270626e-03 2.42735166e-02 1.67061184e-…
XsO25LKM	VrOLagBJ	0.15	0.02	50.0	0.0001	128	8	1.0	0.001	0.0	0.02	0.2	25	0.92352164	0.93648124	0.9064789	0.9078542	111	250	[[ 0.51328033 -0.22533984 0.10352305 -0.19942716 0.07708983 -0.10640123 0.14921626 -0.06507442] [-0.21529676 0.43634394 -0.18631077 0.1846487 0.11210611 -0.16906098 0.05416036 0.0824948 ] [-0.35167998 -0.5235773 0.5700794 -0.82203126 -0.20432802 0.04134601 -0.17556366 -0.16082592] [-0.52431506 -0.05220817 -0.5907941 0.31785664 -0.06189757 0.01764666 -0.17350572 -0.23759392] [-0.80683595 -0.186474…	[[0.79431957 0. 0. 0. 0. 0. ] [0. 0.7376149 0. 0. 0. 0. ] [0. 0. 1.1947161 0. 0. 0. ] [0. 0. 0. 1.3389709 0. 0. ] [0. 0. 0. 0. 1.334999 0. ] [0. 0. 0. 0. 0. 1.2810433 ] [0. 0. 0. 0. 0. 0. ] [0. 0. 0. 0. 0. 0. ]]	[[0. 0. 0. 0. 0. 0. 0.9613151 0. ] [0. 0. 0. 0. 0. 0. 0. 0.95575076]]	[[ 3.72792244e-01 1.94497723e-02 -4.34006639e-02 1.32785253e-02 2.26526670e-02 1.30023751e-02 -6.46994635e-02 -3.29800732e-02 9.00468677e-02 -4.03584214e-03 5.12160771e-02 -6.27293019e-03 2.80914027e-02 5.49730659e-01 1.53312450e-02 -6.42254278e-02 4.74529748e-04 2.33187616e-01 -7.98035692e-03 1.53426938e-02 2.40478218e-02 -7.30128661e-02 -1.26624089e-02 -1.44901481e-02 2.62179002e-02 1.74947381e…
XsO25LKM	rdIK0smN	0.15	0.02	50.0	0.0001	128	8	1.0	0.001	0.0	0.02	0.2	25	0.9241643	0.93424344	0.9108361	0.90790975	250	250	[[ 0.50949585 -0.18478525 0.10522295 -0.22628202 0.02167686 -0.00451661 0.0733617 -0.11898397] [-0.21043049 0.4594879 -0.20162843 0.13339207 0.24218798 -0.0737056 0.01348097 0.09617012] [-0.44851467 -0.5467337 0.6617335 -0.8272042 -0.17187177 0.1501401 -0.27616078 -0.21610324] [-0.64736557 -0.0771643 -0.5186337 0.33418587 -0.10287145 0.15838686 -0.2537027 -0.34052062] [-0.69135326 -0.19478233 -0.…	[[0.78095144 0. 0. 0. 0. 0. ] [0. 0.7404452 0. 0. 0. 0. ] [0. 0. 1.1956935 0. 0. 0. ] [0. 0. 0. 1.3728006 0. 0. ] [0. 0. 0. 0. 1.3347327 0. ] [0. 0. 0. 0. 0. 1.3519596 ] [0. 0. 0. 0. 0. 0. ] [0. 0. 0. 0. 0. 0. ]]	[[0. 0. 0. 0. 0. 0. 0.9414635 0. ] [0. 0. 0. 0. 0. 0. 0. 0.96033233]]	[[ 3.68625224e-01 2.19075065e-02 -3.79385240e-02 1.36305019e-02 2.01010518e-02 -4.44617588e-03 -6.34780601e-02 -5.47669791e-02 9.09536332e-02 5.46495081e-04 5.91629073e-02 -6.07414497e-03 2.08414197e-02 5.54272234e-01 8.78180098e-03 -5.09335585e-02 -1.29789459e-02 2.38211572e-01 -1.42037645e-02 1.45794731e-02 2.53878124e-02 -5.30698597e-02 -1.31995613e-02 8.69961455e-04 3.05770300e-02 1.75390951e…
XsO25LKM	G1kjff91	0.15	0.02	50.0	0.0001	128	8	1.0	0.001	0.0	0.02	0.2	25	0.92508715	0.9355843	0.90915734	0.9087442	242	250	[[ 0.509646 -0.22712556 0.04718235 -0.21179049 0.12605888 -0.05060149 0.1682304 -0.0974488 ] [-0.18453899 0.45816702 -0.20086189 0.16764194 0.20644884 -0.101817 -0.00215092 0.05138584] [-0.4248599 -0.5226684 0.63122517 -0.8205617 -0.18286984 0.14199246 -0.26334393 -0.18963969] [-0.589616 -0.05509156 -0.58296376 0.3118705 -0.05057402 0.14690156 -0.19284244 -0.29066852] [-0.74641883 -0.19302519 -0.…	[[0.7746333 0. 0. 0. 0. 0. ] [0. 0.73413247 0. 0. 0. 0. ] [0. 0. 1.2087011 0. 0. 0. ] [0. 0. 0. 1.3355877 0. 0. ] [0. 0. 0. 0. 1.3174293 0. ] [0. 0. 0. 0. 0. 1.3154243 ] [0. 0. 0. 0. 0. 0. ] [0. 0. 0. 0. 0. 0. ]]	[[0. 0. 0. 0. 0. 0. 0.9598942 0. ] [0. 0. 0. 0. 0. 0. 0. 0.9491871]]	[[ 3.75580132e-01 1.66445002e-02 -4.68668602e-02 2.72519998e-02 1.06035862e-02 1.31816845e-02 -6.27761036e-02 -5.46551868e-02 8.57718736e-02 -3.31190322e-03 6.22967258e-02 -5.08273812e-03 3.36837508e-02 5.47577858e-01 1.84665769e-02 -6.22557253e-02 -1.24308979e-03 2.26172417e-01 -3.37636471e-03 1.75992697e-02 3.49637046e-02 -6.10131845e-02 -7.21680000e-03 -8.91612098e-03 3.24684307e-02 1.81360915…
0zAwd22j	G2FzE5e2	0.15	0.02	50.0	0.0001	128	8	1.0	0.001	0.0	0.02	0.2	25	0.91880417	0.92940575	0.92527425	0.9161184	250	250	[[ 0.5342957 0.0068843 0.30174786 0.29176152 0.14118734 -0.28913406 0.05991651 -0.1129629 ] [-0.10194298 0.6455972 0.10793573 -0.22415797 0.17616507 0.18683407 0.05539889 -0.10170054] [-0.19298898 -0.67132664 0.73518056 -0.5454419 -0.2999531 -0.24649645 -0.2641902 -0.30339822] [-0.16802092 -0.7231325 -0.5081143 0.70776284 -0.22506815 -0.19014199 -0.20239966 -0.42491284] [-0.54506594 -0.13561362 -…	[[0.5874609 0. 0. 0. 0. 0. ] [0. 0.6129403 0. 0. 0. 0. ] [0. 0. 1.399506 0. 0. 0. ] [0. 0. 0. 1.3820089 0. 0. ] [0. 0. 0. 0. 1.343747 0. ] [0. 0. 0. 0. 0. 1.3188293] [0. 0. 0. 0. 0. 0. ] [0. 0. 0. 0. 0. 0. ]]	[[0. 0. 0. 0. 0. 0. 0.91838473 0. ] [0. 0. 0. 0. 0. 0. 0. 0.76891685]]	[[ 2.03219533e-01 4.98567447e-02 -8.84169862e-02 -8.40673447e-02 3.33606638e-02 4.28384244e-02 -6.94682151e-02 8.13657418e-04 2.58393615e-01 -1.85499024e-02 1.31987542e-01 4.93140668e-02 3.47811803e-02 2.42092833e-02 2.00567633e-01 -2.73580756e-02 -1.27622280e-02 2.61194650e-02 -6.01390470e-03 1.21555701e-02 -4.73473519e-02 -2.50683408e-02 1.26444874e-02 1.04838107e-02 7.68307298e-02 9.25125927e-…
0zAwd22j	Rs6jEKBR	0.15	0.02	50.0	0.0001	128	8	1.0	0.001	0.0	0.02	0.2	25	0.9174858	0.91898036	0.915101	0.90872383	250	250	[[ 0.58199745 0.01171928 0.24973005 0.2835486 0.13016891 -0.2820892 0.08159682 -0.14799878] [-0.21797617 0.69708294 0.22088836 -0.04753621 0.16612847 0.08753186 0.03348606 -0.02646288] [-0.24380615 -0.67674965 0.78314847 -0.5794527 -0.35768136 -0.2507209 -0.27099848 -0.18819739] [-0.17975551 -0.73977345 -0.5756694 0.6289581 -0.28328565 0.33299205 -0.15377924 -0.3530273 ] [-0.5439095 -0.15575281 -…	[[0.5737593 0. 0. 0. 0. 0. ] [0. 0.58450764 0. 0. 0. 0. ] [0. 0. 1.3833753 0. 0. 0. ] [0. 0. 0. 1.3709959 0. 0. ] [0. 0. 0. 0. 1.3675994 0. ] [0. 0. 0. 0. 0. 1.3033435 ] [0. 0. 0. 0. 0. 0. ] [0. 0. 0. 0. 0. 0. ]]	[[0. 0. 0. 0. 0. 0. 0.9098246 0. ] [0. 0. 0. 0. 0. 0. 0. 0.811942 ]]	[[ 2.01787576e-01 5.75217903e-02 -7.91642517e-02 -7.63123557e-02 4.06580158e-02 3.55514325e-02 -5.65929487e-02 1.48558430e-03 2.58893907e-01 -2.44820174e-02 1.26200154e-01 4.54967842e-02 4.25336398e-02 3.46034020e-02 2.06354678e-01 -1.56631079e-02 -1.99815910e-02 3.73922884e-02 -1.93959083e-02 7.70339742e-03 -5.77405244e-02 -2.91196071e-02 1.38450060e-02 1.29497964e-02 7.30114430e-02 2.06705555e-…
0zAwd22j	mG7ulCpj	0.15	0.02	50.0	0.0001	128	8	1.0	0.001	0.0	0.02	0.2	25	0.9179945	0.911206	0.9097718	0.90515435	250	250	[[ 0.58779967 -0.164604 0.35508516 0.17132445 -0.07464447 0.10402145 -0.06955913 0.03065843] [-0.07264133 0.6059716 0.0995236 -0.25033966 0.16636421 0.15976693 0.03879074 -0.11964227] [-0.14211269 -0.6651221 0.7561454 -0.5522945 -0.23497327 -0.27019855 -0.2970613 -0.29349047] [-0.14039013 -0.70907927 -0.47724944 0.71720856 -0.21635224 -0.23052391 -0.22346279 -0.41794503] [-0.5041601 -0.21498519 -…	[[0.544922 0. 0. 0. 0. 0. ] [0. 0.6430124 0. 0. 0. 0. ] [0. 0. 1.3884323 0. 0. 0. ] [0. 0. 0. 1.3668625 0. 0. ] [0. 0. 0. 0. 1.3370615 0. ] [0. 0. 0. 0. 0. 1.3111622] [0. 0. 0. 0. 0. 0. ] [0. 0. 0. 0. 0. 0. ]]	[[0. 0. 0. 0. 0. 0. 0.8385609 0. ] [0. 0. 0. 0. 0. 0. 0. 0.7861423]]	[[ 2.28188291e-01 5.84760159e-02 -7.70310834e-02 -2.53195353e-02 6.55234531e-02 4.22171615e-02 -7.45597035e-02 -6.00839080e-03 2.73159206e-01 -5.80634400e-02 1.35926202e-01 3.00235786e-02 4.44088876e-02 4.33133692e-02 2.15934306e-01 -6.33280128e-02 -3.89924366e-03 4.29456830e-02 1.06053120e-02 1.42684607e-02 -1.20681986e-01 -5.39600924e-02 1.88373681e-02 1.43386247e-02 2.15864442e-02 9.97902453e-…
0zAwd22j	7dT1nmtR	0.15	0.02	50.0	0.0001	128	8	1.0	0.001	0.0	0.02	0.2	25	0.9175064	0.930248	0.92472094	0.9153569	194	250	[[ 0.5314702 0.02043094 0.31192732 0.29074493 0.14377965 -0.32496595 0.06890372 -0.12698188] [-0.10661083 0.64925015 0.11539321 -0.21714367 0.17262234 0.15610737 0.0629682 -0.08892239] [-0.22780624 -0.65663135 0.7190191 -0.5507134 -0.3527869 -0.30328053 -0.26840892 -0.28324705] [-0.18772915 -0.7218215 -0.5289753 0.68123806 -0.24371009 -0.09589934 -0.17386821 -0.4152168 ] [-0.5484738 -0.12633458 -…	[[0.5946663 0. 0. 0. 0. 0. ] [0. 0.60945565 0. 0. 0. 0. ] [0. 0. 1.4234247 0. 0. 0. ] [0. 0. 0. 1.4098852 0. 0. ] [0. 0. 0. 0. 1.3477467 0. ] [0. 0. 0. 0. 0. 1.3264282 ] [0. 0. 0. 0. 0. 0. ] [0. 0. 0. 0. 0. 0. ]]	[[0. 0. 0. 0. 0. 0. 0.91184956 0. ] [0. 0. 0. 0. 0. 0. 0. 0.77187455]]	[[ 1.95970148e-01 6.01232983e-02 -7.46554434e-02 -6.90507367e-02 2.78288331e-02 3.94515991e-02 -5.06751090e-02 6.52125664e-03 2.55333036e-01 -1.72157045e-02 1.36864275e-01 3.84568013e-02 2.83405147e-02 2.09773779e-02 2.01601759e-01 -1.61359943e-02 -2.54655462e-02 2.12102737e-02 -1.84956212e-02 9.21240635e-03 -4.63696271e-02 -2.12980397e-02 1.77620612e-02 1.08899185e-02 7.63178617e-02 7.94779509e-…
0zAwd22j	NeYmAAZG	0.15	0.02	50.0	0.0001	128	8	1.0	0.001	0.0	0.02	0.2	25	0.9209616	0.92225426	0.91266865	0.9131706	246	250	[[ 0.54598224 0.00814182 0.3114615 0.29557532 0.15541607 -0.28152943 0.06662396 -0.11963842] [-0.1088936 0.64574766 0.14875892 -0.22082466 0.17348401 0.17224734 0.04012337 -0.09907313] [-0.19175427 -0.6651401 0.7649789 -0.52938426 -0.3495003 -0.24718581 -0.2796687 -0.28287852] [-0.16609246 -0.7246895 -0.4863015 0.693524 -0.20906688 -0.12738591 -0.19372931 -0.40409213] [-0.54556644 -0.14044169 -0.…	[[0.5908615 0. 0. 0. 0. 0. ] [0. 0.60646415 0. 0. 0. 0. ] [0. 0. 1.3816139 0. 0. 0. ] [0. 0. 0. 1.3579338 0. 0. ] [0. 0. 0. 0. 1.3617294 0. ] [0. 0. 0. 0. 0. 1.3274144 ] [0. 0. 0. 0. 0. 0. ] [0. 0. 0. 0. 0. 0. ]]	[[0. 0. 0. 0. 0. 0. 0.90928453 0. ] [0. 0. 0. 0. 0. 0. 0. 0.76942086]]	[[ 2.12136209e-01 5.32817692e-02 -7.25551993e-02 -8.84332955e-02 3.07600163e-02 4.90365773e-02 -6.33661747e-02 3.30466777e-04 2.59236842e-01 -2.30494943e-02 1.22375064e-01 4.54450101e-02 3.13793197e-02 2.59827636e-02 2.05736563e-01 -2.13451907e-02 -2.03138031e-02 2.87364572e-02 -1.17573552e-02 1.08291348e-02 -4.70484942e-02 -2.89094206e-02 1.02950763e-02 1.17473304e-02 7.31845349e-02 7.09081395e-…
0zAwd22j	553kJlru	0.15	0.02	50.0	0.0001	128	8	1.0	0.001	0.0	0.02	0.2	25	0.92014325	0.9271191	0.9329094	0.9147781	250	250	[[ 0.54542196 0.00349913 0.29957667 0.28597105 0.14742261 -0.29601848 0.06297944 -0.11011963] [-0.10118233 0.6481384 0.12018986 -0.21570869 0.17693588 0.17757972 0.043228 -0.10241055] [-0.17903148 -0.65951055 0.7154286 -0.5375695 -0.3002371 -0.24663107 -0.2575042 -0.29315346] [-0.1867509 -0.70923245 -0.4805906 0.7056033 -0.20579956 -0.15768103 -0.1855826 -0.41341925] [-0.5515726 -0.12193714 -0.13…	[[0.6000476 0. 0. 0. 0. 0. ] [0. 0.6176064 0. 0. 0. 0. ] [0. 0. 1.3831121 0. 0. 0. ] [0. 0. 0. 1.3653826 0. 0. ] [0. 0. 0. 0. 1.3419464 0. ] [0. 0. 0. 0. 0. 1.3304591] [0. 0. 0. 0. 0. 0. ] [0. 0. 0. 0. 0. 0. ]]	[[0. 0. 0. 0. 0. 0. 0.9106231 0. ] [0. 0. 0. 0. 0. 0. 0. 0.7660152]]	[[ 2.08682090e-01 4.19738293e-02 -9.05944183e-02 -9.93054956e-02 3.15194353e-02 4.44213860e-02 -7.06913844e-02 -1.07331267e-02 2.60287225e-01 -2.19239704e-02 1.33301809e-01 4.69768755e-02 3.66517529e-02 2.79956646e-02 2.08770320e-01 -1.54546592e-02 -1.43459989e-02 3.14584672e-02 -6.51836116e-03 9.79810022e-03 -3.36570442e-02 -2.49554962e-02 9.71957482e-03 9.64419544e-03 8.24314505e-02 1.44171277e…
0zAwd22j	zPItsxnv	0.15	0.02	50.0	0.0001	128	8	1.0	0.001	0.0	0.02	0.2	25	0.9205018	0.9186309	0.9060961	0.90937114	250	250	[[ 0.5208606 0.02682316 0.3249546 0.28387016 0.10211737 -0.29291898 0.07985583 -0.15379919] [-0.14034586 0.6573499 -0.18744452 0.08218525 0.277032 0.10411459 -0.09333011 0.01791261] [-0.2135775 -0.7098905 0.733125 -0.5107743 -0.22368038 -0.28377104 -0.42033985 -0.17850894] [-0.20223494 -0.69749624 -0.53172034 0.7375521 -0.23408253 -0.17441176 -0.29597938 -0.31727475] [-0.56397 -0.11214354 -0.1208…	[[0.6037178 0. 0. 0. 0. 0. ] [0. 0.6213464 0. 0. 0. 0. ] [0. 0. 1.3774691 0. 0. 0. ] [0. 0. 0. 1.3703814 0. 0. ] [0. 0. 0. 0. 1.3493769 0. ] [0. 0. 0. 0. 0. 1.3132973] [0. 0. 0. 0. 0. 0. ] [0. 0. 0. 0. 0. 0. ]]	[[0. 0. 0. 0. 0. 0. 0.8703241 0. ] [0. 0. 0. 0. 0. 0. 0. 0.7881755]]	[[ 2.17871740e-01 5.28009124e-02 -6.69777393e-02 -1.02076322e-01 2.52369009e-02 6.54470399e-02 -5.09019382e-02 -4.07798216e-04 2.67027229e-01 -2.83920988e-02 1.30224988e-01 5.82282543e-02 2.34130174e-02 2.17083935e-02 2.10434005e-01 -2.17897464e-02 -8.79582204e-03 2.42186580e-02 -9.85116698e-03 1.14646815e-02 -5.80046922e-02 -2.61483993e-02 1.01580378e-02 1.07104136e-02 6.69879764e-02 2.01681815e…
0zAwd22j	TmMfZc0E	0.15	0.02	50.0	0.0001	128	8	1.0	0.001	0.0	0.02	0.2	25	0.91900885	0.9107873	0.92001253	0.90610665	233	250	[[ 0.5705881 0.00252794 0.2785463 0.2741808 0.09613378 -0.28056997 0.10362574 -0.15818211] [-0.13213809 0.6495637 -0.1647134 0.04875008 0.22022495 0.07858488 -0.10561255 0.02349299] [-0.17497715 -0.6744277 0.69119567 -0.4240148 -0.3766488 -0.2286062 -0.33382773 -0.24678008] [-0.1927498 -0.6943522 -0.50703514 0.74505866 -0.25950038 -0.20153938 -0.28583333 -0.35454357] [-0.5917585 -0.14941818 0.262…	[[0.5703157 0. 0. 0. 0. 0. ] [0. 0.61067504 0. 0. 0. 0. ] [0. 0. 1.3491125 0. 0. 0. ] [0. 0. 0. 1.382662 0. 0. ] [0. 0. 0. 0. 1.3945165 0. ] [0. 0. 0. 0. 0. 1.362385 ] [0. 0. 0. 0. 0. 0. ] [0. 0. 0. 0. 0. 0. ]]	[[0. 0. 0. 0. 0. 0. 0.9117902 0. ] [0. 0. 0. 0. 0. 0. 0. 0.7861031]]	[[ 2.10427552e-01 5.99352792e-02 -7.48377815e-02 -8.61276835e-02 3.68841588e-02 3.27699557e-02 -5.95593564e-02 1.01545155e-02 2.56121784e-01 -2.34644562e-02 1.27342403e-01 5.70552349e-02 2.45036669e-02 3.09939049e-02 2.06846297e-01 -1.93614438e-02 -1.72821395e-02 3.09636798e-02 -6.20769896e-03 9.88429971e-03 -3.45413610e-02 -2.93846279e-02 1.48201333e-02 1.08029284e-02 9.11465436e-02 1.98580176e-…
0zAwd22j	keOyJlv6	0.15	0.02	50.0	0.0001	128	8	1.0	0.001	0.0	0.02	0.2	25	0.9199315	0.91911703	0.9208312	0.91040057	250	250	[[ 0.51851565 0.03181712 0.32054147 0.2807433 0.10403504 -0.3098161 0.106126 -0.16433138] [-0.15985064 0.6733477 -0.19716564 0.05321639 0.27221593 0.08946062 -0.08680055 0.02074244] [-0.25083363 -0.738265 0.7229277 -0.51672494 -0.22472358 -0.2879761 -0.4173796 -0.19834358] [-0.24144913 -0.6979077 -0.5390172 0.69494957 -0.2508549 -0.1460707 -0.29209653 -0.33985803] [-0.5881064 -0.10111821 -0.11238…	[[0.6052911 0. 0. 0. 0. 0. ] [0. 0.610765 0. 0. 0. 0. ] [0. 0. 1.4309291 0. 0. 0. ] [0. 0. 0. 1.4547579 0. 0. ] [0. 0. 0. 0. 1.3494543 0. ] [0. 0. 0. 0. 0. 1.3280597] [0. 0. 0. 0. 0. 0. ] [0. 0. 0. 0. 0. 0. ]]	[[0. 0. 0. 0. 0. 0. 0.88388026 0. ] [0. 0. 0. 0. 0. 0. 0. 0.78831655]]	[[ 2.04766184e-01 7.23779798e-02 -6.41717091e-02 -8.65010619e-02 2.76844818e-02 4.63400036e-02 -5.34751788e-02 -1.11741554e-02 2.54249930e-01 -1.98592190e-02 1.35979444e-01 6.54264987e-02 1.62656568e-02 9.42794327e-03 2.06521660e-01 -2.45676376e-02 -2.04870384e-02 1.58451702e-02 -1.99340601e-02 1.07040647e-02 -5.05134575e-02 -2.21951827e-02 1.85905360e-02 1.28576327e-02 8.95881429e-02 4.53920104e…
0zAwd22j	naeQu0EU	0.15	0.02	50.0	0.0001	128	8	1.0	0.001	0.0	0.02	0.2	25	0.91786945	0.9082064	0.92412436	0.90484273	158	250	[[ 0.5782608 -0.02884855 0.2769584 0.3077629 0.11016124 -0.28614312 0.10475673 -0.18671466] [-0.12875803 0.6592729 -0.12358341 0.05669406 0.22998837 0.0680951 -0.1195753 0.02934049] [-0.18564491 -0.69377166 0.66289455 -0.45394683 -0.4342049 -0.2137602 -0.29702616 -0.22871163] [-0.17981166 -0.66912866 -0.57234955 0.72539467 -0.30157232 -0.0243965 -0.25614858 -0.34409362] [-0.61043215 -0.14199413 0…	[[0.55759645 0. 0. 0. 0. 0. ] [0. 0.6139453 0. 0. 0. 0. ] [0. 0. 1.3603951 0. 0. 0. ] [0. 0. 0. 1.384552 0. 0. ] [0. 0. 0. 0. 1.3463384 0. ] [0. 0. 0. 0. 0. 1.2879964 ] [0. 0. 0. 0. 0. 0. ] [0. 0. 0. 0. 0. 0. ]]	[[0. 0. 0. 0. 0. 0. 0.9277222 0. ] [0. 0. 0. 0. 0. 0. 0. 0.77821696]]	[[ 0.21752225 0.06303132 -0.05958857 -0.09815457 0.03285868 0.053677 -0.07111394 0.01738535 0.25218484 -0.03251776 0.13716283 0.05061514 0.03290356 0.02343486 0.20149417 -0.03562523 -0.01515542 0.02463851 -0.0105804 0.0149453 -0.03239299 -0.03044593 0.01599352 0.01248373 0.09488101 0.01872799 -0.00969328 0.00368183 0.03734786 0.01550262 -0.0209479 0.02715908 -0.0173501 -0.01133174 -0.01774957 0.0…
XX3pBJjB	K7E0EJSI	0.15	0.02	50.0	0.0001	128	8	1.0	0.001	0.0	0.02	0.2	25	0.93003124	0.9309342	0.92138827	0.91527075	249	250	[[ 0.5415332 -0.20932186 0.39429578 0.08411141 -0.20552945 0.17333998 -0.04799749 0.01278093] [-0.23520955 0.54114455 0.07774352 -0.20322295 0.24199471 0.13911356 0.1422494 -0.10297251] [-0.2135538 -0.6667283 0.71632266 -0.5780481 -0.11233705 -0.40800908 -0.3309721 -0.29559037] [-0.1804011 -0.7362855 -0.46630794 0.6394486 -0.15766762 -0.40068427 -0.18814099 -0.40892175] [-0.5841266 -0.18027286 -0…	[[0.7014986 0. 0. 0. 0. 0. ] [0. 0.7324578 0. 0. 0. 0. ] [0. 0. 1.5133163 0. 0. 0. ] [0. 0. 0. 1.3917298 0. 0. ] [0. 0. 0. 0. 1.3592582 0. ] [0. 0. 0. 0. 0. 1.4054183] [0. 0. 0. 0. 0. 0. ] [0. 0. 0. 0. 0. 0. ]]	[[0. 0. 0. 0. 0. 0. 0.91098326 0. ] [0. 0. 0. 0. 0. 0. 0. 0.8957624 ]]	[[ 1.98562041e-01 -2.02130191e-02 -9.29105133e-02 -2.48698089e-02 5.23070209e-02 1.46952802e-02 2.33926803e-01 -5.43584675e-03 -2.31993906e-02 4.91127819e-02 3.15287597e-02 -7.19849244e-02 -2.20733173e-02 -4.38796580e-02 8.57986230e-03 1.10005476e-01 -2.44388767e-02 5.15038334e-02 1.55492928e-02 1.69099607e-02 -5.68477996e-03 1.17229577e-02 -1.26160122e-02 2.46273994e-01 4.57535498e-03 -2.2191144…
XX3pBJjB	GF2s8y3Q	0.15	0.02	50.0	0.0001	128	8	1.0	0.001	0.0	0.02	0.2	25	0.9295093	0.93492824	0.92218584	0.917291	181	250	[[ 0.54471976 -0.23602244 0.38189936 0.11860898 -0.17783839 0.18167323 -0.05266142 0.03387034] [-0.23286611 0.5397644 -0.16450208 0.12896177 0.26256114 0.11910868 0.01889904 0.03502304] [-0.17641243 -0.6443462 0.7481523 -0.54434216 -0.03051705 -0.4039577 -0.4750978 -0.1777328 ] [-0.16041385 -0.67613393 -0.45039207 0.70691496 -0.07487191 -0.4281363 -0.37052926 -0.26988727] [-0.59363997 -0.15138924…	[[0.65968066 0. 0. 0. 0. 0. ] [0. 0.71436805 0. 0. 0. 0. ] [0. 0. 1.461961 0. 0. 0. ] [0. 0. 0. 1.3325568 0. 0. ] [0. 0. 0. 0. 1.3542931 0. ] [0. 0. 0. 0. 0. 1.4300005 ] [0. 0. 0. 0. 0. 0. ] [0. 0. 0. 0. 0. 0. ]]	[[0. 0. 0. 0. 0. 0. 0.8494863 0. ] [0. 0. 0. 0. 0. 0. 0. 0.9124787]]	[[ 2.00272620e-01 -1.92890856e-02 -7.82118440e-02 -3.57826985e-02 6.08124770e-02 2.70831194e-02 2.08760545e-01 5.37010469e-03 -3.40817980e-02 4.58792113e-02 2.92197894e-02 -7.54788294e-02 -4.34587710e-02 -3.68679687e-02 7.55376555e-03 1.18806832e-01 -1.90236606e-02 4.10229862e-02 1.14355907e-02 2.13553291e-02 2.27865111e-03 1.52702471e-02 -8.12134333e-03 2.42874801e-01 1.07015669e-02 -9.52805951e…
XX3pBJjB	2AFjCMf5	0.15	0.02	50.0	0.0001	128	8	1.0	0.001	0.0	0.02	0.2	25	0.93114686	0.934217	0.9257388	0.91796595	250	250	[[ 0.5451253 -0.20022188 0.3853523 0.10859802 -0.21591465 0.1580353 -0.05094483 0.00336261] [-0.2264547 0.5288129 0.11678359 -0.1984699 0.25515962 0.131567 0.14013714 -0.08853182] [-0.19343174 -0.63750255 0.73085254 -0.5542465 -0.13199157 -0.38559166 -0.30395472 -0.30574802] [-0.16374718 -0.6950414 -0.4457288 0.6715761 -0.11669736 -0.40476215 -0.19000813 -0.38617384] [-0.5453229 -0.17452818 -0.16…	[[0.66267514 0. 0. 0. 0. 0. ] [0. 0.73260486 0. 0. 0. 0. ] [0. 0. 1.4660146 0. 0. 0. ] [0. 0. 0. 1.3319172 0. 0. ] [0. 0. 0. 0. 1.356012 0. ] [0. 0. 0. 0. 0. 1.4091604 ] [0. 0. 0. 0. 0. 0. ] [0. 0. 0. 0. 0. 0. ]]	[[0. 0. 0. 0. 0. 0. 0.912395 0. ] [0. 0. 0. 0. 0. 0. 0. 0.8903031]]	[[ 1.79572910e-01 -1.59463845e-02 -7.30932951e-02 1.82888238e-03 5.84764928e-02 2.48771422e-02 2.31621176e-01 4.18305956e-03 -3.64318155e-02 4.91003878e-02 2.45730765e-02 -6.02860749e-02 -3.72819453e-02 -3.16824093e-02 1.10064410e-02 1.22970894e-01 -1.68410931e-02 4.62536179e-02 1.16772186e-02 3.09244804e-02 4.05608118e-03 1.48416087e-02 -1.52731817e-02 2.45454758e-01 2.77185114e-03 -2.71912664e-…
XX3pBJjB	I8LTJJUW	0.15	0.02	50.0	0.0001	128	8	1.0	0.001	0.0	0.02	0.2	25	0.93009263	0.9364837	0.9205149	0.91844946	250	250	[[ 0.5607803 -0.21704856 0.4061492 0.11120787 -0.2088137 0.17392232 -0.04451906 0.01116352] [-0.23818722 0.5348464 0.139491 -0.19275704 0.24735278 0.12759918 0.14806919 -0.09763244] [-0.19194312 -0.6324026 0.7465257 -0.5831839 -0.08263328 -0.39408684 -0.3043863 -0.30595478] [-0.16560301 -0.69479847 -0.4496046 0.66596407 -0.15669337 -0.40620843 -0.22159144 -0.38708058] [-0.5551125 -0.1750836 -0.18…	[[0.66267645 0. 0. 0. 0. 0. ] [0. 0.74020857 0. 0. 0. 0. ] [0. 0. 1.4676627 0. 0. 0. ] [0. 0. 0. 1.3658944 0. 0. ] [0. 0. 0. 0. 1.3607434 0. ] [0. 0. 0. 0. 0. 1.4037125 ] [0. 0. 0. 0. 0. 0. ] [0. 0. 0. 0. 0. 0. ]]	[[0. 0. 0. 0. 0. 0. 0.9131095 0. ] [0. 0. 0. 0. 0. 0. 0. 0.8908263]]	[[ 1.83854580e-01 -1.56257600e-02 -9.93837193e-02 -3.10337562e-02 4.43084091e-02 3.75742372e-03 2.20502853e-01 4.41511907e-03 -2.76674982e-02 5.38992248e-02 2.52314638e-02 -5.22964224e-02 -3.44182290e-02 -2.37749983e-02 6.06241589e-03 1.27781987e-01 -1.26002496e-02 4.86736707e-02 1.27716810e-02 3.61194722e-02 -4.00880538e-03 1.48078538e-02 -1.40137114e-02 2.37179384e-01 1.38585409e-02 -7.84702320…
XX3pBJjB	q2MYeGWP	0.15	0.02	50.0	0.0001	128	8	1.0	0.001	0.0	0.02	0.2	25	0.932323	0.93297994	0.9288634	0.91808176	250	250	[[ 0.55641055 -0.24181078 0.36156994 0.08534473 -0.21943867 0.15761912 -0.01341035 0.00793274] [-0.31999364 0.53539914 0.22413284 -0.14251684 0.20950344 0.12113404 0.160457 -0.09064671] [-0.18272737 -0.6816262 0.6732955 -0.6204362 0.1836588 -0.4188081 -0.2785472 -0.28922576] [-0.17703505 -0.71411675 -0.4667402 0.6695096 -0.08674043 -0.39703417 -0.16825797 -0.39288414] [-0.5810716 -0.15698819 -0.3…	[[0.6600094 0. 0. 0. 0. 0. ] [0. 0.7278051 0. 0. 0. 0. ] [0. 0. 1.4772327 0. 0. 0. ] [0. 0. 0. 1.3512486 0. 0. ] [0. 0. 0. 0. 1.3385476 0. ] [0. 0. 0. 0. 0. 1.4244001] [0. 0. 0. 0. 0. 0. ] [0. 0. 0. 0. 0. 0. ]]	[[0. 0. 0. 0. 0. 0. 0.943024 0. ] [0. 0. 0. 0. 0. 0. 0. 0.8926707]]	[[ 1.92327186e-01 -1.97220594e-02 -8.32487866e-02 -2.83642001e-02 6.78360909e-02 2.49625258e-02 2.15465337e-01 9.19306651e-04 -3.34992670e-02 5.06579131e-02 2.71888077e-02 -5.52206896e-02 -3.98625620e-02 -3.77366841e-02 5.16539207e-03 1.23103566e-01 -1.40308253e-02 4.71993722e-02 1.11108981e-02 2.42544487e-02 -1.54875638e-03 1.86137855e-02 -2.54208827e-03 2.40898967e-01 6.43020216e-03 -4.11812402…
XX3pBJjB	ibY3SQ4W	0.15	0.02	50.0	0.0001	128	8	1.0	0.001	0.0	0.02	0.2	25	0.9300079	0.9361631	0.9263302	0.91816485	243	250	[[ 0.54544073 -0.3190746 0.2844346 0.03487933 0.15691288 0.02661913 0.11015537 0.00782285] [-0.22886911 0.5496726 0.13694216 -0.18761398 0.2399854 0.13476586 0.17682168 -0.11899588] [-0.17351004 -0.6222464 0.71853644 -0.5595369 -0.142351 -0.35929018 -0.2887 -0.3420642 ] [-0.15984206 -0.6779748 -0.45226306 0.7045349 -0.12905484 -0.38791794 -0.19869395 -0.41760454] [-0.555937 -0.18560193 -0.2031176…	[[0.66009927 0. 0. 0. 0. 0. ] [0. 0.727689 0. 0. 0. 0. ] [0. 0. 1.4454235 0. 0. 0. ] [0. 0. 0. 1.3435369 0. 0. ] [0. 0. 0. 0. 1.3961735 0. ] [0. 0. 0. 0. 0. 1.4110544 ] [0. 0. 0. 0. 0. 0. ] [0. 0. 0. 0. 0. 0. ]]	[[0. 0. 0. 0. 0. 0. 0.9351024 0. ] [0. 0. 0. 0. 0. 0. 0. 0.85968256]]	[[ 1.92573279e-01 -8.14412721e-03 -9.78671908e-02 -1.08888093e-03 5.85588887e-02 3.00833955e-03 2.04901293e-01 5.38244843e-04 -2.44941451e-02 4.36006263e-02 2.61368211e-02 -3.40168737e-02 -2.57247165e-02 -6.85500801e-02 2.89428374e-03 1.08622044e-01 -1.35561991e-02 3.09020802e-02 7.99087994e-03 1.86379664e-02 -1.27634089e-02 1.10245440e-02 -1.60588380e-02 2.46723339e-01 2.14992203e-02 -1.02187358…
XX3pBJjB	QODvLGUS	0.15	0.02	50.0	0.0001	128	8	1.0	0.001	0.0	0.02	0.2	25	0.9275035	0.93349564	0.91719437	0.9151145	244	250	[[ 5.5497080e-01 -2.0368493e-01 3.9212638e-01 9.9719465e-02 -1.9860549e-01 1.6853523e-01 -4.5976721e-02 9.1514364e-04] [-2.5713825e-01 5.2422595e-01 1.3940591e-01 -2.0828471e-01 2.4743661e-01 1.2862474e-01 1.6033259e-01 -9.2049822e-02] [-1.8384483e-01 -6.4763957e-01 7.3158222e-01 -5.9264255e-01 -7.5168483e-02 -3.9557502e-01 -3.0592641e-01 -2.9976812e-01] [-1.6201733e-01 -7.3675328e-01 -4.3638203e…	[[0.67838585 0. 0. 0. 0. 0. ] [0. 0.7328996 0. 0. 0. 0. ] [0. 0. 1.4553385 0. 0. 0. ] [0. 0. 0. 1.3435979 0. 0. ] [0. 0. 0. 0. 1.374404 0. ] [0. 0. 0. 0. 0. 1.4165459 ] [0. 0. 0. 0. 0. 0. ] [0. 0. 0. 0. 0. 0. ]]	[[0. 0. 0. 0. 0. 0. 0.91784286 0. ] [0. 0. 0. 0. 0. 0. 0. 0.8892665 ]]	[[ 1.89936444e-01 -2.80027930e-02 -7.04156607e-02 -2.68344302e-02 5.39697781e-02 2.67927274e-02 2.38090217e-01 9.22074914e-03 -2.56302413e-02 4.59297448e-02 2.89087631e-02 -7.91834891e-02 -3.09181940e-02 -4.32229154e-02 4.57254797e-03 1.12486608e-01 -1.31614786e-02 4.21636514e-02 3.04831332e-03 2.45864242e-02 -4.00943123e-03 1.72349177e-02 -1.94464438e-02 2.42623016e-01 1.13077462e-02 -1.45409144…
XX3pBJjB	ncb4EQwT	0.15	0.02	50.0	0.0001	128	8	1.0	0.001	0.0	0.02	0.2	25	0.9288784	0.933282	0.9123186	0.91532993	250	250	[[ 0.5559899 -0.20166251 0.41285962 0.12390758 -0.22109139 0.18245308 -0.04432884 -0.00862132] [-0.24639815 0.5277638 0.1477908 -0.21780854 0.2505337 0.09572981 0.13923363 -0.05942044] [-0.20587632 -0.65005016 0.72481394 -0.5629102 -0.16602822 -0.3869836 -0.28143135 -0.30913904] [-0.15788604 -0.71262354 -0.43134406 0.6620734 -0.11018703 -0.3915458 -0.22368078 -0.3715769 ] [-0.5765805 -0.17246935 …	[[0.6755022 0. 0. 0. 0. 0. ] [0. 0.71675974 0. 0. 0. 0. ] [0. 0. 1.4737083 0. 0. 0. ] [0. 0. 0. 1.3309098 0. 0. ] [0. 0. 0. 0. 1.361035 0. ] [0. 0. 0. 0. 0. 1.4081118 ] [0. 0. 0. 0. 0. 0. ] [0. 0. 0. 0. 0. 0. ]]	[[0. 0. 0. 0. 0. 0. 0.91542953 0. ] [0. 0. 0. 0. 0. 0. 0. 0.89659 ]]	[[ 1.86331958e-01 5.22071496e-03 -6.10155948e-02 -2.87936386e-02 6.33314550e-02 3.22710499e-02 2.12893650e-01 1.85440946e-03 -3.85775343e-02 5.03452867e-02 2.76340041e-02 -5.52245714e-02 -4.55080196e-02 -1.66982673e-02 3.70276719e-03 1.31818965e-01 -1.90877151e-02 3.14010605e-02 1.09560583e-02 2.47938819e-02 -1.04168709e-02 1.11876344e-02 -1.37932524e-02 2.38266468e-01 1.79576129e-02 -1.52328350e…
XX3pBJjB	bb0eEsBH	0.15	0.02	50.0	0.0001	128	8	1.0	0.001	0.0	0.02	0.2	25	0.9286369	0.93264353	0.91519654	0.91512656	204	250	[[ 0.55835754 -0.22247398 0.40604097 0.11219503 -0.20523377 0.16700429 -0.02627399 0.01385617] [-0.23803562 0.51758575 0.14344467 -0.20240241 0.25816116 0.10581505 0.1530041 -0.08409579] [-0.18749721 -0.64533114 0.7209625 -0.5926164 -0.12386084 -0.38692713 -0.2895533 -0.31399396] [-0.16342881 -0.7209401 -0.46725166 0.65267086 -0.1351996 -0.39754203 -0.20502576 -0.3874655 ] [-0.6037605 -0.19363186…	[[0.67078656 0. 0. 0. 0. 0. ] [0. 0.73129267 0. 0. 0. 0. ] [0. 0. 1.4669759 0. 0. 0. ] [0. 0. 0. 1.3475318 0. 0. ] [0. 0. 0. 0. 1.3998493 0. ] [0. 0. 0. 0. 0. 1.4444877 ] [0. 0. 0. 0. 0. 0. ] [0. 0. 0. 0. 0. 0. ]]	[[0. 0. 0. 0. 0. 0. 0.9194987 0. ] [0. 0. 0. 0. 0. 0. 0. 0.89975274]]	[[ 1.86038673e-01 -8.30854941e-03 -9.59913880e-02 -5.92355710e-03 7.23387599e-02 1.67534854e-02 2.19620287e-01 -6.99215848e-03 -3.66742164e-02 4.78342250e-02 2.40555070e-02 -6.10056445e-02 -3.98929007e-02 -1.76731218e-02 6.92310324e-03 1.30292863e-01 -1.83529668e-02 3.23996469e-02 1.09945955e-02 2.08029002e-02 -1.09049147e-02 1.71175152e-02 -2.66298139e-03 2.39696264e-01 1.14876740e-02 -2.1045159…
XX3pBJjB	zFV8cMCr	0.15	0.02	50.0	0.0001	128	8	1.0	0.001	0.0	0.02	0.2	25	0.9278123	0.9346067	0.92962813	0.9164433	223	250	[[ 0.55970734 -0.2733782 0.37570354 0.08315681 -0.12971959 0.15955257 -0.02493895 0.00741582] [-0.23614573 0.5163294 0.13678232 -0.19134405 0.24720444 0.12432981 0.15277514 -0.09380706] [-0.18755028 -0.629309 0.71703595 -0.5607117 -0.12615986 -0.3854988 -0.29682195 -0.3305493 ] [-0.15440689 -0.689564 -0.4513143 0.6879488 -0.12114615 -0.3662866 -0.20051889 -0.4013125 ] [-0.5624032 -0.1895603 -0.21…	[[0.657909 0. 0. 0. 0. 0. ] [0. 0.7313253 0. 0. 0. 0. ] [0. 0. 1.4596615 0. 0. 0. ] [0. 0. 0. 1.3279953 0. 0. ] [0. 0. 0. 0. 1.3844361 0. ] [0. 0. 0. 0. 0. 1.4221436] [0. 0. 0. 0. 0. 0. ] [0. 0. 0. 0. 0. 0. ]]	[[0. 0. 0. 0. 0. 0. 0.9149059 0. ] [0. 0. 0. 0. 0. 0. 0. 0.8812273]]	[[ 1.90638095e-01 -1.17220152e-02 -8.78500938e-02 -1.88678391e-02 5.62518612e-02 1.78738721e-02 2.25107431e-01 -2.21211277e-03 -2.60022692e-02 5.19300848e-02 2.46993545e-02 -4.62203324e-02 -3.18499841e-02 -1.93614047e-02 1.50806112e-02 1.29517823e-01 -1.52366981e-02 4.09339406e-02 2.06992906e-02 3.18959504e-02 -5.89926168e-03 1.91824529e-02 1.49662909e-03 2.44786829e-01 1.38212908e-02 -1.09608229…
Yyc1cSUO	9vd3TkKU	0.15	0.02	50.0	0.0001	128	8	1.0	0.001	0.0	0.02	0.2	25	0.934837	0.9272956	0.92803323	0.9183208	206	250	[[ 0.6646865 -0.09175142 0.08782288 0.24391155 0.11977272 -0.20471537 0.00636419 -0.03333307] [-0.09836045 0.53821623 0.06829196 -0.28721708 0.13348512 0.29170218 0.05781526 -0.04372723] [-0.18248777 -0.59135747 0.7270075 -0.5482776 -0.35782012 -0.27373084 -0.28353292 -0.2162877 ] [-0.16647816 -0.67673427 -0.532057 0.6331443 -0.31246984 -0.16232225 -0.21836181 -0.33271334] [-0.6511095 -0.19877723…	[[0.5093091 0. 0. 0. 0. 0. ] [0. 0.71782744 0. 0. 0. 0. ] [0. 0. 1.2926105 0. 0. 0. ] [0. 0. 0. 1.3882769 0. 0. ] [0. 0. 0. 0. 1.3601736 0. ] [0. 0. 0. 0. 0. 1.3760698 ] [0. 0. 0. 0. 0. 0. ] [0. 0. 0. 0. 0. 0. ]]	[[0. 0. 0. 0. 0. 0. 0.87279856 0. ] [0. 0. 0. 0. 0. 0. 0. 0.88921577]]	[[ 2.20878258e-01 1.10638887e-03 -1.53124593e-02 -3.73661816e-02 4.82062288e-02 8.21737349e-02 -1.07473228e-02 -8.71880949e-02 6.60111755e-03 2.04977728e-02 2.02387497e-02 1.73284616e-02 7.92582519e-03 -4.97660078e-02 2.29297783e-02 6.55834749e-02 2.39335746e-03 1.87557563e-02 4.65068787e-01 1.29168760e-02 1.10052051e-02 -4.98376228e-03 1.46416221e-02 5.00289381e-01 1.34460423e-02 6.58997474e-03 …
Yyc1cSUO	iqfCaImH	0.15	0.02	50.0	0.0001	128	8	1.0	0.001	0.0	0.02	0.2	25	0.93558335	0.9244772	0.91283506	0.9170243	230	250	[[ 0.67377913 -0.0787837 0.1568994 0.21468629 -0.22718635 0.03436664 -0.13402227 0.06280843] [-0.0886071 0.54266715 0.05364322 -0.30398843 0.10302515 0.2918969 0.08877045 -0.09815659] [-0.17032836 -0.61951977 0.65398115 -0.6623448 0.04409074 -0.3417956 -0.27100843 -0.1766809 ] [-0.17002887 -0.6511971 -0.54412854 0.6285742 -0.3391249 -0.21907286 -0.19563666 -0.29984167] [-0.6835077 -0.15800518 -0.…	[[0.48869598 0. 0. 0. 0. 0. ] [0. 0.70010996 0. 0. 0. 0. ] [0. 0. 1.352427 0. 0. 0. ] [0. 0. 0. 1.3894972 0. 0. ] [0. 0. 0. 0. 1.2876946 0. ] [0. 0. 0. 0. 0. 1.3984582 ] [0. 0. 0. 0. 0. 0. ] [0. 0. 0. 0. 0. 0. ]]	[[0. 0. 0. 0. 0. 0. 0.8407595 0. ] [0. 0. 0. 0. 0. 0. 0. 0.91661114]]	[[ 2.13040769e-01 -3.25346701e-02 4.43815440e-03 -4.86727059e-02 8.66678059e-02 8.90859216e-02 -3.74059156e-02 -9.95849669e-02 3.76441889e-02 4.04880494e-02 3.86397652e-02 1.97880063e-02 1.91909205e-02 1.97057631e-02 3.81738693e-02 7.20076561e-02 8.70833173e-03 1.58426594e-02 4.56379205e-01 3.04891616e-02 1.05946790e-02 -2.45337822e-02 1.46897184e-02 4.94759738e-01 1.60463937e-02 1.04989978e-02 2…
Yyc1cSUO	V3GmoQsy	0.15	0.02	50.0	0.0001	128	8	1.0	0.001	0.0	0.02	0.2	25	0.9360602	0.9278063	0.9217104	0.91954774	250	250	[[ 0.6562363 -0.08204763 0.15080018 0.21939078 -0.23230432 0.04521624 -0.13663399 0.06221371] [-0.1163244 0.5341865 0.04203029 -0.27526337 0.11751047 0.28963143 0.08227433 -0.08440811] [-0.18867496 -0.64069957 0.632881 -0.6395321 0.07019701 -0.32179952 -0.26600823 -0.1990594 ] [-0.20985739 -0.6901077 -0.546749 0.6308498 -0.37127617 -0.16121331 -0.21174438 -0.31141734] [-0.70837015 -0.15903826 -0.…	[[0.5050241 0. 0. 0. 0. 0. ] [0. 0.70385057 0. 0. 0. 0. ] [0. 0. 1.3852781 0. 0. 0. ] [0. 0. 0. 1.417794 0. 0. ] [0. 0. 0. 0. 1.2982084 0. ] [0. 0. 0. 0. 0. 1.3853059 ] [0. 0. 0. 0. 0. 0. ] [0. 0. 0. 0. 0. 0. ]]	[[0. 0. 0. 0. 0. 0. 0.8330481 0. ] [0. 0. 0. 0. 0. 0. 0. 0.9235365]]	[[ 2.21977785e-01 -3.29353698e-02 2.81755626e-03 -4.78497893e-02 4.80038747e-02 8.69450197e-02 -5.31252548e-02 -7.76860937e-02 3.44320126e-02 3.48332748e-02 2.98528522e-02 1.62908416e-02 2.28114184e-02 2.31855866e-02 2.84094084e-02 7.83731341e-02 2.06593461e-02 2.16083936e-02 4.67569292e-01 3.22010070e-02 9.71364975e-03 -2.66973004e-02 5.97602595e-03 4.96658236e-01 1.36488387e-02 8.20425525e-03 2…
Yyc1cSUO	r26kC4pL	0.15	0.02	50.0	0.0001	128	8	1.0	0.001	0.0	0.02	0.2	25	0.9350544	0.92850024	0.9168713	0.91899794	238	250	[[ 0.65741557 -0.07322711 0.13068514 0.20871595 -0.23728184 0.00901061 -0.13759996 0.05834683] [-0.08778153 0.5557215 0.04452795 -0.26903617 0.11607629 0.2770719 0.07495154 -0.08748031] [-0.20293507 -0.61693484 0.6339328 -0.6782503 0.11666582 -0.41995674 -0.30335355 -0.16922021] [-0.20323637 -0.69308925 -0.5939775 0.60284615 -0.34057406 -0.16464606 -0.18610069 -0.30987334] [-0.74886245 -0.1707522…	[[0.49692065 0. 0. 0. 0. 0. ] [0. 0.70755666 0. 0. 0. 0. ] [0. 0. 1.4228015 0. 0. 0. ] [0. 0. 0. 1.435998 0. 0. ] [0. 0. 0. 0. 1.292405 0. ] [0. 0. 0. 0. 0. 1.3629888 ] [0. 0. 0. 0. 0. 0. ] [0. 0. 0. 0. 0. 0. ]]	[[0. 0. 0. 0. 0. 0. 0.851773 0. ] [0. 0. 0. 0. 0. 0. 0. 0.9265143]]	[[ 2.19555289e-01 -3.25602889e-02 4.99896333e-03 -5.83692491e-02 8.36902708e-02 9.56416801e-02 -3.33499797e-02 -1.08618021e-01 1.60953198e-02 3.84220891e-02 3.46072204e-02 2.19458546e-02 1.97444223e-02 1.31280683e-02 3.90305296e-02 7.88620710e-02 1.74889006e-02 1.78490486e-02 4.61542785e-01 2.81486660e-02 1.40181798e-02 -2.77512353e-02 1.20922709e-02 4.91250157e-01 2.05482319e-02 1.59955379e-02 2…
Yyc1cSUO	SbPItngR	0.15	0.02	50.0	0.0001	128	8	1.0	0.001	0.0	0.02	0.2	25	0.93422896	0.9258739	0.90324813	0.9162914	211	250	[[ 0.6515459 -0.07186618 0.09838083 0.22518393 0.09778203 -0.24010883 -0.00717882 -0.01124097] [-0.1097501 0.5462792 0.08617921 -0.27575776 0.12059154 0.28950703 0.07262049 -0.06047203] [-0.19136198 -0.5665129 0.6729471 -0.637176 0.00668109 -0.35863373 -0.2800105 -0.16755973] [-0.17543109 -0.68190897 -0.51824147 0.6409332 -0.3298935 -0.19036916 -0.20599414 -0.3147515 ] [-0.67557764 -0.16912827 -0…	[[0.49247694 0. 0. 0. 0. 0. ] [0. 0.71100354 0. 0. 0. 0. ] [0. 0. 1.3230573 0. 0. 0. ] [0. 0. 0. 1.3759514 0. 0. ] [0. 0. 0. 0. 1.2759253 0. ] [0. 0. 0. 0. 0. 1.371929 ] [0. 0. 0. 0. 0. 0. ] [0. 0. 0. 0. 0. 0. ]]	[[0. 0. 0. 0. 0. 0. 0.8679846 0. ] [0. 0. 0. 0. 0. 0. 0. 0.8951412]]	[[ 2.08029777e-01 -1.73065662e-02 -1.04007497e-03 -3.25016901e-02 4.90183979e-02 8.61796960e-02 -9.36394744e-03 -7.66369402e-02 2.54368484e-02 3.46002914e-02 2.65106447e-02 1.65345334e-02 7.55672343e-03 -3.12259980e-02 3.32004502e-02 7.38043487e-02 1.42279156e-02 1.31312814e-02 4.69754398e-01 3.30801532e-02 1.26667386e-02 -1.07944617e-02 1.30687477e-02 5.00668764e-01 1.34339556e-02 8.29631928e-03…
Yyc1cSUO	afJb6w8u	0.15	0.02	50.0	0.0001	128	8	1.0	0.001	0.0	0.02	0.2	25	0.93772197	0.92918944	0.925226	0.92154074	250	250	[[ 0.6550934 -0.09432183 0.1224329 0.20659512 -0.22924234 0.03923166 -0.1428663 0.07647474] [-0.0787688 0.5601374 0.03425841 -0.2835972 0.08685479 0.29564896 0.08784617 -0.10187724] [-0.2031858 -0.63642085 0.6470547 -0.65732783 0.09790254 -0.37781388 -0.32562497 -0.19372924] [-0.20087466 -0.70926374 -0.5892315 0.6064919 -0.32619748 -0.22445978 -0.19336466 -0.32062426] [-0.7364853 -0.17074163 -0.3…	[[0.49874762 0. 0. 0. 0. 0. ] [0. 0.7013141 0. 0. 0. 0. ] [0. 0. 1.4537934 0. 0. 0. ] [0. 0. 0. 1.4652966 0. 0. ] [0. 0. 0. 0. 1.2977285 0. ] [0. 0. 0. 0. 0. 1.4108964 ] [0. 0. 0. 0. 0. 0. ] [0. 0. 0. 0. 0. 0. ]]	[[0. 0. 0. 0. 0. 0. 0.85532737 0. ] [0. 0. 0. 0. 0. 0. 0. 0.9319779 ]]	[[ 2.16342762e-01 -3.09573710e-02 9.47108306e-03 -4.46377844e-02 6.80813044e-02 9.54698101e-02 -4.35139239e-02 -1.04915708e-01 2.11362485e-02 2.23773755e-02 2.25251019e-02 1.18513452e-02 1.47666354e-02 1.52304880e-02 2.16171481e-02 7.27513582e-02 1.60806179e-02 1.82800610e-02 4.69520330e-01 2.45925393e-02 1.20042209e-02 -3.29400897e-02 1.31230429e-02 4.98832703e-01 2.03316510e-02 1.48343220e-02 2…
Yyc1cSUO	jyiCKhC7	0.15	0.02	50.0	0.0001	128	8	1.0	0.001	0.0	0.02	0.2	25	0.935314	0.9255264	0.90801287	0.91697943	250	250	[[ 6.6089618e-01 -9.1485381e-02 8.0862850e-02 2.6234660e-01 1.3532929e-01 -2.1325526e-01 -8.9269102e-04 -2.6840940e-02] [-8.1049293e-02 5.3495347e-01 7.0369460e-02 -3.1430426e-01 1.2522170e-01 2.6190239e-01 5.2343529e-02 -5.0884400e-02] [-1.6052794e-01 -5.9603304e-01 6.8598968e-01 -5.6531978e-01 -3.6880857e-01 -2.2691625e-01 -2.6246279e-01 -2.3023404e-01] [-1.5469140e-01 -6.7002934e-01 -5.1139891…	[[0.49809515 0. 0. 0. 0. 0. ] [0. 0.7028266 0. 0. 0. 0. ] [0. 0. 1.3015509 0. 0. 0. ] [0. 0. 0. 1.4266899 0. 0. ] [0. 0. 0. 0. 1.3445914 0. ] [0. 0. 0. 0. 0. 1.3665969 ] [0. 0. 0. 0. 0. 0. ] [0. 0. 0. 0. 0. 0. ]]	[[0. 0. 0. 0. 0. 0. 0.87763494 0. ] [0. 0. 0. 0. 0. 0. 0. 0.8905257 ]]	[[ 2.21514031e-01 -5.30129299e-03 -7.92512670e-03 -4.23797332e-02 3.53699587e-02 7.36348405e-02 1.79116558e-02 -9.48017240e-02 2.05088723e-02 2.35877410e-02 5.00329724e-03 1.74945481e-02 1.02280881e-02 -3.19126062e-02 2.49614939e-02 7.47934505e-02 1.63972974e-02 2.08890848e-02 4.60688800e-01 1.90506205e-02 1.88217349e-02 -1.24772862e-02 1.71747711e-02 4.96672034e-01 1.83327869e-02 1.38773397e-02 …
Yyc1cSUO	J0BgQ4K4	0.15	0.02	50.0	0.0001	128	8	1.0	0.001	0.0	0.02	0.2	25	0.93687433	0.9236958	0.9046732	0.9162214	151	250	[[ 0.654502 -0.12011357 0.06806325 0.24924105 0.14377825 -0.20218226 0.00335504 -0.03560683] [-0.05056329 0.5436949 0.02413664 -0.286037 0.13528001 0.27012646 0.04967751 -0.03299233] [-0.16389465 -0.62337124 0.64660245 -0.5826795 -0.4004823 -0.2121477 -0.26520145 -0.21839793] [-0.17938554 -0.68606067 -0.56549764 0.6188327 -0.37877473 -0.17124788 -0.22046788 -0.3710416 ] [-0.6456283 -0.1748731 0.0…	[[0.49858293 0. 0. 0. 0. 0. ] [0. 0.7175353 0. 0. 0. 0. ] [0. 0. 1.3504144 0. 0. 0. ] [0. 0. 0. 1.4761617 0. 0. ] [0. 0. 0. 0. 1.360395 0. ] [0. 0. 0. 0. 0. 1.3417835 ] [0. 0. 0. 0. 0. 0. ] [0. 0. 0. 0. 0. 0. ]]	[[0. 0. 0. 0. 0. 0. 0.8816376 0. ] [0. 0. 0. 0. 0. 0. 0. 0.88941854]]	[[ 2.20256194e-01 -7.69540295e-03 -2.46715453e-02 -3.21949497e-02 4.05608490e-02 8.46095979e-02 3.95422056e-03 -9.26321000e-02 1.47028882e-02 2.13833675e-02 1.99855044e-02 1.50605310e-02 1.29144173e-02 -3.10663264e-02 1.33212786e-02 7.16978386e-02 -1.23529518e-02 1.59812979e-02 4.59966093e-01 2.65562460e-02 8.34965799e-03 -1.74316969e-02 1.20358542e-02 4.93096471e-01 1.49210952e-02 7.41814496e-03…
Yyc1cSUO	tOv7mMBo	0.15	0.02	50.0	0.0001	128	8	1.0	0.001	0.0	0.02	0.2	25	0.9386167	0.92217815	0.91221166	0.9171827	250	250	[[ 0.6800558 -0.08228977 0.15129952 0.2201297 -0.23736545 0.0643717 -0.10811698 0.05589058] [-0.06661176 0.52719253 0.0641863 -0.29935712 0.09999422 0.29705638 0.09539764 -0.09409545] [-0.14894147 -0.58991045 0.64252216 -0.599908 -0.11133286 -0.3013615 -0.24595487 -0.23019926] [-0.15705174 -0.6565522 -0.49646184 0.6538211 -0.30273128 -0.20303838 -0.25499758 -0.34180835] [-0.684656 -0.1927205 -0.2…	[[0.48812196 0. 0. 0. 0. 0. ] [0. 0.7094159 0. 0. 0. 0. ] [0. 0. 1.3216028 0. 0. 0. ] [0. 0. 0. 1.3993193 0. 0. ] [0. 0. 0. 0. 1.3252096 0. ] [0. 0. 0. 0. 0. 1.3406708 ] [0. 0. 0. 0. 0. 0. ] [0. 0. 0. 0. 0. 0. ]]	[[0. 0. 0. 0. 0. 0. 0.83501554 0. ] [0. 0. 0. 0. 0. 0. 0. 0.90892476]]	[[ 2.25211456e-01 -3.49846482e-02 -4.33310680e-03 -5.88468835e-02 6.17008321e-02 1.12183787e-01 -4.34867479e-02 -1.02222726e-01 3.30974720e-02 3.24331522e-02 2.49828249e-02 1.86521746e-02 1.84686445e-02 1.08552463e-02 3.45361605e-02 7.98674449e-02 3.02876439e-03 1.35966493e-02 4.60843503e-01 3.75672281e-02 1.09861465e-02 -2.57060193e-02 1.57451257e-02 4.91646171e-01 1.51292700e-02 1.54701453e-02 …
Yyc1cSUO	PPyiAkuw	0.15	0.02	50.0	0.0001	128	8	1.0	0.001	0.0	0.02	0.2	25	0.9372835	0.9224293	0.91725105	0.91657	250	250	[[ 0.6814326 -0.06883948 0.1744704 0.21350445 -0.2179643 0.00853142 -0.11986095 0.0587844 ] [-0.08413603 0.5269602 0.05563274 -0.2956472 0.11181834 0.2704121 0.07433946 -0.10116631] [-0.15277635 -0.6216025 0.64323074 -0.65075666 -0.01212039 -0.33291134 -0.2653269 -0.20342343] [-0.16553842 -0.64698875 -0.5087399 0.6377787 -0.35805157 -0.1888364 -0.2252532 -0.32601455] [-0.7362268 -0.19464622 -0.35…	[[0.4927025 0. 0. 0. 0. 0. ] [0. 0.7120921 0. 0. 0. 0. ] [0. 0. 1.3387611 0. 0. 0. ] [0. 0. 0. 1.4062749 0. 0. ] [0. 0. 0. 0. 1.3590252 0. ] [0. 0. 0. 0. 0. 1.4104942] [0. 0. 0. 0. 0. 0. ] [0. 0. 0. 0. 0. 0. ]]	[[0. 0. 0. 0. 0. 0. 0.84597516 0. ] [0. 0. 0. 0. 0. 0. 0. 0.92003405]]	[[ 2.02761784e-01 -2.73257159e-02 6.14897162e-03 -4.62285504e-02 5.42575642e-02 1.02734245e-01 -2.68496834e-02 -1.01153895e-01 2.35041603e-02 2.83872113e-02 3.17561440e-02 1.89512707e-02 1.78054050e-02 1.19704083e-02 3.26569751e-02 7.06650540e-02 5.12813218e-03 1.56095373e-02 4.57883060e-01 3.01908143e-02 9.73387435e-03 -4.42551970e-02 1.87294707e-02 4.80035365e-01 1.37950387e-02 1.09325824e-02 2…
DshwqDjp	r8gAkOf5	0.15	0.02	50.0	0.0001	128	8	1.0	0.001	0.0	0.02	0.2	25	0.94153506	0.9234835	0.91956145	0.91279596	250	250	[[ 0.511004 -0.22888792 0.1265661 0.14559768 0.23653424 -0.10018953 0.00113977 -0.05965459] [-0.1923713 0.5822513 -0.24178441 -0.00991651 0.08877476 0.15093544 -0.0621731 0.04565043] [-0.22295974 -0.682749 0.694825 -0.40408722 -0.33566603 -0.2599812 -0.4111988 -0.24257675] [-0.23104477 -0.64921767 -0.5288851 0.790799 -0.26691356 -0.38431427 -0.32500675 -0.38575587] [-0.465114 -0.18071799 0.227518…	[[0.6750529 0. 0. 0. 0. 0. ] [0. 0.78912604 0. 0. 0. 0. ] [0. 0. 1.4289259 0. 0. 0. ] [0. 0. 0. 1.4380529 0. 0. ] [0. 0. 0. 0. 1.3825428 0. ] [0. 0. 0. 0. 0. 1.3717524 ] [0. 0. 0. 0. 0. 0. ] [0. 0. 0. 0. 0. 0. ]]	[[0. 0. 0. 0. 0. 0. 0.86468637 0. ] [0. 0. 0. 0. 0. 0. 0. 0.82790077]]	[[ 2.21719950e-01 2.35733502e-02 1.10834744e-02 -3.33619304e-02 2.97425359e-01 1.84353217e-02 -4.55867052e-02 3.15347910e-02 4.20438915e-01 2.64465474e-02 2.89211143e-02 1.62313193e-01 -3.67270336e-02 -2.23256815e-02 3.72822396e-02 1.30761461e-03 9.12154093e-03 6.29778858e-03 1.01943677e-02 -3.63652557e-02 2.62354221e-02 3.02996747e-02 -3.84781919e-02 2.55412422e-02 1.51247941e-02 2.00515352e-02 …
DshwqDjp	YMNZqO1c	0.15	0.02	50.0	0.0001	128	8	1.0	0.001	0.0	0.02	0.2	25	0.9431774	0.92127424	0.9158184	0.9125233	250	250	[[ 0.5114745 -0.26496255 0.11514504 0.16142404 0.22692554 -0.07695662 0.00299671 -0.06816192] [-0.18802986 0.56645864 -0.21846373 -0.01415103 0.05771527 0.14118601 -0.03877859 0.01009626] [-0.19264463 -0.6415978 0.68097544 -0.3622731 -0.3557086 -0.2769178 -0.37086013 -0.2650105 ] [-0.20409958 -0.5970343 -0.48334014 0.834548 -0.21418206 -0.36808756 -0.32438982 -0.3943276 ] [-0.4941977 -0.19541459 …	[[0.66501117 0. 0. 0. 0. 0. ] [0. 0.7757462 0. 0. 0. 0. ] [0. 0. 1.374982 0. 0. 0. ] [0. 0. 0. 1.3800713 0. 0. ] [0. 0. 0. 0. 1.4149473 0. ] [0. 0. 0. 0. 0. 1.3931336 ] [0. 0. 0. 0. 0. 0. ] [0. 0. 0. 0. 0. 0. ]]	[[0. 0. 0. 0. 0. 0. 0.8664771 0. ] [0. 0. 0. 0. 0. 0. 0. 0.8199359]]	[[ 2.12829828e-01 2.00195797e-02 -7.72322342e-03 -4.42615431e-03 2.88276196e-01 2.08312757e-02 -3.65442708e-02 2.30655298e-02 4.21178848e-01 1.60610564e-02 2.92415228e-02 1.58168778e-01 -3.54419239e-02 -3.77082340e-02 4.13739048e-02 -2.08701380e-02 1.03479456e-02 1.09190363e-02 1.02107190e-02 -3.27171981e-02 3.22532728e-02 3.17548141e-02 -5.00529483e-02 2.38552708e-02 1.55140013e-02 2.09927484e-0…
DshwqDjp	BTwwaZdW	0.15	0.02	50.0	0.0001	128	8	1.0	0.001	0.0	0.02	0.2	25	0.9425328	0.92360806	0.9257133	0.91447437	250	250	[[ 0.51844287 -0.25466144 0.12547639 0.18419296 0.28487736 -0.01068393 0.00911107 -0.03446131] [-0.1840065 0.5769944 -0.21465592 -0.07783831 0.08546235 0.21556756 -0.05090269 0.00350056] [-0.153335 -0.7738499 0.5674672 -0.54432863 -0.3352445 -0.07562816 -0.4122487 -0.28808263] [-0.19115877 -0.6623035 -0.5750956 0.7064576 -0.22147658 -0.2126159 -0.3271284 -0.39158848] [-0.5575403 -0.19056912 0.240…	[[0.6838855 0. 0. 0. 0. 0. ] [0. 0.78866225 0. 0. 0. 0. ] [0. 0. 1.4752505 0. 0. 0. ] [0. 0. 0. 1.4422414 0. 0. ] [0. 0. 0. 0. 1.3609152 0. ] [0. 0. 0. 0. 0. 1.3257592 ] [0. 0. 0. 0. 0. 0. ] [0. 0. 0. 0. 0. 0. ]]	[[0. 0. 0. 0. 0. 0. 0.8552858 0. ] [0. 0. 0. 0. 0. 0. 0. 0.8266664]]	[[ 2.09516540e-01 2.83702370e-02 9.63748991e-03 -6.48747385e-03 2.96585619e-01 1.86057091e-02 -4.38493714e-02 1.91281736e-02 4.16731745e-01 3.59814353e-02 4.23401073e-02 1.59979060e-01 -1.89526808e-02 -2.61257868e-02 4.36463915e-02 5.47781819e-04 3.37145291e-03 1.05325598e-02 4.68807947e-03 -1.97037812e-02 4.04431000e-02 4.40519229e-02 -1.14353001e-02 3.90258208e-02 1.65361594e-02 2.22015213e-02 …
DshwqDjp	tipGCQpo	0.15	0.02	50.0	0.0001	128	8	1.0	0.001	0.0	0.02	0.2	25	0.94173634	0.9298141	0.9301067	0.91779625	250	250	[[ 0.5245583 -0.2392437 0.10337508 0.16615203 0.25255755 -0.0550673 0.00861645 -0.06228844] [-0.17782734 0.5752591 -0.1508732 -0.12909393 0.03759188 0.15524659 0.00434615 -0.01921828] [-0.18172503 -0.61575395 0.66871005 -0.37154612 -0.335377 -0.2973581 -0.37326753 -0.25870532] [-0.19225423 -0.61890495 -0.47826838 0.8250313 -0.18293372 -0.3780992 -0.3401712 -0.40567747] [-0.48719308 -0.1870382 0.2…	[[0.6746212 0. 0. 0. 0. 0. ] [0. 0.7980907 0. 0. 0. 0. ] [0. 0. 1.3882319 0. 0. 0. ] [0. 0. 0. 1.3852727 0. 0. ] [0. 0. 0. 0. 1.3862728 0. ] [0. 0. 0. 0. 0. 1.3657421] [0. 0. 0. 0. 0. 0. ] [0. 0. 0. 0. 0. 0. ]]	[[0. 0. 0. 0. 0. 0. 0.8661381 0. ] [0. 0. 0. 0. 0. 0. 0. 0.8385276]]	[[ 1.89775288e-01 2.07466558e-02 -2.68704258e-03 -7.75189698e-03 2.88642049e-01 2.47620139e-02 -3.92836854e-02 3.77695896e-02 4.14270043e-01 2.03187037e-02 1.77743100e-02 1.59771279e-01 -3.56198326e-02 -3.69156674e-02 6.26632571e-02 -1.16067547e-02 5.88915823e-03 7.71675445e-03 5.36045292e-03 -8.38845223e-03 2.87625007e-02 2.07002368e-02 -3.38948034e-02 1.66690275e-02 1.52222374e-02 1.45977233e-0…
DshwqDjp	g4UnuhAZ	0.15	0.02	50.0	0.0001	128	8	1.0	0.001	0.0	0.02	0.2	25	0.943923	0.9248832	0.9117517	0.91485953	220	250	[[ 0.5506014 -0.2649905 0.11712664 0.13885133 0.24932724 -0.07136186 0.01337314 -0.05550149] [-0.140547 0.571651 0.04351154 -0.29740918 0.09094297 0.17383967 0.03501181 -0.04636746] [-0.21120681 -0.6838988 0.6907474 -0.3599194 -0.38075948 -0.282505 -0.24797049 -0.36208898] [-0.1918681 -0.6114938 -0.4769016 0.84119153 -0.22326617 -0.38567758 -0.23742796 -0.461884 ] [-0.47109357 -0.2169322 0.180194…	[[0.6728715 0. 0. 0. 0. 0. ] [0. 0.80473185 0. 0. 0. 0. ] [0. 0. 1.3978558 0. 0. 0. ] [0. 0. 0. 1.3906323 0. 0. ] [0. 0. 0. 0. 1.4576371 0. ] [0. 0. 0. 0. 0. 1.4444339 ] [0. 0. 0. 0. 0. 0. ] [0. 0. 0. 0. 0. 0. ]]	[[0. 0. 0. 0. 0. 0. 0.8968681 0. ] [0. 0. 0. 0. 0. 0. 0. 0.8145087]]	[[ 1.95067450e-01 1.63666029e-02 1.74658615e-02 -7.56031368e-03 2.81180143e-01 3.89469229e-02 -3.13454941e-02 1.77839771e-02 4.16851312e-01 2.96449866e-02 4.62727286e-02 1.49185061e-01 -2.71029789e-02 -3.48351821e-02 5.56304939e-02 -7.19552441e-03 1.90943927e-02 1.01378486e-02 9.67910141e-03 -2.81736031e-02 4.24397253e-02 3.40299234e-02 -2.92233340e-02 4.74459082e-02 1.56601276e-02 1.85857136e-02…
DshwqDjp	ajycFBQZ	0.15	0.02	50.0	0.0001	128	8	1.0	0.001	0.0	0.02	0.2	25	0.9424507	0.920431	0.9089882	0.9120285	250	250	[[ 0.49296618 -0.12308762 0.30023912 -0.15546255 0.2776215 -0.16246769 0.03071882 -0.19032396] [-0.16524495 0.58943915 -0.26983967 -0.0224592 0.09068729 0.11314002 -0.05105095 0.03015746] [-0.19453682 -0.66813534 0.59251815 -0.27666375 -0.42924812 -0.17746694 -0.26844954 -0.28030372] [-0.24678501 -0.6434454 -0.41525522 0.8325229 -0.19852734 -0.3955871 -0.34325835 -0.38733137] [-0.48474526 -0.1857…	[[0.70665854 0. 0. 0. 0. 0. ] [0. 0.7794949 0. 0. 0. 0. ] [0. 0. 1.3670529 0. 0. 0. ] [0. 0. 0. 1.4048812 0. 0. ] [0. 0. 0. 0. 1.3707217 0. ] [0. 0. 0. 0. 0. 1.4192106 ] [0. 0. 0. 0. 0. 0. ] [0. 0. 0. 0. 0. 0. ]]	[[0. 0. 0. 0. 0. 0. 0.8987298 0. ] [0. 0. 0. 0. 0. 0. 0. 0.82706785]]	[[ 2.19819039e-01 1.37491915e-02 -1.15113966e-02 3.27600865e-04 2.85966396e-01 7.75501877e-03 -8.96786600e-02 4.28704824e-03 4.45777982e-01 -7.88214803e-03 -1.26441801e-02 1.63306609e-01 -5.54497726e-03 -1.42541118e-02 6.87715709e-02 -1.63638592e-02 1.10490825e-02 1.13572571e-02 7.80234626e-03 -5.24963811e-03 -5.14886901e-03 2.94450298e-02 -6.15215972e-02 -4.88057407e-03 1.52745536e-02 2.26200707…
DshwqDjp	TTbWBh1y	0.15	0.02	50.0	0.0001	128	8	1.0	0.001	0.0	0.02	0.2	25	0.94575596	0.91986865	0.92475307	0.91374356	180	250	[[ 0.50774854 -0.14335346 0.22309673 -0.07076159 0.19951649 -0.12352825 0.0621556 -0.22651762] [-0.22204643 0.57773143 -0.24029641 -0.00589179 0.07843219 0.1802397 -0.04184563 0.0165668 ] [-0.21930982 -0.62791747 0.72115767 -0.35524198 -0.3740421 -0.23317397 -0.33729574 -0.28449553] [-0.22604877 -0.62107813 -0.4779175 0.8465395 -0.20503828 -0.3267808 -0.32490957 -0.44115946] [-0.44274467 -0.18587…	[[0.696414 0. 0. 0. 0. 0. ] [0. 0.7960784 0. 0. 0. 0. ] [0. 0. 1.3807039 0. 0. 0. ] [0. 0. 0. 1.3930507 0. 0. ] [0. 0. 0. 0. 1.4049695 0. ] [0. 0. 0. 0. 0. 1.382341 ] [0. 0. 0. 0. 0. 0. ] [0. 0. 0. 0. 0. 0. ]]	[[0. 0. 0. 0. 0. 0. 0.87081236 0. ] [0. 0. 0. 0. 0. 0. 0. 0.8057922 ]]	[[ 2.01092646e-01 2.24481486e-02 -7.48815015e-03 7.75840739e-03 2.92638659e-01 -7.01704994e-03 -8.69403109e-02 2.86493227e-02 4.33773488e-01 -5.91493212e-03 3.14484304e-03 1.69022888e-01 -2.62157638e-02 -2.35698204e-02 6.80156276e-02 -1.65632069e-02 1.16493963e-02 8.26782826e-03 1.55501654e-02 -1.37709845e-02 -5.34947310e-03 1.62692405e-02 -7.57984221e-02 -1.54776610e-02 1.47804813e-02 2.03359481…
DshwqDjp	HqQV7gqZ	0.15	0.02	50.0	0.0001	128	8	1.0	0.001	0.0	0.02	0.2	25	0.9445419	0.9333207	0.9236382	0.92215216	244	250	[[ 0.5328295 -0.23448668 0.10970723 0.14273812 0.26741704 -0.05370669 0.02330458 -0.07003867] [-0.14379705 0.57533675 0.0604175 -0.30976596 0.09108891 0.16605325 0.04145024 -0.05559065] [-0.23325253 -0.63141346 0.71011245 -0.35980842 -0.35574266 -0.31199312 -0.25954947 -0.30398044] [-0.20428444 -0.6143644 -0.47827488 0.8379971 -0.22323896 -0.4076778 -0.24169439 -0.4416744 ] [-0.45318237 -0.202846…	[[0.6611339 0. 0. 0. 0. 0. ] [0. 0.7989085 0. 0. 0. 0. ] [0. 0. 1.386215 0. 0. 0. ] [0. 0. 0. 1.3857039 0. 0. ] [0. 0. 0. 0. 1.4173454 0. ] [0. 0. 0. 0. 0. 1.3740824] [0. 0. 0. 0. 0. 0. ] [0. 0. 0. 0. 0. 0. ]]	[[0. 0. 0. 0. 0. 0. 0.8857626 0. ] [0. 0. 0. 0. 0. 0. 0. 0.8161278]]	[[ 2.10092962e-01 1.57378428e-02 3.73096392e-02 -3.57370935e-02 2.65027821e-01 -3.15940194e-03 -5.29832393e-02 3.02474126e-02 4.22242761e-01 2.53344439e-02 3.06799673e-02 1.67509750e-01 -2.51122341e-02 -2.23565456e-02 6.18680567e-02 -6.62948377e-03 1.21270148e-02 6.71453914e-03 5.96585544e-03 -2.73235086e-02 3.60934585e-02 4.28412259e-02 -3.22456844e-02 3.05750389e-02 1.79724991e-02 2.59597041e-0…
DshwqDjp	RGQVxl3l	0.15	0.02	50.0	0.0001	128	8	1.0	0.001	0.0	0.02	0.2	25	0.9452437	0.92142683	0.90439326	0.9133862	250	250	[[ 0.52153015 -0.21287005 0.1114833 0.15755555 0.2528393 -0.07630327 0.00517537 -0.06438043] [-0.15955347 0.5760104 -0.18537968 -0.04516485 0.0563421 0.1595467 -0.01452861 0.00814811] [-0.18780626 -0.63087523 0.65171933 -0.36529115 -0.34614605 -0.2972275 -0.34463254 -0.24345255] [-0.21074356 -0.5944031 -0.48480326 0.8428424 -0.23583159 -0.38735467 -0.3225239 -0.39891115] [-0.48724616 -0.18861622 …	[[0.67093956 0. 0. 0. 0. 0. ] [0. 0.78282 0. 0. 0. 0. ] [0. 0. 1.377592 0. 0. 0. ] [0. 0. 0. 1.3919356 0. 0. ] [0. 0. 0. 0. 1.4069309 0. ] [0. 0. 0. 0. 0. 1.3752772 ] [0. 0. 0. 0. 0. 0. ] [0. 0. 0. 0. 0. 0. ]]	[[0. 0. 0. 0. 0. 0. 0.86663866 0. ] [0. 0. 0. 0. 0. 0. 0. 0.8207043 ]]	[[ 2.07066804e-01 1.87542886e-02 2.23721266e-02 -2.20426545e-02 2.79828727e-01 8.45983997e-03 -4.82763797e-02 3.70671041e-02 4.20872748e-01 2.27986351e-02 3.36841643e-02 1.62799343e-01 -2.28083245e-02 -3.00472584e-02 5.35641611e-02 -5.37239434e-03 1.07909255e-02 1.23591209e-02 1.16164908e-02 -2.43373364e-02 3.40598524e-02 3.62964384e-02 -3.55380401e-02 3.23252231e-02 1.17277950e-02 2.03261301e-02…
DshwqDjp	dGsTcYzp	0.15	0.02	50.0	0.0001	128	8	1.0	0.001	0.0	0.02	0.2	25	0.94284123	0.9272053	0.9228747	0.91634727	250	250	[[ 0.5415246 -0.24136978 0.11566972 0.21861763 0.23716988 -0.02477155 0.01066035 -0.077832 ] [-0.15632181 0.57188725 -0.20667654 -0.03192186 0.06498194 0.14891315 -0.0591142 0.01094837] [-0.15806249 -0.6975809 0.599363 -0.38925403 -0.44208452 -0.2927489 -0.33587748 -0.255545 ] [-0.19646512 -0.6136408 -0.50955975 0.8281989 -0.2598067 -0.36476862 -0.31619444 -0.36977112] [-0.5538879 -0.22123839 0.2…	[[0.65946716 0. 0. 0. 0. 0. ] [0. 0.7856562 0. 0. 0. 0. ] [0. 0. 1.4096507 0. 0. 0. ] [0. 0. 0. 1.3782505 0. 0. ] [0. 0. 0. 0. 1.4400806 0. ] [0. 0. 0. 0. 0. 1.437918 ] [0. 0. 0. 0. 0. 0. ] [0. 0. 0. 0. 0. 0. ]]	[[0. 0. 0. 0. 0. 0. 0.869789 0. ] [0. 0. 0. 0. 0. 0. 0. 0.843852]]	[[ 1.87287569e-01 1.70231555e-02 2.26741303e-02 -1.90169662e-02 2.70521939e-01 8.98407586e-03 -3.90310250e-02 3.11337281e-02 4.11278456e-01 2.58853324e-02 2.94487663e-02 1.61359698e-01 -1.89876445e-02 -2.75898799e-02 6.71067983e-02 -7.70007167e-03 9.93204396e-03 1.14286877e-02 4.75111604e-03 -1.54170394e-02 2.85122804e-02 3.90440077e-02 -2.36239042e-02 2.93584447e-02 1.18487561e-02 2.10873913e-02…
VFLV3LQq	RSAq00Ik	0.15	0.02	50.0	0.0001	128	8	1.0	0.001	0.0	0.02	0.2	25	0.9435922	0.9429272	0.9264067	0.9259325	241	250	[[ 0.5171401 -0.24993107 0.0586408 -0.06267035 -0.20031454 0.03359679 -0.03870275 0.11718222] [-0.18873774 0.42415258 -0.1695854 0.09818385 0.20167194 -0.05286507 -0.0291261 0.0704482 ] [-0.25373983 -0.59075224 0.62202907 -0.8688356 -0.14491276 0.12357146 -0.30553037 -0.16280581] [-0.40048897 -0.14318536 -0.66027904 0.26755095 -0.0722855 0.15151016 -0.2053721 -0.23388232] [-0.6789441 -0.22771384 …	[[0.7870244 0. 0. 0. 0. 0. ] [0. 0.7143036 0. 0. 0. 0. ] [0. 0. 1.2109369 0. 0. 0. ] [0. 0. 0. 1.3521279 0. 0. ] [0. 0. 0. 0. 1.3805847 0. ] [0. 0. 0. 0. 0. 1.401923 ] [0. 0. 0. 0. 0. 0. ] [0. 0. 0. 0. 0. 0. ]]	[[0. 0. 0. 0. 0. 0. 0.9109531 0. ] [0. 0. 0. 0. 0. 0. 0. 0.9662783]]	[[ 4.30203915e-01 2.51184143e-02 1.15856575e-02 1.59876905e-02 3.48332107e-01 -1.09178722e-02 -4.25097682e-02 -1.46580171e-02 -4.68956456e-02 7.53485225e-03 -5.80947520e-03 9.48259048e-03 1.12700658e-02 -1.43722072e-03 2.91150492e-02 -1.29717104e-02 1.34512186e-01 -6.45710453e-02 3.02533731e-02 -1.83541104e-02 -2.47512385e-02 2.31170282e-03 -1.42751969e-02 1.28072709e-01 1.02173481e-02 -1.8534078…
VFLV3LQq	SOJaT3uO	0.15	0.02	50.0	0.0001	128	8	1.0	0.001	0.0	0.02	0.2	25	0.9429876	0.93925184	0.9033162	0.92228836	135	250	[[ 0.50397503 -0.2315681 0.05231976 -0.05939182 -0.18023793 0.03011133 -0.02599513 0.13869296] [-0.20731948 0.4302301 -0.1850683 0.08690599 0.20743963 -0.0552153 -0.01253248 0.07733418] [-0.24327254 -0.58330125 0.58828735 -0.8732906 -0.11774836 0.08308204 -0.26291335 -0.17213282] [-0.38423753 -0.11243054 -0.6933175 0.24743094 -0.06516229 0.16994761 -0.18620017 -0.23182595] [-0.6462586 -0.2356648 …	[[0.7851155 0. 0. 0. 0. 0. ] [0. 0.71137357 0. 0. 0. 0. ] [0. 0. 1.2142935 0. 0. 0. ] [0. 0. 0. 1.3498865 0. 0. ] [0. 0. 0. 0. 1.3643581 0. ] [0. 0. 0. 0. 0. 1.4299259 ] [0. 0. 0. 0. 0. 0. ] [0. 0. 0. 0. 0. 0. ]]	[[0. 0. 0. 0. 0. 0. 0.9067435 0. ] [0. 0. 0. 0. 0. 0. 0. 0.97204834]]	[[ 4.15417105e-01 2.51925308e-02 8.03904608e-04 7.48014078e-03 3.45176518e-01 6.96140900e-03 -4.86009791e-02 -2.67359894e-02 -3.15297134e-02 1.28056807e-02 -2.25141086e-02 7.85396062e-03 1.03229396e-02 -3.20167607e-03 2.02262141e-02 3.62370163e-04 1.42596483e-01 -4.29267175e-02 2.30086688e-02 -1.55376387e-03 -4.58806660e-03 5.38505893e-03 -1.54829714e-02 1.50163040e-01 6.44435687e-03 -6.66618161e…
VFLV3LQq	oOr7GdKp	0.15	0.02	50.0	0.0001	128	8	1.0	0.001	0.0	0.02	0.2	25	0.94393283	0.94548744	0.92423505	0.92754513	205	250	[[ 0.4989752 -0.25239366 0.04469911 -0.0542158 -0.2107382 0.02395642 -0.04351576 0.11663041] [-0.21078178 0.4220372 -0.19511561 0.1010119 0.22074887 -0.06247972 -0.03109734 0.07454824] [-0.25797153 -0.60640275 0.63400537 -0.88096017 -0.15688574 0.10765078 -0.3078344 -0.1391911 ] [-0.4007319 -0.12087617 -0.6464143 0.2683828 -0.06414985 0.12864135 -0.22651076 -0.20756803] [-0.635461 -0.23342377 -0.…	[[0.7871593 0. 0. 0. 0. 0. ] [0. 0.71807027 0. 0. 0. 0. ] [0. 0. 1.210806 0. 0. 0. ] [0. 0. 0. 1.3615633 0. 0. ] [0. 0. 0. 0. 1.3911291 0. ] [0. 0. 0. 0. 0. 1.419219 ] [0. 0. 0. 0. 0. 0. ] [0. 0. 0. 0. 0. 0. ]]	[[0. 0. 0. 0. 0. 0. 0.9069517 0. ] [0. 0. 0. 0. 0. 0. 0. 0.9794271]]	[[ 4.33514744e-01 2.88708340e-02 1.19250622e-02 7.69134331e-03 3.37809682e-01 9.68361273e-04 -5.29342331e-02 -2.33310871e-02 -4.82042357e-02 1.21805826e-02 -1.09601617e-02 1.66769810e-02 1.00366632e-02 -3.80354701e-04 3.15289386e-02 -1.91404186e-02 1.33855045e-01 -5.80739453e-02 2.53982395e-02 -1.82829462e-02 -2.42570341e-02 6.07813476e-03 -1.69683676e-02 1.33952886e-01 1.17116366e-02 -1.76594127…
VFLV3LQq	Nf5KchSv	0.15	0.02	50.0	0.0001	128	8	1.0	0.001	0.0	0.02	0.2	25	0.94564646	0.93867964	0.92002636	0.9245406	250	250	[[ 0.52761596 -0.26662993 0.05620171 -0.03932061 -0.21752465 0.07995434 -0.05914721 0.0840309 ] [-0.25591335 0.4284798 0.03532072 0.12729844 0.23193067 -0.2078361 0.08007448 0.08153054] [-0.29156354 -0.6845294 0.64930326 -0.77191526 -0.3612556 0.23209189 -0.27779835 -0.27985954] [-0.4265323 -0.20134409 -0.70165884 0.37471306 -0.4615284 0.33354652 -0.2304839 -0.35438842] [-0.6836282 -0.23993719 -0…	[[0.76720047 0. 0. 0. 0. 0. ] [0. 0.6895794 0. 0. 0. 0. ] [0. 0. 1.1940223 0. 0. 0. ] [0. 0. 0. 1.3491105 0. 0. ] [0. 0. 0. 0. 1.5362977 0. ] [0. 0. 0. 0. 0. 1.517101 ] [0. 0. 0. 0. 0. 0. ] [0. 0. 0. 0. 0. 0. ]]	[[0. 0. 0. 0. 0. 0. 0.9043817 0. ] [0. 0. 0. 0. 0. 0. 0. 0.9271144]]	[[ 4.21634644e-01 3.50863338e-02 1.91232078e-02 1.65520571e-02 3.43596697e-01 -2.58169658e-02 -4.05299440e-02 -6.52126968e-03 -4.70781475e-02 1.05897784e-02 -2.92778686e-02 1.28654940e-02 5.98182343e-03 6.08505588e-03 3.13544422e-02 -5.69736026e-03 1.32181749e-01 -4.99454439e-02 2.99076289e-02 -8.72791000e-03 -1.01922825e-02 1.35733485e-02 -2.80880332e-02 1.47106946e-01 1.24436449e-02 7.78133702e…
VFLV3LQq	Wjbi8Iax	0.15	0.02	50.0	0.0001	128	8	1.0	0.001	0.0	0.02	0.2	25	0.9441623	0.93721575	0.91299325	0.9220549	184	250	[[ 0.5164142 -0.24179992 0.04744029 -0.07806568 -0.17964043 0.03925176 -0.04570531 0.10075187] [-0.26824847 0.42104918 0.03195222 0.12846842 0.11425523 -0.11960987 0.11759043 0.01734746] [-0.2635339 -0.56857556 0.65128595 -0.847122 -0.15684487 0.11070362 -0.255654 -0.18984815] [-0.38220078 -0.10911293 -0.68441796 0.2948843 -0.0748054 0.15733945 -0.18541473 -0.252951 ] [-0.62956077 -0.23330137 -0.…	[[0.77361906 0. 0. 0. 0. 0. ] [0. 0.7015518 0. 0. 0. 0. ] [0. 0. 1.2107388 0. 0. 0. ] [0. 0. 0. 1.3447181 0. 0. ] [0. 0. 0. 0. 1.3789029 0. ] [0. 0. 0. 0. 0. 1.3951598 ] [0. 0. 0. 0. 0. 0. ] [0. 0. 0. 0. 0. 0. ]]	[[0. 0. 0. 0. 0. 0. 0.92259336 0. ] [0. 0. 0. 0. 0. 0. 0. 0.94572955]]	[[ 4.39504355e-01 4.75775413e-02 3.59012447e-02 7.80424848e-03 3.27761739e-01 -4.36113309e-03 -4.38533798e-02 -1.24347396e-02 -4.35126051e-02 8.09635967e-03 -2.01496501e-02 3.93466372e-03 5.19979279e-03 1.18622556e-03 1.96837354e-02 -1.24798007e-02 1.42241269e-01 -6.67383671e-02 2.15280764e-02 -1.04393065e-02 -1.73174758e-02 1.89263467e-03 -1.86990071e-02 1.35616064e-01 5.56204328e-03 1.05661172e…
VFLV3LQq	h9eBIkga	0.15	0.02	50.0	0.0001	128	8	1.0	0.001	0.0	0.02	0.2	25	0.94524574	0.936455	0.91087836	0.92239606	225	250	[[ 0.522709 -0.22552419 0.05752872 0.00833804 -0.22423603 0.08466566 -0.0497962 0.0918682 ] [-0.21423765 0.45590416 -0.2243869 0.09131138 0.25593504 -0.06344522 0.00456995 0.11991651] [-0.27419192 -0.70233464 0.6461501 -0.7895917 -0.26291162 0.20959358 -0.3049514 -0.19578846] [-0.37994385 -0.18285936 -0.68863684 0.3865371 -0.43057236 0.28994632 -0.22600979 -0.29685137] [-0.67680967 -0.21446204 -0…	[[0.7674751 0. 0. 0. 0. 0. ] [0. 0.7041016 0. 0. 0. 0. ] [0. 0. 1.2094731 0. 0. 0. ] [0. 0. 0. 1.3197343 0. 0. ] [0. 0. 0. 0. 1.4446478 0. ] [0. 0. 0. 0. 0. 1.426341 ] [0. 0. 0. 0. 0. 0. ] [0. 0. 0. 0. 0. 0. ]]	[[0. 0. 0. 0. 0. 0. 0.8890705 0. ] [0. 0. 0. 0. 0. 0. 0. 0.9609763]]	[[ 4.07602251e-01 3.80965918e-02 2.65676361e-02 5.24811912e-03 3.37542206e-01 -2.85515562e-03 -3.06940638e-02 -7.46367685e-03 -4.74613272e-02 2.10749060e-02 -1.51030049e-02 1.18406964e-02 4.88568144e-03 3.54391988e-03 3.05664334e-02 -2.88012414e-03 1.44702941e-01 -3.43699828e-02 2.84051020e-02 -3.72960186e-03 -2.51024123e-03 1.52707640e-02 -1.83140710e-02 1.47176519e-01 1.14926491e-02 8.54366645e…
VFLV3LQq	pIOC17X4	0.15	0.02	50.0	0.0001	128	8	1.0	0.001	0.0	0.02	0.2	25	0.94463295	0.94118834	0.9130451	0.9250222	164	250	[[ 0.5039258 -0.23480283 0.04291653 -0.04940411 -0.20419553 0.02849924 -0.03377089 0.13809414] [-0.21265571 0.41948906 -0.19638602 0.10385493 0.22497429 -0.06411503 -0.02248782 0.07741057] [-0.26069257 -0.5887449 0.63927436 -0.86047053 -0.14453243 0.11290241 -0.3097146 -0.15848608] [-0.40031445 -0.13317944 -0.64425814 0.2734617 -0.07053231 0.13667412 -0.21036312 -0.2314759 ] [-0.64596707 -0.23768…	[[0.7910686 0. 0. 0. 0. 0. ] [0. 0.7050414 0. 0. 0. 0. ] [0. 0. 1.2009302 0. 0. 0. ] [0. 0. 0. 1.3443748 0. 0. ] [0. 0. 0. 0. 1.3894981 0. ] [0. 0. 0. 0. 0. 1.4347695] [0. 0. 0. 0. 0. 0. ] [0. 0. 0. 0. 0. 0. ]]	[[0. 0. 0. 0. 0. 0. 0.90232813 0. ] [0. 0. 0. 0. 0. 0. 0. 0.9900947 ]]	[[ 4.18611825e-01 3.24449390e-02 2.43408252e-02 5.65810315e-03 3.28178108e-01 -1.00048715e-02 -5.28439134e-02 -1.01405038e-02 -4.59425598e-02 9.84929316e-03 -7.87123945e-03 5.98754734e-03 6.97502773e-03 6.78878045e-03 1.16569055e-02 -1.90582778e-03 1.50938109e-01 -5.41497469e-02 1.35612190e-02 -6.75765099e-03 -7.21830502e-03 1.25859594e-02 -5.77370450e-03 1.40987575e-01 4.89975559e-03 1.22069120e…
VFLV3LQq	qNNdBXgk	0.15	0.02	50.0	0.0001	128	8	1.0	0.001	0.0	0.02	0.2	25	0.9454689	0.9403263	0.9074966	0.92440236	247	250	[[ 0.5102037 -0.19916499 0.03280424 -0.07009345 -0.20419143 0.07651105 -0.03778523 0.10472865] [-0.21121615 0.43579853 -0.19948289 0.08309324 0.22709301 -0.05283773 -0.03566883 0.08671293] [-0.26333705 -0.6274929 0.5910446 -0.8691701 -0.2273665 0.15051658 -0.2994167 -0.19343823] [-0.35884604 -0.1081655 -0.70386446 0.27835706 -0.06326512 0.18202047 -0.20719971 -0.24630898] [-0.67675596 -0.21961518…	[[0.79234546 0. 0. 0. 0. 0. ] [0. 0.71360534 0. 0. 0. 0. ] [0. 0. 1.2403774 0. 0. 0. ] [0. 0. 0. 1.343537 0. 0. ] [0. 0. 0. 0. 1.397888 0. ] [0. 0. 0. 0. 0. 1.408902 ] [0. 0. 0. 0. 0. 0. ] [0. 0. 0. 0. 0. 0. ]]	[[0. 0. 0. 0. 0. 0. 0.91254663 0. ] [0. 0. 0. 0. 0. 0. 0. 0.97201025]]	[[ 4.14438486e-01 3.91953662e-02 1.59881003e-02 9.63562448e-03 3.38375181e-01 8.83911923e-03 -4.91569079e-02 -2.56084129e-02 -2.85283271e-02 1.03331497e-02 -1.78827085e-02 1.19035970e-02 4.46180161e-03 4.74677701e-03 2.10965928e-02 9.85787716e-04 1.40076041e-01 -5.30512184e-02 2.14096867e-02 -3.35219922e-03 -1.41374953e-03 6.26590755e-03 -1.21587515e-02 1.47716492e-01 4.90542874e-03 7.78769515e-0…
VFLV3LQq	9LLaatyz	0.15	0.02	50.0	0.0001	128	8	1.0	0.001	0.0	0.02	0.2	25	0.94352436	0.93898207	0.927835	0.923973	113	250	[[ 0.5192263 -0.23736626 0.03853251 -0.05156791 -0.1678891 0.04831291 -0.03985456 0.10041913] [-0.3131823 0.4364647 0.05496469 0.1026366 0.12324157 -0.11562475 0.12876977 -0.00997713] [-0.2569665 -0.62871253 0.59962636 -0.8357807 -0.15697037 0.10074093 -0.19772981 -0.20436628] [-0.37417972 -0.10678411 -0.6943039 0.30076557 -0.10778078 0.1492096 -0.16267751 -0.26834404] [-0.65131694 -0.25110263 -0…	[[0.7752276 0. 0. 0. 0. 0. ] [0. 0.70718795 0. 0. 0. 0. ] [0. 0. 1.2161433 0. 0. 0. ] [0. 0. 0. 1.3405006 0. 0. ] [0. 0. 0. 0. 1.3729768 0. ] [0. 0. 0. 0. 0. 1.410917 ] [0. 0. 0. 0. 0. 0. ] [0. 0. 0. 0. 0. 0. ]]	[[0. 0. 0. 0. 0. 0. 0.93098557 0. ] [0. 0. 0. 0. 0. 0. 0. 0.95708865]]	[[ 4.21270251e-01 2.97540352e-02 6.42811880e-04 1.19907269e-02 3.44727427e-01 2.99123675e-03 -5.22064939e-02 -2.09696703e-02 -5.84828630e-02 1.46067655e-02 -2.38688421e-02 7.40950461e-03 1.13410447e-02 -2.53167865e-03 2.69370861e-02 -1.45343263e-02 1.37492329e-01 -4.14655618e-02 2.84314901e-02 -1.87365878e-02 -2.23444588e-02 4.07367013e-04 -1.84243657e-02 1.34392500e-01 4.40067891e-03 -4.35411511…
VFLV3LQq	PPPZPyrH	0.15	0.02	50.0	0.0001	128	8	1.0	0.001	0.0	0.02	0.2	25	0.9454194	0.9415317	0.9146415	0.9246652	195	250	[[ 0.5005487 -0.26668847 0.05696835 -0.07867993 -0.21006255 0.02134501 -0.01934225 0.13837919] [-0.22405958 0.4144604 -0.20821871 0.08022197 0.21430987 -0.04816298 -0.00880158 0.09131666] [-0.2646512 -0.612212 0.6094104 -0.8824298 -0.16175914 0.1547344 -0.29335037 -0.21394685] [-0.4217391 -0.11188245 -0.69557375 0.26533273 -0.07096913 0.18705879 -0.20685513 -0.3267708 ] [-0.68665075 -0.2959031 -0…	[[0.7945577 0. 0. 0. 0. 0. ] [0. 0.726641 0. 0. 0. 0. ] [0. 0. 1.1912843 0. 0. 0. ] [0. 0. 0. 1.3752555 0. 0. ] [0. 0. 0. 0. 1.4336985 0. ] [0. 0. 0. 0. 0. 1.4698501] [0. 0. 0. 0. 0. 0. ] [0. 0. 0. 0. 0. 0. ]]	[[0. 0. 0. 0. 0. 0. 0.9144002 0. ] [0. 0. 0. 0. 0. 0. 0. 1.0117506]]	[[ 4.38945174e-01 3.07657365e-02 2.74232291e-02 1.69263557e-02 3.38512301e-01 -2.91510038e-02 -3.51117253e-02 -9.71172471e-03 -2.37657744e-02 8.15484393e-03 -1.74354948e-02 5.26040606e-03 1.01379901e-02 -2.64828792e-03 2.31323615e-02 -1.49939582e-02 1.33636773e-01 -7.14069605e-02 1.70820840e-02 -1.34440614e-02 -2.51152981e-02 4.77059186e-03 -1.96359716e-02 1.31392658e-01 9.35977325e-03 -3.3141546…
Gmu7vHXb	fQddyJXs	0.15	0.02	50.0	0.0001	128	8	1.0	0.001	0.0	0.02	0.2	25	0.92830765	0.92620087	0.885479	0.9076024	124	250	[[ 0.5750816 -0.16117565 0.17909898 -0.13738929 0.19544478 -0.10701828 0.10141974 -0.17904249] [-0.1531042 0.5597875 -0.27392733 0.10255237 0.19149564 0.12942286 -0.02568525 -0.01275441] [-0.19175547 -0.74853903 0.5848074 -0.39124227 -0.23384532 -0.3663215 -0.27595657 -0.28370127] [-0.21169046 -0.6832645 -0.47552085 0.79121464 -0.0678507 -0.45310465 -0.23197533 -0.30886036] [-0.5661538 -0.2204915…	[[0.64311045 0. 0. 0. 0. 0. ] [0. 0.76481026 0. 0. 0. 0. ] [0. 0. 1.4064281 0. 0. 0. ] [0. 0. 0. 1.2083042 0. 0. ] [0. 0. 0. 0. 1.3528789 0. ] [0. 0. 0. 0. 0. 1.389675 ] [0. 0. 0. 0. 0. 0. ] [0. 0. 0. 0. 0. 0. ]]	[[0. 0. 0. 0. 0. 0. 0.9446568 0. ] [0. 0. 0. 0. 0. 0. 0. 0.838131 ]]	[[ 1.35618255e-01 2.20892727e-02 -4.93794754e-02 -3.15609276e-02 -1.41330194e-02 3.84260230e-02 -4.07499075e-03 -6.31079525e-02 2.06972778e-01 1.97941691e-01 4.87549216e-01 -1.65355150e-02 1.70328449e-02 6.00124858e-02 -1.59414206e-02 1.21765062e-02 -3.09651941e-02 -5.49716968e-03 4.12087142e-01 1.47190841e-03 -9.63646919e-03 2.03925055e-02 6.36414532e-03 2.53238771e-02 2.07252130e-02 1.73192210e…
Gmu7vHXb	Bj4oVPaA	0.15	0.02	50.0	0.0001	128	8	1.0	0.001	0.0	0.02	0.2	25	0.9275501	0.9334302	0.9134821	0.91316926	151	250	[[ 0.56130445 -0.14692923 0.18628275 -0.14652404 0.22642292 -0.11345907 0.09477916 -0.15535587] [-0.13466857 0.5660614 -0.28852683 0.12277636 0.20330484 0.13585615 -0.01516152 -0.0265051 ] [-0.18328992 -0.7207597 0.5698988 -0.42221177 -0.19512121 -0.34470627 -0.26966903 -0.25583673] [-0.23030275 -0.6771927 -0.51396894 0.8015021 -0.05174771 -0.47114184 -0.20367889 -0.29328424] [-0.5683737 -0.21266…	[[0.6427852 0. 0. 0. 0. 0. ] [0. 0.7500038 0. 0. 0. 0. ] [0. 0. 1.3908632 0. 0. 0. ] [0. 0. 0. 1.241066 0. 0. ] [0. 0. 0. 0. 1.3301286 0. ] [0. 0. 0. 0. 0. 1.3251283] [0. 0. 0. 0. 0. 0. ] [0. 0. 0. 0. 0. 0. ]]	[[0. 0. 0. 0. 0. 0. 0.9417313 0. ] [0. 0. 0. 0. 0. 0. 0. 0.83866644]]	[[ 1.57719821e-01 2.66473908e-02 -4.52345945e-02 -2.97710150e-02 4.92284959e-03 2.31591556e-02 -1.97318476e-02 -6.45075440e-02 2.07509309e-01 2.02289298e-01 4.83366340e-01 -1.31485658e-03 2.17568018e-02 7.88643286e-02 -6.34640828e-03 1.21508371e-02 -3.45944948e-02 7.26696104e-04 4.21243310e-01 1.53282296e-03 -4.50436305e-03 2.12002937e-02 1.49313575e-02 1.28984116e-02 1.61046144e-02 9.98802576e-0…
Gmu7vHXb	m0muB9rb	0.15	0.02	50.0	0.0001	128	8	1.0	0.001	0.0	0.02	0.2	25	0.9262584	0.92956805	0.9039929	0.9094893	208	250	[[ 0.57231027 -0.1561572 0.19613105 -0.1495268 0.22358581 -0.12304653 0.08989825 -0.15630484] [-0.14216845 0.5791893 -0.28314906 0.11575617 0.21059032 0.12334885 -0.02457336 -0.02703092] [-0.19286065 -0.74999005 0.60168254 -0.39448416 -0.16468191 -0.33298978 -0.301251 -0.25896862] [-0.21947311 -0.67043394 -0.45929772 0.8069185 -0.07549167 -0.458277 -0.23562856 -0.31361955] [-0.5876632 -0.20433065…	[[0.64557797 0. 0. 0. 0. 0. ] [0. 0.76403654 0. 0. 0. 0. ] [0. 0. 1.3769957 0. 0. 0. ] [0. 0. 0. 1.2258974 0. 0. ] [0. 0. 0. 0. 1.3297039 0. ] [0. 0. 0. 0. 0. 1.3330781 ] [0. 0. 0. 0. 0. 0. ] [0. 0. 0. 0. 0. 0. ]]	[[0. 0. 0. 0. 0. 0. 0.9346722 0. ] [0. 0. 0. 0. 0. 0. 0. 0.8396747]]	[[ 1.47492677e-01 2.56006159e-02 -5.59067689e-02 -1.64071973e-02 1.36099299e-02 3.18768919e-02 -1.45583525e-02 -6.18202798e-02 2.13839367e-01 1.86942279e-01 4.77856845e-01 -6.00669067e-04 3.10656764e-02 9.63280872e-02 -5.49161248e-03 2.29866505e-02 -3.41641493e-02 -2.31353147e-03 4.09401804e-01 -7.64382211e-03 -2.76470277e-03 1.93358697e-02 2.51448657e-02 1.25877308e-02 1.67628378e-02 8.48831981e…
Gmu7vHXb	xtLvEw6e	0.15	0.02	50.0	0.0001	128	8	1.0	0.001	0.0	0.02	0.2	25	0.92423296	0.930419	0.92578655	0.91012967	158	250	[[ 0.5825622 -0.18397821 0.18771479 -0.1468922 0.21424283 -0.10412306 0.09646699 -0.13538705] [-0.13588758 0.57131183 -0.29755875 0.06058153 0.21042198 0.18929195 -0.01949239 -0.03565618] [-0.16917121 -0.7626866 0.5922849 -0.43798262 -0.16286772 -0.2102089 -0.28726634 -0.29979682] [-0.21310636 -0.72929627 -0.48619974 0.76842606 -0.05283267 -0.35392624 -0.20163289 -0.33516997] [-0.578116 -0.237904…	[[0.63449025 0. 0. 0. 0. 0. ] [0. 0.7781919 0. 0. 0. 0. ] [0. 0. 1.3543721 0. 0. 0. ] [0. 0. 0. 1.2034189 0. 0. ] [0. 0. 0. 0. 1.3666165 0. ] [0. 0. 0. 0. 0. 1.4207332 ] [0. 0. 0. 0. 0. 0. ] [0. 0. 0. 0. 0. 0. ]]	[[0. 0. 0. 0. 0. 0. 0.93048567 0. ] [0. 0. 0. 0. 0. 0. 0. 0.8580652 ]]	[[ 1.57992944e-01 2.76986156e-02 -5.51057458e-02 -3.45249474e-02 -9.35742445e-03 2.74797678e-02 -8.62615928e-03 -6.60322756e-02 2.15435341e-01 1.97554186e-01 4.85034496e-01 -1.62880197e-02 1.34030823e-02 7.00123012e-02 -3.59766372e-03 2.46101189e-02 -4.52939086e-02 -7.67396297e-04 4.02864814e-01 -1.77519629e-04 -9.68592148e-03 1.79483555e-02 8.64924863e-03 2.11843550e-02 2.41135899e-02 6.32567145…
Gmu7vHXb	NWVnkBjr	0.15	0.02	50.0	0.0001	128	8	1.0	0.001	0.0	0.02	0.2	25	0.9282677	0.9256518	0.8953682	0.9083313	224	250	[[ 0.5570601 -0.12879266 0.19184475 -0.1763242 0.1958368 -0.12481797 0.0880417 -0.18928419] [-0.18598755 0.56656784 -0.26066864 0.05454304 0.2056032 0.13096415 -0.02855899 -0.01715898] [-0.26087886 -0.7961728 0.6096462 -0.4362289 -0.1669111 -0.3194988 -0.29574895 -0.31773418] [-0.2498223 -0.6830512 -0.49575868 0.7542231 -0.10993954 -0.48145378 -0.19721113 -0.3627899 ] [-0.5509221 -0.20682406 -0.1…	[[0.6372917 0. 0. 0. 0. 0. ] [0. 0.7571076 0. 0. 0. 0. ] [0. 0. 1.4468896 0. 0. 0. ] [0. 0. 0. 1.2814771 0. 0. ] [0. 0. 0. 0. 1.3414886 0. ] [0. 0. 0. 0. 0. 1.3327439] [0. 0. 0. 0. 0. 0. ] [0. 0. 0. 0. 0. 0. ]]	[[0. 0. 0. 0. 0. 0. 0.93896264 0. ] [0. 0. 0. 0. 0. 0. 0. 0.8248869 ]]	[[ 1.31867930e-01 2.32474245e-02 -5.76189309e-02 -5.87710701e-02 -2.07059029e-02 1.20824296e-02 1.14655774e-02 -6.55350685e-02 2.19685718e-01 2.00097829e-01 4.86110389e-01 -3.66861001e-03 2.24264525e-02 8.25393498e-02 -2.51469156e-03 2.25489102e-02 -2.50595901e-02 -2.74630357e-03 4.18151766e-01 6.15675468e-04 7.53009692e-04 2.27078367e-02 1.43314414e-02 1.13560734e-02 3.00370529e-02 1.25367418e-0…
Gmu7vHXb	ujUPzveE	0.15	0.02	50.0	0.0001	128	8	1.0	0.001	0.0	0.02	0.2	25	0.9274792	0.9262496	0.8954212	0.90815926	250	250	[[ 0.5694803 -0.14891267 0.19902708 -0.17685583 0.21986549 -0.12787674 0.09087982 -0.16604388] [-0.14784466 0.56141514 -0.29404885 0.11228452 0.21738057 0.11604495 -0.03703666 -0.01884311] [-0.21883741 -0.75873625 0.59346 -0.40278566 -0.19907802 -0.35351485 -0.29687685 -0.2942922 ] [-0.21194004 -0.67527 -0.4871846 0.80463123 -0.05791488 -0.437595 -0.22365911 -0.31783694] [-0.5666692 -0.20236015 -…	[[0.6340652 0. 0. 0. 0. 0. ] [0. 0.77117056 0. 0. 0. 0. ] [0. 0. 1.4105487 0. 0. 0. ] [0. 0. 0. 1.2276196 0. 0. ] [0. 0. 0. 0. 1.337874 0. ] [0. 0. 0. 0. 0. 1.3378162 ] [0. 0. 0. 0. 0. 0. ] [0. 0. 0. 0. 0. 0. ]]	[[0. 0. 0. 0. 0. 0. 0.9371049 0. ] [0. 0. 0. 0. 0. 0. 0. 0.83408725]]	[[ 1.51646316e-01 2.53208447e-02 -4.62048054e-02 -2.38140710e-02 8.96087382e-03 3.44451889e-02 -2.05465946e-02 -6.47897869e-02 2.09450662e-01 1.89422250e-01 4.86053735e-01 -7.84219150e-03 1.24578271e-02 6.42142370e-02 -1.49742560e-02 2.33282484e-02 -3.04961950e-02 -5.41437138e-03 4.09830689e-01 -1.41604862e-03 -1.02021266e-02 4.95854253e-03 7.04268320e-03 1.18027478e-02 1.23633314e-02 9.24836099e…
Gmu7vHXb	j1h7h5gi	0.15	0.02	50.0	0.0001	128	8	1.0	0.001	0.0	0.02	0.2	25	0.91198665	0.93910724	0.9051998	0.9063976	250	250	[[ 4.34233248e-01 -2.63365149e-01 1.02600075e-01 -1.54298261e-01 2.41381437e-01 -6.71208370e-04 1.51713163e-01 -3.34452204e-02] [-2.74260193e-01 4.92669046e-01 -1.91313669e-01 1.13220759e-01 1.68991461e-01 -4.63153757e-02 -4.23999093e-02 8.13653693e-02] [-1.57672122e-01 -6.48118615e-01 4.56009895e-01 -9.27423298e-01 -2.16520205e-02 5.01597114e-02 -3.21377158e-01 -1.27162144e-01] [-3.60575795e-01 …	[[0.7052017 0. 0. 0. 0. 0. ] [0. 0.8201835 0. 0. 0. 0. ] [0. 0. 1.3052948 0. 0. 0. ] [0. 0. 0. 1.2504889 0. 0. ] [0. 0. 0. 0. 1.1944591 0. ] [0. 0. 0. 0. 0. 1.3261014] [0. 0. 0. 0. 0. 0. ] [0. 0. 0. 0. 0. 0. ]]	[[0. 0. 0. 0. 0. 0. 0.93789494 0. ] [0. 0. 0. 0. 0. 0. 0. 0.98159873]]	[[ 1.58415496e-01 2.85050236e-02 -4.68193889e-02 -1.18373148e-02 2.28480715e-03 -1.90098714e-02 -6.30424358e-03 -5.94127029e-02 1.98718816e-01 2.03160733e-01 4.87969041e-01 -2.15860158e-02 3.86581607e-02 5.42680509e-02 6.47126418e-03 -8.72923434e-03 -3.62594202e-02 -6.90982118e-03 4.30155933e-01 6.05089264e-03 -1.71600655e-02 2.13521458e-02 4.10879329e-02 2.53428463e-02 1.17107388e-02 2.09523477e…
Gmu7vHXb	wIYmi57r	0.15	0.02	50.0	0.0001	128	8	1.0	0.001	0.0	0.02	0.2	25	0.92681456	0.9291389	0.9192735	0.9105209	245	250	[[ 0.56808376 -0.13912152 0.19086815 -0.13216794 0.23099326 -0.10189746 0.09518604 -0.16370697] [-0.13698955 0.5684812 -0.2669417 0.10690838 0.20552751 0.1402877 -0.02597747 -0.03037294] [-0.18324085 -0.7595215 0.58083504 -0.42872363 -0.18004787 -0.33912888 -0.30254096 -0.25686446] [-0.22706613 -0.6859502 -0.4972981 0.79597044 -0.06318884 -0.474181 -0.22659168 -0.3120186 ] [-0.5756806 -0.2063378 …	[[0.6344901 0. 0. 0. 0. 0. ] [0. 0.7489109 0. 0. 0. 0. ] [0. 0. 1.4198147 0. 0. 0. ] [0. 0. 0. 1.251244 0. 0. ] [0. 0. 0. 0. 1.318656 0. ] [0. 0. 0. 0. 0. 1.3245046] [0. 0. 0. 0. 0. 0. ] [0. 0. 0. 0. 0. 0. ]]	[[0. 0. 0. 0. 0. 0. 0.94137055 0. ] [0. 0. 0. 0. 0. 0. 0. 0.84112155]]	[[ 1.46770924e-01 2.34244950e-02 -5.86359426e-02 -3.34532335e-02 -7.44642690e-03 3.26645821e-02 -3.09905224e-03 -6.10210262e-02 1.97291091e-01 1.96425796e-01 4.84656423e-01 -2.57682353e-02 2.23981850e-02 6.91932440e-02 -1.86800975e-02 1.51463924e-03 -4.13350984e-02 6.47272449e-04 4.14873451e-01 7.38629326e-03 -3.64777166e-03 2.20769774e-02 1.45813785e-02 6.96072634e-03 1.07761817e-02 1.14680752e-…
Gmu7vHXb	bCaMVGp9	0.15	0.02	50.0	0.0001	128	8	1.0	0.001	0.0	0.02	0.2	25	0.92911005	0.9348365	0.9165405	0.9153781	226	250	[[ 0.5693025 -0.15466864 0.18835843 -0.18551 0.2166163 -0.13049594 0.090794 -0.16414207] [-0.15496445 0.56185037 -0.271084 0.08558113 0.1759223 0.11158766 -0.00162509 -0.01407867] [-0.25234163 -0.7568357 0.5590966 -0.4531777 -0.20723096 -0.34110308 -0.2714188 -0.28708312] [-0.25211817 -0.6872309 -0.5603487 0.76950103 -0.12309885 -0.4929279 -0.16988923 -0.34191146] [-0.56171536 -0.2128649 -0.19035…	[[0.6263327 0. 0. 0. 0. 0. ] [0. 0.761303 0. 0. 0. 0. ] [0. 0. 1.4612389 0. 0. 0. ] [0. 0. 0. 1.2795048 0. 0. ] [0. 0. 0. 0. 1.3362907 0. ] [0. 0. 0. 0. 0. 1.3273919] [0. 0. 0. 0. 0. 0. ] [0. 0. 0. 0. 0. 0. ]]	[[0. 0. 0. 0. 0. 0. 0.9454378 0. ] [0. 0. 0. 0. 0. 0. 0. 0.83375055]]	[[ 1.56750619e-01 2.67342236e-02 -5.26958033e-02 -3.49364690e-02 -2.54635885e-02 2.38315947e-02 -8.47304799e-03 -5.73805124e-02 1.98522821e-01 1.86773941e-01 4.79344577e-01 -2.99334545e-02 8.10523145e-03 6.08746409e-02 -4.48241923e-03 4.70818486e-03 -3.98517549e-02 7.84362853e-03 4.01746750e-01 -6.64695492e-03 -1.39631527e-02 2.15974264e-02 -4.89799958e-03 2.00755373e-02 1.42020499e-02 9.01474804…
Gmu7vHXb	MerP4uab	0.15	0.02	50.0	0.0001	128	8	1.0	0.001	0.0	0.02	0.2	25	0.9253056	0.9249176	0.8988238	0.90675235	187	250	[[ 0.5755304 -0.13099486 0.18710336 -0.1688343 0.19410187 -0.1236432 0.10472924 -0.162372 ] [-0.12312669 0.5536866 -0.26926297 0.09782305 0.19562398 0.10663261 -0.00696598 -0.00431975] [-0.19536954 -0.7213006 0.5749753 -0.3802394 -0.21446992 -0.32902607 -0.26076162 -0.27918214] [-0.24578616 -0.70855075 -0.4544486 0.8178688 -0.07654367 -0.44594163 -0.19741318 -0.32421327] [-0.56604415 -0.22572996 …	[[0.6335206 0. 0. 0. 0. 0. ] [0. 0.77010936 0. 0. 0. 0. ] [0. 0. 1.3814616 0. 0. 0. ] [0. 0. 0. 1.2266278 0. 0. ] [0. 0. 0. 0. 1.3730816 0. ] [0. 0. 0. 0. 0. 1.3720684 ] [0. 0. 0. 0. 0. 0. ] [0. 0. 0. 0. 0. 0. ]]	[[0. 0. 0. 0. 0. 0. 0.9474911 0. ] [0. 0. 0. 0. 0. 0. 0. 0.83671135]]	[[ 1.43453330e-01 2.53717825e-02 -6.02302551e-02 -1.34172197e-02 1.43439081e-02 2.72886567e-02 -1.06045771e-02 -5.82459085e-02 2.04109594e-01 1.97756752e-01 4.65841532e-01 -1.12247467e-02 1.33090476e-02 7.35093653e-02 -1.69823281e-02 2.25039516e-02 -2.81414296e-02 -2.83866655e-03 4.02664393e-01 -8.04356579e-03 -1.29516693e-02 8.54862481e-03 9.29353014e-03 8.10251292e-03 6.34619687e-03 1.46124158e…
ErEUOtxz	shWZOyIs	0.15	0.02	50.0	0.0001	128	8	1.0	0.001	0.0	0.02	0.2	25	0.9212726	0.919798	0.91364086	0.9057333	220	250	[[ 0.5950907 -0.12233863 0.2704902 0.04800728 -0.20224166 0.17487644 -0.06293412 -0.01286897] [-0.040238 0.59698087 -0.05059243 -0.33191133 0.13299118 0.18167883 0.10858034 -0.10659074] [-0.21589316 -0.630685 0.7710389 -0.6068229 -0.11526926 -0.26993138 -0.2856558 -0.2794949 ] [-0.18544298 -0.5901051 -0.42048526 0.6421906 -0.11333598 -0.31034124 -0.24899563 -0.36946514] [-0.6654918 -0.16261758 -0…	[[0.597495 0. 0. 0. 0. 0. ] [0. 0.70614725 0. 0. 0. 0. ] [0. 0. 1.3560282 0. 0. 0. ] [0. 0. 0. 1.275918 0. 0. ] [0. 0. 0. 0. 1.3307877 0. ] [0. 0. 0. 0. 0. 1.3346059 ] [0. 0. 0. 0. 0. 0. ] [0. 0. 0. 0. 0. 0. ]]	[[0. 0. 0. 0. 0. 0. 0.85865784 0. ] [0. 0. 0. 0. 0. 0. 0. 0.7771514 ]]	[[ 3.56063604e-01 3.00165778e-03 -2.59562377e-02 -3.36149335e-02 6.50232732e-02 2.81443186e-02 1.84141442e-01 -1.71838105e-02 1.14453305e-02 1.24640781e-02 -1.25252865e-02 1.52585506e-02 -1.83372479e-02 3.94970402e-02 -4.79615256e-02 -3.94257111e-03 8.62968341e-03 8.44234508e-03 1.04633253e-02 -4.72309515e-02 -1.70292389e-02 1.41951954e-04 1.78924715e-03 -7.47331418e-04 4.66013774e-02 -5.67436032…
ErEUOtxz	xUgUVGFk	0.15	0.02	50.0	0.0001	128	8	1.0	0.001	0.0	0.02	0.2	25	0.9235637	0.9191489	0.90323067	0.90564275	250	250	[[ 0.5676555 -0.09993889 0.19335958 0.1055685 0.08001903 -0.20421174 0.09680317 -0.1433111 ] [-0.05283333 0.6078871 0.016605 -0.29175675 0.15797259 0.1584933 0.05742227 -0.02403744] [-0.21263416 -0.617614 0.7419969 -0.6218582 -0.15588666 -0.2752003 -0.23511218 -0.23612592] [-0.15318947 -0.55788624 -0.49616006 0.57155734 -0.2703211 0.14430645 -0.21978879 -0.32637435] [-0.6892823 -0.16056795 -0.064…	[[0.62206346 0. 0. 0. 0. 0. ] [0. 0.70256037 0. 0. 0. 0. ] [0. 0. 1.3145423 0. 0. 0. ] [0. 0. 0. 1.2772022 0. 0. ] [0. 0. 0. 0. 1.3567493 0. ] [0. 0. 0. 0. 0. 1.2842314 ] [0. 0. 0. 0. 0. 0. ] [0. 0. 0. 0. 0. 0. ]]	[[0. 0. 0. 0. 0. 0. 0.9119936 0. ] [0. 0. 0. 0. 0. 0. 0. 0.76300013]]	[[ 3.51510704e-01 4.28877492e-03 -3.12941223e-02 -3.71005237e-02 5.15899733e-02 5.65606877e-02 1.56342059e-01 1.06787030e-02 8.97931214e-03 2.28054337e-02 -6.15099035e-02 2.87020374e-02 -1.72298308e-02 3.46338153e-02 -2.56956778e-02 -3.12327128e-02 2.13741679e-02 1.00929132e-02 4.61021299e-03 -2.93605123e-02 -1.42881731e-02 -2.76770052e-02 5.38438791e-03 1.53989741e-03 4.63397056e-02 1.87172578e-…
ErEUOtxz	WphniqwO	0.15	0.02	50.0	0.0001	128	8	1.0	0.001	0.0	0.02	0.2	25	0.924691	0.91737795	0.9275836	0.9067553	211	250	[[ 0.57403314 -0.10865439 0.18889605 0.09912714 0.08098117 -0.18170837 0.09374462 -0.15250747] [-0.04406989 0.59951484 0.0140779 -0.3137201 0.14692959 0.17464513 0.05379489 -0.03655307] [-0.190037 -0.609952 0.7473531 -0.60765284 -0.16908562 -0.22940382 -0.23640208 -0.27931544] [-0.15736422 -0.57682174 -0.46898332 0.58301526 -0.22225372 0.03149948 -0.20592752 -0.3552048 ] [-0.68752676 -0.15550083 …	[[0.6221353 0. 0. 0. 0. 0. ] [0. 0.70253074 0. 0. 0. 0. ] [0. 0. 1.3026028 0. 0. 0. ] [0. 0. 0. 1.2771654 0. 0. ] [0. 0. 0. 0. 1.3523532 0. ] [0. 0. 0. 0. 0. 1.2773205 ] [0. 0. 0. 0. 0. 0. ] [0. 0. 0. 0. 0. 0. ]]	[[0. 0. 0. 0. 0. 0. 0.9064886 0. ] [0. 0. 0. 0. 0. 0. 0. 0.7570802]]	[[ 3.26942742e-01 -2.22761231e-03 -2.19419934e-02 -5.86290322e-02 4.87934016e-02 6.42308816e-02 1.66408241e-01 1.88833233e-02 8.61673802e-03 1.21176131e-02 -6.63919151e-02 1.20271156e-02 -2.40425710e-02 3.18078995e-02 -2.87337527e-02 -2.13166978e-02 8.21447838e-03 1.03826784e-02 5.40475827e-03 -3.03420126e-02 -1.95404086e-02 -1.97599102e-02 1.70034077e-03 -6.37942459e-03 4.44142669e-02 -1.5318253…
ErEUOtxz	Ijlma4OM	0.15	0.02	50.0	0.0001	128	8	1.0	0.001	0.0	0.02	0.2	25	0.92392236	0.9160067	0.92283833	0.9053339	220	250	[[ 0.586093 -0.11971959 0.26324886 0.04156427 -0.20775402 0.18643013 -0.05900585 -0.01002835] [-0.03192915 0.59475297 -0.05688348 -0.33565646 0.13727453 0.20134433 0.10903453 -0.10320718] [-0.1963083 -0.62648326 0.75917226 -0.59946245 -0.10062898 -0.20788537 -0.2716431 -0.29115248] [-0.19564338 -0.54980385 -0.42754403 0.6532234 -0.16194843 -0.3076151 -0.23620658 -0.37050655] [-0.67449707 -0.16305…	[[0.60059696 0. 0. 0. 0. 0. ] [0. 0.7004347 0. 0. 0. 0. ] [0. 0. 1.3285826 0. 0. 0. ] [0. 0. 0. 1.2711349 0. 0. ] [0. 0. 0. 0. 1.3279028 0. ] [0. 0. 0. 0. 0. 1.3295087 ] [0. 0. 0. 0. 0. 0. ] [0. 0. 0. 0. 0. 0. ]]	[[0. 0. 0. 0. 0. 0. 0.85891616 0. ] [0. 0. 0. 0. 0. 0. 0. 0.7810228 ]]	[[ 3.47715199e-01 7.95142725e-03 -2.90080830e-02 -2.43818946e-02 6.03200570e-02 4.51558158e-02 1.85148209e-01 -1.58096775e-02 5.82298776e-03 1.02267768e-02 -1.44254714e-02 1.32055264e-02 -2.81077512e-02 3.16941924e-02 -6.01304770e-02 -1.17413094e-03 1.11472970e-02 6.14322163e-03 5.30450139e-03 -5.46333194e-02 -1.32722370e-02 -6.51350943e-03 5.92971500e-03 -2.49533588e-03 4.30646837e-02 7.60310795…
ErEUOtxz	vKUSBdFj	0.15	0.02	50.0	0.0001	128	8	1.0	0.001	0.0	0.02	0.2	25	0.92716545	0.9118782	0.9031874	0.9039124	250	250	[[ 0.5823686 -0.09341972 0.18984379 0.11358505 0.07073688 -0.2140503 0.10699562 -0.14760447] [-0.03849205 0.61572164 -0.3247862 -0.016084 0.26118597 0.12614034 -0.11077251 0.02336777] [-0.22710486 -0.65895057 0.72289944 -0.5763525 -0.18690263 -0.2671154 -0.37137088 -0.1721503 ] [-0.1808293 -0.5832834 -0.5526765 0.6299208 -0.22703145 0.30260605 -0.2933652 -0.262444 ] [-0.73173094 -0.15793917 0.007…	[[0.6331549 0. 0. 0. 0. 0. ] [0. 0.692756 0. 0. 0. 0. ] [0. 0. 1.3467876 0. 0. 0. ] [0. 0. 0. 1.2911344 0. 0. ] [0. 0. 0. 0. 1.3496529 0. ] [0. 0. 0. 0. 0. 1.2733656] [0. 0. 0. 0. 0. 0. ] [0. 0. 0. 0. 0. 0. ]]	[[0. 0. 0. 0. 0. 0. 0.8791687 0. ] [0. 0. 0. 0. 0. 0. 0. 0.80368197]]	[[ 3.39934498e-01 2.11901069e-02 -1.72336791e-02 -4.22942825e-02 5.01249693e-02 4.44303341e-02 1.64343387e-01 2.53941491e-03 1.01514068e-02 2.93519124e-02 -5.33304065e-02 2.88010072e-02 -1.43326456e-02 4.42612730e-02 -4.76353243e-02 -9.39206127e-03 2.30411496e-02 1.88036188e-02 1.12886038e-02 -3.97444554e-02 1.69968810e-02 -8.72806180e-03 1.90677289e-02 5.19450800e-03 5.30460626e-02 1.21644698e-0…
ErEUOtxz	3gSf0ArQ	0.15	0.02	50.0	0.0001	128	8	1.0	0.001	0.0	0.02	0.2	25	0.92246366	0.915071	0.92629385	0.9043177	250	250	[[ 0.5767858 -0.08343978 0.19389515 0.10167434 0.06499343 -0.18024944 0.10581015 -0.15093584] [-0.03870554 0.61720103 -0.32215413 -0.02356776 0.24791221 0.11152651 -0.11287116 0.02257983] [-0.22956237 -0.65157765 0.7004408 -0.5834455 -0.18148221 -0.23723589 -0.35754326 -0.15835063] [-0.18481891 -0.55659974 -0.54190695 0.60115933 -0.22069733 0.31726223 -0.30514848 -0.25392222] [-0.72309834 -0.1635…	[[0.62614477 0. 0. 0. 0. 0. ] [0. 0.68395036 0. 0. 0. 0. ] [0. 0. 1.3437415 0. 0. 0. ] [0. 0. 0. 1.3090848 0. 0. ] [0. 0. 0. 0. 1.3602885 0. ] [0. 0. 0. 0. 0. 1.2824684 ] [0. 0. 0. 0. 0. 0. ] [0. 0. 0. 0. 0. 0. ]]	[[0. 0. 0. 0. 0. 0. 0.87298733 0. ] [0. 0. 0. 0. 0. 0. 0. 0.813834 ]]	[[ 3.55480373e-01 1.82844810e-02 -1.72248967e-02 -2.78397519e-02 4.01722491e-02 4.30721194e-02 1.58010274e-01 3.98009550e-03 1.14469221e-02 3.04510240e-02 -5.02032191e-02 3.17787454e-02 -3.26802880e-02 3.08915284e-02 -2.69903075e-02 -3.27939540e-02 1.81299187e-02 9.11609270e-03 1.00553799e-02 -2.51513403e-02 1.32409520e-02 -2.87684910e-02 8.52916762e-03 -1.81699805e-02 4.70411964e-02 1.08017605e-…
ErEUOtxz	5TK1x6I0	0.15	0.02	50.0	0.0001	128	8	1.0	0.001	0.0	0.02	0.2	25	0.9233489	0.9140981	0.9108409	0.9037186	181	250	[[ 0.58211005 -0.10351051 0.20730728 0.07471757 0.07235967 -0.18162279 0.10280618 -0.14283042] [-0.0690143 0.6229453 0.0289604 -0.2821112 0.16180998 0.14517193 0.04338396 0.01253807] [-0.22444497 -0.6194983 0.7595582 -0.65503824 -0.19141096 -0.2767895 -0.26136494 -0.19763593] [-0.14599589 -0.57626975 -0.5142789 0.53331757 -0.25844866 0.23175013 -0.21223642 -0.28890327] [-0.6972217 -0.16015436 -0.…	[[0.63168 0. 0. 0. 0. 0. ] [0. 0.69953763 0. 0. 0. 0. ] [0. 0. 1.321904 0. 0. 0. ] [0. 0. 0. 1.2783612 0. 0. ] [0. 0. 0. 0. 1.3352237 0. ] [0. 0. 0. 0. 0. 1.2833235 ] [0. 0. 0. 0. 0. 0. ] [0. 0. 0. 0. 0. 0. ]]	[[0. 0. 0. 0. 0. 0. 0.897414 0. ] [0. 0. 0. 0. 0. 0. 0. 0.78486794]]	[[ 3.48522842e-01 1.41696390e-02 -2.49356627e-02 -5.26556261e-02 3.56169939e-02 4.89909723e-02 1.54111117e-01 1.28085241e-02 8.88082292e-03 1.10296952e-02 -6.24591038e-02 1.56970546e-02 -3.42538059e-02 3.30377556e-02 -5.21029606e-02 -2.02868208e-02 6.33371249e-03 1.17120780e-02 6.28674217e-03 -4.37898934e-02 -1.58341359e-02 -1.54850436e-02 9.63440351e-03 -1.83783732e-02 4.30351347e-02 3.53378546e…
ErEUOtxz	AU87KRN7	0.15	0.02	50.0	0.0001	128	8	1.0	0.001	0.0	0.02	0.2	25	0.9259456	0.9141691	0.9130769	0.9055283	210	250	[[ 0.5577391 -0.09132072 0.18343328 0.08891661 0.05382838 -0.21678889 0.10669613 -0.16390045] [-0.02064202 0.61302775 -0.31875375 0.00263961 0.2655036 0.12061157 -0.10842953 0.01646806] [-0.23686916 -0.655444 0.69788045 -0.5673824 -0.16124108 -0.2510573 -0.34454435 -0.19434294] [-0.19346936 -0.5671322 -0.5434329 0.61843646 -0.24672061 0.28425628 -0.28342155 -0.2618581 ] [-0.7322852 -0.17322265 0.…	[[0.61947924 0. 0. 0. 0. 0. ] [0. 0.68712544 0. 0. 0. 0. ] [0. 0. 1.3396983 0. 0. 0. ] [0. 0. 0. 1.3084606 0. 0. ] [0. 0. 0. 0. 1.3615017 0. ] [0. 0. 0. 0. 0. 1.2786767 ] [0. 0. 0. 0. 0. 0. ] [0. 0. 0. 0. 0. 0. ]]	[[0. 0. 0. 0. 0. 0. 0.87971467 0. ] [0. 0. 0. 0. 0. 0. 0. 0.80390453]]	[[ 3.52519214e-01 1.39806345e-02 -2.48009320e-02 -3.36424261e-02 2.79013999e-02 5.82905672e-02 1.65149748e-01 1.15434583e-02 1.28755737e-02 3.02370843e-02 -6.35635480e-02 3.49790044e-02 -1.40162073e-02 3.53821665e-02 -2.01815180e-02 -3.50042693e-02 2.77802926e-02 1.55893667e-02 5.39075956e-03 -1.89269111e-02 1.85480509e-02 -2.95769889e-02 1.13909263e-02 -4.59515955e-04 4.43852246e-02 1.01665426e-…
ErEUOtxz	tUvsYwSc	0.15	0.02	50.0	0.0001	128	8	1.0	0.001	0.0	0.02	0.2	25	0.92518544	0.9212425	0.93235356	0.90939176	174	250	[[ 0.57214415 -0.07943787 0.20744711 -0.03753412 0.03806997 -0.1151951 0.11408282 -0.20195107] [-0.05630525 0.60414624 -0.2886632 -0.06513683 0.22742465 0.12414944 -0.04717657 0.00986168] [-0.22746225 -0.64209276 0.75511396 -0.5120901 -0.13011532 -0.17134812 -0.34523088 -0.29769593] [-0.22877394 -0.5589762 -0.4462625 0.695342 -0.13773409 -0.28439212 -0.28321323 -0.38395622] [-0.6894142 -0.161823 …	[[0.6416741 0. 0. 0. 0. 0. ] [0. 0.7003993 0. 0. 0. 0. ] [0. 0. 1.313085 0. 0. 0. ] [0. 0. 0. 1.274795 0. 0. ] [0. 0. 0. 0. 1.3815688 0. ] [0. 0. 0. 0. 0. 1.3545531] [0. 0. 0. 0. 0. 0. ] [0. 0. 0. 0. 0. 0. ]]	[[0. 0. 0. 0. 0. 0. 0.87460655 0. ] [0. 0. 0. 0. 0. 0. 0. 0.75803876]]	[[ 3.58321965e-01 1.06715551e-02 -3.26983221e-02 -3.00630070e-02 2.69384496e-02 4.98103425e-02 1.45074829e-01 2.67691035e-02 7.97940977e-03 2.00149827e-02 -8.09207261e-02 1.65024493e-02 -2.77047679e-02 3.09957471e-02 -3.05683855e-02 -1.74475275e-02 6.86966721e-03 7.67684076e-03 5.75233763e-03 -3.56963351e-02 4.12618835e-03 -2.20381226e-02 7.23361969e-04 -1.70213133e-02 4.78909425e-02 -5.01834182e…
ErEUOtxz	2M2WUzVI	0.15	0.02	50.0	0.0001	128	8	1.0	0.001	0.0	0.02	0.2	25	0.921186	0.9172485	0.91299546	0.90340126	250	250	[[ 5.88480175e-01 -1.14072710e-01 2.61378199e-01 9.20916267e-04 -2.31913194e-01 1.69023365e-01 -6.12520911e-02 -1.45177282e-02] [-3.61861028e-02 5.90032876e-01 -5.68201207e-02 -3.30047786e-01 1.38004154e-01 2.13997856e-01 1.05648838e-01 -1.02259651e-01] [-2.01217696e-01 -6.11258030e-01 7.63136446e-01 -5.80009937e-01 -1.21021353e-01 -2.32421547e-01 -2.79707015e-01 -2.86176413e-01] [-1.85744792e-01…	[[0.59714425 0. 0. 0. 0. 0. ] [0. 0.7091021 0. 0. 0. 0. ] [0. 0. 1.3239177 0. 0. 0. ] [0. 0. 0. 1.248123 0. 0. ] [0. 0. 0. 0. 1.3247522 0. ] [0. 0. 0. 0. 0. 1.3334687 ] [0. 0. 0. 0. 0. 0. ] [0. 0. 0. 0. 0. 0. ]]	[[0. 0. 0. 0. 0. 0. 0.8637732 0. ] [0. 0. 0. 0. 0. 0. 0. 0.78404015]]	[[ 3.42711389e-01 1.07012279e-02 -2.04563793e-02 -3.51235420e-02 6.38270825e-02 5.92251755e-02 1.73806593e-01 -1.22094909e-02 4.55582328e-03 2.89655216e-02 -2.69417316e-02 2.92899795e-02 -2.78752819e-02 2.47285515e-02 -5.72488494e-02 -1.86726991e-02 2.15114411e-02 -8.03509820e-03 6.82253251e-03 -5.39770983e-02 -6.72482513e-03 -1.94524247e-02 -9.47606564e-03 -4.21499508e-03 4.08517346e-02 -2.32310…
hd2rJKM9	hl4RLPUN	0.15	0.02	50.0	0.0001	128	8	1.0	0.001	0.0	0.02	0.2	25	0.91603756	0.92838997	0.90399575	0.9065718	250	250	[[ 0.57034516 -0.13630562 0.08382443 0.31123555 0.18083918 -0.26965603 0.0076883 -0.09964036] [-0.11457575 0.6405887 -0.25258267 0.09408667 0.12591895 0.18792967 -0.08820343 0.03769054] [-0.17966716 -0.6747715 0.6727007 -0.44790235 -0.38934124 -0.1516018 -0.36089137 -0.19367668] [-0.18262458 -0.6438701 -0.5750784 0.67680615 -0.2964233 -0.19656427 -0.31787622 -0.2651923 ] [-0.6827521 -0.18274477 0…	[[0.64427847 0. 0. 0. 0. 0. ] [0. 0.57665837 0. 0. 0. 0. ] [0. 0. 1.301461 0. 0. 0. ] [0. 0. 0. 1.3676901 0. 0. ] [0. 0. 0. 0. 1.342449 0. ] [0. 0. 0. 0. 0. 1.3069413 ] [0. 0. 0. 0. 0. 0. ] [0. 0. 0. 0. 0. 0. ]]	[[0. 0. 0. 0. 0. 0. 0.8705298 0. ] [0. 0. 0. 0. 0. 0. 0. 0.85616714]]	[[ 2.52475202e-01 4.45728377e-02 3.17548305e-01 -2.68710814e-02 -5.49884997e-02 5.77867813e-02 -1.23488322e-01 -6.77703544e-02 1.25426752e-02 1.03118839e-02 1.17396982e-02 -3.81091936e-03 5.67302927e-02 -2.13416759e-02 1.06145237e-02 -9.20752995e-04 -4.25629411e-03 -2.01102160e-02 1.69174466e-02 -2.78682876e-02 6.62598759e-05 -8.70296732e-04 -7.04834424e-03 7.18626194e-03 3.11402380e-01 1.3387582…
hd2rJKM9	eneVEhFn	0.15	0.02	50.0	0.0001	128	8	1.0	0.001	0.0	0.02	0.2	25	0.914412	0.93797904	0.9329425	0.9123405	181	250	[[ 0.5572157 -0.09210621 0.08064947 0.30967936 0.19149755 -0.2894223 0.02125704 -0.09317228] [-0.14003348 0.63591623 0.05939702 -0.18408997 0.13858223 0.21114245 -0.00368914 -0.04626795] [-0.18736719 -0.63510585 0.6735179 -0.4695344 -0.3984558 -0.12868915 -0.23591961 -0.29493672] [-0.197688 -0.7031972 -0.5435178 0.656917 -0.32140806 -0.15545344 -0.20116484 -0.38856506] [-0.66305727 -0.18137713 0.…	[[0.6590354 0. 0. 0. 0. 0. ] [0. 0.58362424 0. 0. 0. 0. ] [0. 0. 1.2695602 0. 0. 0. ] [0. 0. 0. 1.3874818 0. 0. ] [0. 0. 0. 0. 1.3611479 0. ] [0. 0. 0. 0. 0. 1.3073789 ] [0. 0. 0. 0. 0. 0. ] [0. 0. 0. 0. 0. 0. ]]	[[0. 0. 0. 0. 0. 0. 0.9062191 0. ] [0. 0. 0. 0. 0. 0. 0. 0.82492405]]	[[ 2.67423809e-01 2.62872670e-02 2.95027047e-01 -1.11494809e-02 -6.41617402e-02 5.62826991e-02 -1.17972001e-01 -7.69059211e-02 1.20790070e-02 8.71845428e-03 2.71678567e-02 4.79441602e-03 4.73210104e-02 -2.15144083e-02 1.12696886e-02 -4.02925536e-03 6.27332460e-03 -1.22103738e-02 4.70248982e-02 -2.41810046e-02 7.36714341e-03 7.34840287e-03 -4.46623005e-03 1.17418850e-02 3.17978561e-01 2.36469470e-…
hd2rJKM9	kMcHNczd	0.15	0.02	50.0	0.0001	128	8	1.0	0.001	0.0	0.02	0.2	25	0.9152358	0.9351156	0.9290459	0.9110819	238	250	[[ 0.5453321 -0.11781152 0.10023115 0.27816266 0.17654507 -0.2174991 0.01522414 -0.09770755] [-0.15599538 0.6327042 0.07045511 -0.1931614 0.14301094 0.1929576 0.00245922 -0.05630195] [-0.19112413 -0.6554983 0.6917171 -0.48835674 -0.3876938 -0.14939702 -0.265285 -0.27724627] [-0.18338065 -0.6898035 -0.5434393 0.64104307 -0.29346436 -0.14685898 -0.22120422 -0.36500278] [-0.6180285 -0.17647488 0.195…	[[0.65294284 0. 0. 0. 0. 0. ] [0. 0.5820517 0. 0. 0. 0. ] [0. 0. 1.2722219 0. 0. 0. ] [0. 0. 0. 1.3728557 0. 0. ] [0. 0. 0. 0. 1.3420963 0. ] [0. 0. 0. 0. 0. 1.2911257 ] [0. 0. 0. 0. 0. 0. ] [0. 0. 0. 0. 0. 0. ]]	[[0. 0. 0. 0. 0. 0. 0.88525325 0. ] [0. 0. 0. 0. 0. 0. 0. 0.8340803 ]]	[[ 0.25093675 0.03516116 0.3035368 -0.01536429 -0.06679393 0.04953585 -0.10656132 -0.06517515 0.02144096 0.01153188 0.0249499 -0.01688709 0.04627587 -0.00867084 0.01122361 -0.0082129 0.00487266 -0.00729031 0.02740256 -0.03551038 0.00553416 0.00076804 -0.02408636 0.00816988 0.3055612 0.02633438 0.00946182 0.01249275 0.01135055 -0.02285827 0.00799025 -0.07236302 -0.01876471 -0.00707932 0.28658804 0…
hd2rJKM9	T2Ungfx6	0.15	0.02	50.0	0.0001	128	8	1.0	0.001	0.0	0.02	0.2	25	0.9163174	0.9351727	0.9130638	0.91005707	229	250	[[ 0.5598751 -0.11274292 0.09243355 0.3122543 0.17124109 -0.2729807 0.01833634 -0.10935975] [-0.12496818 0.6387821 -0.19528994 0.0592945 0.14440414 0.17334835 -0.07202332 0.05812375] [-0.19633502 -0.6700389 0.671244 -0.47430307 -0.4046353 -0.18536265 -0.33501545 -0.20859207] [-0.2060918 -0.64762443 -0.5862884 0.6577238 -0.33365354 -0.15259941 -0.26861802 -0.26704204] [-0.6828684 -0.17877723 0.200…	[[0.6505566 0. 0. 0. 0. 0. ] [0. 0.5962846 0. 0. 0. 0. ] [0. 0. 1.2838957 0. 0. 0. ] [0. 0. 0. 1.3787678 0. 0. ] [0. 0. 0. 0. 1.3746334 0. ] [0. 0. 0. 0. 0. 1.2983387] [0. 0. 0. 0. 0. 0. ] [0. 0. 0. 0. 0. 0. ]]	[[0. 0. 0. 0. 0. 0. 0.88581 0. ] [0. 0. 0. 0. 0. 0. 0. 0.84584564]]	[[ 0.27668113 0.03062886 0.3000434 -0.00104308 -0.0816778 0.04254454 -0.11091691 -0.08277116 0.01503535 0.01302249 0.02901875 0.00110087 0.04665134 -0.00725162 0.01150688 0.00325215 0.00465955 -0.00984058 0.03838353 -0.02187696 0.00806636 0.00218267 -0.01723047 0.01090521 0.31761128 0.02210397 0.01097577 0.01018876 0.01820237 -0.01770717 0.00996662 -0.05909539 -0.01387795 -0.00152941 0.2830521 0.…
hd2rJKM9	ZtI6lNup	0.15	0.02	50.0	0.0001	128	8	1.0	0.001	0.0	0.02	0.2	25	0.9106535	0.93152344	0.91739863	0.9058959	250	250	[[ 0.5525489 -0.12162219 0.0749063 0.32111335 0.16408971 -0.28520823 0.02341587 -0.09592686] [-0.1275877 0.62783873 -0.24625602 0.07931987 0.12802966 0.16503184 -0.08826359 0.06474535] [-0.18291116 -0.70788187 0.69131523 -0.49260932 -0.36547425 -0.15562549 -0.37601578 -0.16495414] [-0.1981982 -0.6498734 -0.5646087 0.6542806 -0.32227802 -0.1913123 -0.313693 -0.25055978] [-0.6732003 -0.18343858 0.1…	[[0.65360755 0. 0. 0. 0. 0. ] [0. 0.5772857 0. 0. 0. 0. ] [0. 0. 1.2751501 0. 0. 0. ] [0. 0. 0. 1.3937511 0. 0. ] [0. 0. 0. 0. 1.356452 0. ] [0. 0. 0. 0. 0. 1.2900418 ] [0. 0. 0. 0. 0. 0. ] [0. 0. 0. 0. 0. 0. ]]	[[0. 0. 0. 0. 0. 0. 0.8608031 0. ] [0. 0. 0. 0. 0. 0. 0. 0.8686118]]	[[ 2.78600723e-01 1.71074942e-02 3.03586453e-01 -2.53979769e-03 -4.21827920e-02 5.17184325e-02 -1.23715907e-01 -7.67482817e-02 1.37297288e-02 7.70434598e-03 1.04218423e-02 8.81554466e-03 6.19716495e-02 -1.97969433e-02 1.42584648e-02 -1.36311818e-03 7.90238846e-03 -2.41133310e-02 2.94465646e-02 -8.59087799e-03 1.39695294e-02 -1.06398016e-03 3.65240220e-03 9.25361458e-03 3.17853928e-01 1.45092821e-…
hd2rJKM9	1BWu0tKq	0.15	0.02	50.0	0.0001	128	8	1.0	0.001	0.0	0.02	0.2	25	0.911246	0.9336014	0.9241413	0.9078299	197	250	[[ 0.55686086 -0.11875621 0.09971245 0.31489983 0.17785218 -0.3000091 0.01841483 -0.12014096] [-0.11189467 0.6304953 -0.23419432 0.0672214 0.13726112 0.17067614 -0.08967823 0.06755396] [-0.18324625 -0.6479991 0.67688984 -0.48118758 -0.39673936 -0.14836009 -0.34605262 -0.1917461 ] [-0.20298156 -0.64973557 -0.5641675 0.6695598 -0.3460933 -0.20836355 -0.28648955 -0.28147897] [-0.6763032 -0.17493866 …	[[0.6472237 0. 0. 0. 0. 0. ] [0. 0.5907562 0. 0. 0. 0. ] [0. 0. 1.2631807 0. 0. 0. ] [0. 0. 0. 1.3872234 0. 0. ] [0. 0. 0. 0. 1.3547682 0. ] [0. 0. 0. 0. 0. 1.2905034] [0. 0. 0. 0. 0. 0. ] [0. 0. 0. 0. 0. 0. ]]	[[0. 0. 0. 0. 0. 0. 0.87617826 0. ] [0. 0. 0. 0. 0. 0. 0. 0.85778064]]	[[ 0.25838915 0.05628073 0.3188928 -0.01426891 -0.08750773 0.07425706 -0.10461085 -0.0657801 0.01859116 0.01126364 0.01643799 -0.01390319 0.04251539 -0.01720759 0.00963645 -0.00945663 0.00072706 -0.01456739 0.01878729 -0.03617085 0.01010244 -0.00073484 -0.00864897 0.00993887 0.30838683 0.02078654 0.01058267 0.01560223 0.01133804 -0.00677122 0.01167579 -0.04793524 -0.02852046 -0.00650611 0.2856277…
hd2rJKM9	yxVcLpIr	0.15	0.02	50.0	0.0001	128	8	1.0	0.001	0.0	0.02	0.2	25	0.9109766	0.93051744	0.92538327	0.9062672	237	250	[[ 0.5772145 -0.13773575 0.07284051 0.29265162 0.16678134 -0.25283352 0.0262637 -0.07958831] [-0.15024036 0.61806005 0.05594403 -0.16108355 0.15334496 0.20314385 -0.01493617 -0.04414296] [-0.17700817 -0.6833637 0.6979874 -0.4676034 -0.40061626 -0.15132315 -0.25487775 -0.30879933] [-0.17274423 -0.6849881 -0.53649724 0.6241744 -0.31362787 -0.18551648 -0.22248946 -0.3785369 ] [-0.6486197 -0.22379038…	[[0.65267605 0. 0. 0. 0. 0. ] [0. 0.6044527 0. 0. 0. 0. ] [0. 0. 1.2605313 0. 0. 0. ] [0. 0. 0. 1.3930365 0. 0. ] [0. 0. 0. 0. 1.4135398 0. ] [0. 0. 0. 0. 0. 1.3617029 ] [0. 0. 0. 0. 0. 0. ] [0. 0. 0. 0. 0. 0. ]]	[[0. 0. 0. 0. 0. 0. 0.90412 0. ] [0. 0. 0. 0. 0. 0. 0. 0.83109206]]	[[ 2.65544474e-01 3.13173085e-02 2.82791853e-01 4.11363319e-04 -5.01944348e-02 5.81653416e-02 -1.11989260e-01 -6.62040859e-02 5.53062418e-03 8.95332731e-03 2.30140006e-03 -1.27004366e-02 6.69569746e-02 -2.76507009e-02 1.01051368e-02 1.66833028e-02 3.35479528e-03 -2.20401920e-02 1.00655053e-02 -2.09898576e-02 3.33996490e-03 7.18576740e-03 -3.50971520e-03 5.59424609e-03 2.99194038e-01 9.19583533e-0…
hd2rJKM9	cu2domLb	0.15	0.02	50.0	0.0001	128	8	1.0	0.001	0.0	0.02	0.2	25	0.91565704	0.9342624	0.9043785	0.90949506	250	250	[[ 0.548109 -0.15415022 0.06553837 0.30325007 0.1663076 -0.26377526 0.02465985 -0.1186513 ] [-0.13671607 0.62455195 -0.23270364 0.02731631 0.15843219 0.15065604 -0.09219117 0.068067 ] [-0.18213567 -0.71656615 0.6552167 -0.5163441 -0.43591252 -0.1425599 -0.3529667 -0.17990856] [-0.23420464 -0.66242784 -0.5866601 0.6623949 -0.383305 -0.13200633 -0.24608755 -0.3174022 ] [-0.6921075 -0.19971864 0.217…	[[0.6623005 0. 0. 0. 0. 0. ] [0. 0.6002353 0. 0. 0. 0. ] [0. 0. 1.2675295 0. 0. 0. ] [0. 0. 0. 1.4413553 0. 0. ] [0. 0. 0. 0. 1.3837383 0. ] [0. 0. 0. 0. 0. 1.3033404] [0. 0. 0. 0. 0. 0. ] [0. 0. 0. 0. 0. 0. ]]	[[0. 0. 0. 0. 0. 0. 0.883265 0. ] [0. 0. 0. 0. 0. 0. 0. 0.86138934]]	[[ 2.65679836e-01 2.88245752e-02 3.06696445e-01 -8.51634610e-03 -6.77113831e-02 5.39340451e-02 -1.19575873e-01 -7.71989450e-02 8.47862195e-03 9.92816128e-03 8.78621358e-03 -1.76964328e-03 4.64457050e-02 -1.70706119e-02 1.19647421e-02 -1.48675255e-02 4.50500101e-03 -1.46435238e-02 2.57578883e-02 -1.72820874e-02 6.02162257e-03 -1.17270574e-02 -9.12386738e-03 3.72948730e-03 3.08474511e-01 1.58942081…
hd2rJKM9	wgBQupcN	0.15	0.02	50.0	0.0001	128	8	1.0	0.001	0.0	0.02	0.2	25	0.9160391	0.9293512	0.9018072	0.9068308	204	250	[[ 0.5730337 -0.13550743 0.08106305 0.3047827 0.1538175 -0.26052302 0.02060723 -0.09069949] [-0.11762571 0.62667155 -0.24531895 0.0912492 0.1330273 0.17559037 -0.09551178 0.05556889] [-0.18046771 -0.6621737 0.6794423 -0.4685644 -0.39554086 -0.17024656 -0.33563 -0.19406642] [-0.20181862 -0.661152 -0.57136 0.62908626 -0.31992257 -0.22509006 -0.30145338 -0.23176032] [-0.6863303 -0.20038293 0.2416946…	[[0.6463159 0. 0. 0. 0. 0. ] [0. 0.59304315 0. 0. 0. 0. ] [0. 0. 1.271707 0. 0. 0. ] [0. 0. 0. 1.3900474 0. 0. ] [0. 0. 0. 0. 1.384378 0. ] [0. 0. 0. 0. 0. 1.3090338 ] [0. 0. 0. 0. 0. 0. ] [0. 0. 0. 0. 0. 0. ]]	[[0. 0. 0. 0. 0. 0. 0.873252 0. ] [0. 0. 0. 0. 0. 0. 0. 0.8650881]]	[[ 2.66549826e-01 3.43989730e-02 2.74784803e-01 -2.15456411e-02 -5.19022085e-02 5.94604351e-02 -1.09837011e-01 -7.52095729e-02 1.34693272e-02 1.17750950e-02 2.12404057e-02 -1.40644386e-02 5.91978878e-02 -1.96848717e-02 1.17781255e-02 3.12375114e-03 2.88835727e-04 -1.50850825e-02 2.74113100e-02 -1.94883775e-02 1.16616674e-03 3.46237887e-03 -5.03703393e-03 9.88801941e-03 3.06725264e-01 1.86338704e-…
hd2rJKM9	dwavTuWD	0.15	0.02	50.0	0.0001	128	8	1.0	0.001	0.0	0.02	0.2	25	0.9176624	0.9256069	0.92274284	0.90680885	250	250	[[ 0.5552258 -0.20539986 0.09920894 0.19115405 -0.05982974 0.14180017 -0.02727628 0.0545532 ] [-0.17444484 0.6186088 0.0461543 -0.15420611 0.10230308 0.22563635 0.01466382 -0.03205737] [-0.19665736 -0.67731565 0.7335339 -0.5396709 -0.3869919 -0.20182382 -0.33490807 -0.23396845] [-0.18981324 -0.6456444 -0.5387024 0.63495547 -0.2989286 -0.22084312 -0.26315114 -0.3407688 ] [-0.6573318 -0.17420754 0.…	[[0.6374506 0. 0. 0. 0. 0. ] [0. 0.5844221 0. 0. 0. 0. ] [0. 0. 1.2808303 0. 0. 0. ] [0. 0. 0. 1.3586015 0. 0. ] [0. 0. 0. 0. 1.330953 0. ] [0. 0. 0. 0. 0. 1.3209053] [0. 0. 0. 0. 0. 0. ] [0. 0. 0. 0. 0. 0. ]]	[[0. 0. 0. 0. 0. 0. 0.8195243 0. ] [0. 0. 0. 0. 0. 0. 0. 0.85727584]]	[[ 2.30588898e-01 3.47204059e-02 2.93290347e-01 -2.08254717e-02 -6.73132762e-03 4.72542048e-02 -1.02797836e-01 -7.75036886e-02 2.31786929e-02 9.47303977e-03 3.80651616e-02 -1.76865198e-02 6.18957318e-02 -8.81908927e-05 1.11902952e-02 1.78563013e-03 -1.07183270e-02 7.00237136e-03 3.30557302e-02 -4.79220636e-02 -2.00018845e-03 5.02271391e-03 -5.58608212e-02 1.22292796e-02 3.15819204e-01 2.92773284e…
vHJoZnhp	7YyzsfWm	0.15	0.02	50.0	0.0001	128	8	1.0	0.001	0.0	0.02	0.2	25	0.93101865	0.9391983	0.9320687	0.9192606	250	250	[[ 0.5236698 -0.2653393 0.06539524 0.24889776 0.06850621 0.20568424 -0.04009495 0.11569644] [-0.15569548 0.6354742 0.14391644 -0.22351483 0.19538859 0.19405408 -0.00478763 -0.02567974] [-0.198025 -0.6516286 0.7092116 -0.4738277 -0.31229317 -0.05236461 -0.28768352 -0.30517402] [-0.2113687 -0.70660716 -0.53023213 0.71362126 -0.30031046 -0.1342693 -0.2551649 -0.3865752 ] [-0.54404104 -0.16595003 0.3…	[[0.59825385 0. 0. 0. 0. 0. ] [0. 0.69953823 0. 0. 0. 0. ] [0. 0. 1.3512145 0. 0. 0. ] [0. 0. 0. 1.5081651 0. 0. ] [0. 0. 0. 0. 1.349881 0. ] [0. 0. 0. 0. 0. 1.3269426 ] [0. 0. 0. 0. 0. 0. ] [0. 0. 0. 0. 0. 0. ]]	[[0. 0. 0. 0. 0. 0. 0.8139957 0. ] [0. 0. 0. 0. 0. 0. 0. 0.875756 ]]	[[ 2.84679174e-01 -6.62378687e-03 4.38224198e-03 -2.72886083e-02 5.26666716e-02 -2.66009215e-02 -1.00512587e-01 -7.43258744e-02 2.60246592e-03 1.97080467e-02 6.37357775e-03 -3.41740586e-02 6.66879164e-03 -2.84215026e-02 1.03468243e-02 -4.24109772e-02 2.87991725e-02 1.45737408e-02 7.02772848e-03 1.57422610e-02 5.19330893e-03 -1.55347930e-02 3.50906849e-02 1.26365110e-01 -8.46164208e-03 9.46636498e…
vHJoZnhp	oVVEctwj	0.15	0.02	50.0	0.0001	128	8	1.0	0.001	0.0	0.02	0.2	25	0.9290097	0.93192637	0.9225293	0.91348636	230	250	[[ 0.52517223 -0.26221356 0.05061252 0.23114721 0.0609885 0.21127985 -0.03598957 0.10249015] [-0.15403713 0.63367826 0.17127624 -0.20796265 0.19234043 0.1996275 0.00249333 -0.01857699] [-0.19887291 -0.6306608 0.712086 -0.45014483 -0.32519916 -0.11556483 -0.29856 -0.28756744] [-0.17413996 -0.7208554 -0.5360724 0.6977684 -0.29226333 -0.12303747 -0.24991448 -0.39500967] [-0.53312504 -0.1729242 0.328…	[[0.59760493 0. 0. 0. 0. 0. ] [0. 0.6909741 0. 0. 0. 0. ] [0. 0. 1.3713171 0. 0. 0. ] [0. 0. 0. 1.4865812 0. 0. ] [0. 0. 0. 0. 1.3372362 0. ] [0. 0. 0. 0. 0. 1.330952 ] [0. 0. 0. 0. 0. 0. ] [0. 0. 0. 0. 0. 0. ]]	[[0. 0. 0. 0. 0. 0. 0.8231175 0. ] [0. 0. 0. 0. 0. 0. 0. 0.8675724]]	[[ 2.91989774e-01 2.26131198e-03 -9.57358256e-03 -4.26280126e-02 5.54398559e-02 -2.14162916e-02 -1.05175883e-01 -7.25635737e-02 9.90845077e-03 2.91240178e-02 1.41750611e-02 -1.96465477e-02 1.43544627e-02 -1.29516330e-02 1.89593136e-02 -3.01356614e-02 3.72736380e-02 1.11961979e-02 2.53778249e-02 2.11109556e-02 1.12115722e-02 -1.16973594e-02 4.15551774e-02 1.36727333e-01 -1.10304030e-02 1.38757592e…
vHJoZnhp	gg63N0SM	0.15	0.02	50.0	0.0001	128	8	1.0	0.001	0.0	0.02	0.2	25	0.9285177	0.92457217	0.931543	0.90953946	250	250	[[ 5.31879008e-01 -2.45643243e-01 1.87872648e-01 2.44534731e-01 -1.20210439e-01 1.86262354e-01 -1.00142181e-01 1.39375106e-01] [-2.36004755e-01 6.55252278e-01 2.60345250e-01 -1.85380325e-01 4.79734726e-02 2.54629344e-01 8.24427989e-04 -7.17027560e-02] [-2.07523629e-01 -5.76823890e-01 6.29291952e-01 -5.91327012e-01 3.37261826e-01 -3.09051991e-01 -2.63450384e-01 -2.60499597e-01] [-2.03690499e-01 -7…	[[0.5969208 0. 0. 0. 0. 0. ] [0. 0.68556213 0. 0. 0. 0. ] [0. 0. 1.4432663 0. 0. 0. ] [0. 0. 0. 1.4257894 0. 0. ] [0. 0. 0. 0. 1.2371664 0. ] [0. 0. 0. 0. 0. 1.3553683 ] [0. 0. 0. 0. 0. 0. ] [0. 0. 0. 0. 0. 0. ]]	[[0. 0. 0. 0. 0. 0. 0.8101229 0. ] [0. 0. 0. 0. 0. 0. 0. 0.8827838]]	[[ 2.83111870e-01 4.09180066e-05 8.12023692e-03 -2.94329673e-02 6.41811192e-02 -1.47603732e-02 -1.08907245e-01 -7.00738281e-02 2.56050448e-03 5.52763231e-02 7.78778642e-03 -2.28830334e-02 8.24370328e-03 -2.48367600e-02 1.35007985e-02 -2.50862986e-02 4.12986502e-02 1.00624915e-02 2.70955376e-02 2.09600497e-02 6.98656030e-03 -1.60593390e-02 5.04376069e-02 1.42067343e-01 -2.37367004e-02 1.63419861e-…
vHJoZnhp	Hy6th8sX	0.15	0.02	50.0	0.0001	128	8	1.0	0.001	0.0	0.02	0.2	25	0.9284979	0.92547905	0.9320965	0.9106187	241	250	[[ 0.5145502 -0.2184718 0.19437698 0.25225037 -0.1347639 0.1908425 -0.1084559 0.12775464] [-0.21171698 0.6521464 0.2387295 -0.18700357 0.06805836 0.2508385 0.00777021 -0.0715974 ] [-0.2147424 -0.57058364 0.6321167 -0.59248936 0.30639243 -0.31564307 -0.27632365 -0.2701203 ] [-0.21323198 -0.75424826 -0.6030225 0.70184857 -0.17278291 -0.2009329 -0.16744022 -0.39481553] [-0.6071944 -0.1659213 -0.4756…	[[0.6119874 0. 0. 0. 0. 0. ] [0. 0.67701286 0. 0. 0. 0. ] [0. 0. 1.4670373 0. 0. 0. ] [0. 0. 0. 1.5032693 0. 0. ] [0. 0. 0. 0. 1.2399737 0. ] [0. 0. 0. 0. 0. 1.3643558 ] [0. 0. 0. 0. 0. 0. ] [0. 0. 0. 0. 0. 0. ]]	[[0. 0. 0. 0. 0. 0. 0.8008839 0. ] [0. 0. 0. 0. 0. 0. 0. 0.87385887]]	[[ 2.91373849e-01 -7.93416612e-03 1.75697654e-02 -3.19224745e-02 6.18924983e-02 -1.92889851e-02 -9.08872336e-02 -7.13670254e-02 -8.29347596e-03 4.61190753e-02 5.73512074e-03 -3.85811739e-02 3.42344027e-03 -1.93445813e-02 1.43744498e-02 -2.71481145e-02 3.12929153e-02 1.08391810e-02 2.27179602e-02 2.07707379e-02 7.22303754e-03 -1.17616449e-02 3.52052450e-02 1.29243046e-01 -2.87950579e-02 1.66742057…
vHJoZnhp	8uRJYRtR	0.15	0.02	50.0	0.0001	128	8	1.0	0.001	0.0	0.02	0.2	25	0.93022364	0.92719996	0.91803867	0.91191447	240	250	[[ 0.5228766 -0.27271685 0.03564546 0.22419883 0.06508835 0.2167221 -0.02466785 0.09819271] [-0.20066151 0.65161955 0.14757052 -0.24197705 0.18351345 0.20295382 -0.01605716 -0.02668091] [-0.19586267 -0.6761975 0.70869255 -0.45467922 -0.33604917 -0.07914748 -0.27714467 -0.29185244] [-0.19929497 -0.6839661 -0.5086752 0.68931526 -0.2981897 -0.13077551 -0.2626532 -0.37835866] [-0.5232063 -0.16420211 …	[[0.61553764 0. 0. 0. 0. 0. ] [0. 0.69774455 0. 0. 0. 0. ] [0. 0. 1.338034 0. 0. 0. ] [0. 0. 0. 1.4988241 0. 0. ] [0. 0. 0. 0. 1.3303281 0. ] [0. 0. 0. 0. 0. 1.3395728 ] [0. 0. 0. 0. 0. 0. ] [0. 0. 0. 0. 0. 0. ]]	[[0. 0. 0. 0. 0. 0. 0.812963 0. ] [0. 0. 0. 0. 0. 0. 0. 0.8732479]]	[[ 2.85728455e-01 5.09764859e-03 5.95076894e-03 -4.30833697e-02 6.97790980e-02 -1.19996844e-02 -8.44127461e-02 -8.65585059e-02 -3.70625826e-03 2.70074848e-02 -3.30395345e-03 -2.65506618e-02 3.27179884e-03 -1.67781636e-02 1.21550448e-02 -3.37585770e-02 2.33016107e-02 1.35731902e-02 2.16938891e-02 8.09725281e-03 -4.59933979e-03 -1.59601606e-02 3.49103287e-02 1.34845376e-01 -1.43668829e-02 1.1915135…
vHJoZnhp	Bfb9AfEC	0.15	0.02	50.0	0.0001	128	8	1.0	0.001	0.0	0.02	0.2	25	0.92802393	0.92966557	0.91339606	0.91154915	208	250	[[ 0.5235864 -0.24402148 0.02498543 0.23078653 0.0631566 0.24083847 -0.02273992 0.09894153] [-0.1944119 0.64214206 0.15870278 -0.22554132 0.17815825 0.20469537 -0.01308311 -0.01840991] [-0.20339786 -0.6509607 0.70401156 -0.4580285 -0.32213858 -0.10345788 -0.2935316 -0.27774668] [-0.17467788 -0.71433735 -0.52409077 0.66811836 -0.27200463 -0.14063498 -0.2673329 -0.37352347] [-0.5487851 -0.17237514 …	[[0.6062306 0. 0. 0. 0. 0. ] [0. 0.6931116 0. 0. 0. 0. ] [0. 0. 1.3526144 0. 0. 0. ] [0. 0. 0. 1.4763246 0. 0. ] [0. 0. 0. 0. 1.3292812 0. ] [0. 0. 0. 0. 0. 1.3336277] [0. 0. 0. 0. 0. 0. ] [0. 0. 0. 0. 0. 0. ]]	[[0. 0. 0. 0. 0. 0. 0.81750923 0. ] [0. 0. 0. 0. 0. 0. 0. 0.8793972 ]]	[[ 3.10822278e-01 1.02683529e-02 -1.14613045e-02 -3.29822674e-02 5.17300442e-02 -1.09756328e-02 -1.02928258e-01 -8.83812308e-02 -9.43073537e-04 3.25185582e-02 -6.50430098e-03 -2.09357925e-02 5.80231473e-03 -1.69510096e-02 1.59227923e-02 -3.77814472e-02 2.28007101e-02 1.24618830e-02 2.13491637e-02 1.49894021e-02 -9.92706046e-04 -8.43292195e-03 2.99574323e-02 1.11971803e-01 -6.02392759e-03 1.704134…
vHJoZnhp	KV4MOP7i	0.15	0.02	50.0	0.0001	128	8	1.0	0.001	0.0	0.02	0.2	25	0.93053067	0.92638624	0.9291024	0.9116416	250	250	[[ 0.52244496 -0.260094 0.04660729 0.23706187 0.05882623 0.2297115 -0.0427084 0.10127532] [-0.1659508 0.64110607 0.14095202 -0.21864039 0.19260825 0.21385957 -0.00844949 -0.01104883] [-0.18921041 -0.6346319 0.70139885 -0.4558159 -0.31847626 -0.06774107 -0.30160773 -0.28783026] [-0.1996568 -0.68934065 -0.51353186 0.7025872 -0.29808962 -0.12632817 -0.25951234 -0.3973536 ] [-0.538005 -0.1546207 0.34…	[[0.6068101 0. 0. 0. 0. 0. ] [0. 0.7001633 0. 0. 0. 0. ] [0. 0. 1.3422621 0. 0. 0. ] [0. 0. 0. 1.5107431 0. 0. ] [0. 0. 0. 0. 1.3348167 0. ] [0. 0. 0. 0. 0. 1.3312856] [0. 0. 0. 0. 0. 0. ] [0. 0. 0. 0. 0. 0. ]]	[[0. 0. 0. 0. 0. 0. 0.8195742 0. ] [0. 0. 0. 0. 0. 0. 0. 0.8601241]]	[[ 2.78752267e-01 -6.20691897e-03 2.70603132e-03 -3.12621891e-02 4.67220433e-02 -8.99344496e-03 -1.04728170e-01 -7.92687163e-02 1.86434835e-02 4.70303297e-02 2.15585995e-03 -2.03763992e-02 4.49018320e-03 -8.66419729e-03 9.52407531e-03 -2.46734004e-02 4.90792319e-02 8.02875869e-03 2.86685787e-02 1.76625773e-02 1.37652885e-02 -5.61553054e-04 3.53493281e-02 1.39560923e-01 -6.64337026e-03 1.86362062e…
vHJoZnhp	qttOVtFk	0.15	0.02	50.0	0.0001	128	8	1.0	0.001	0.0	0.02	0.2	25	0.9275784	0.9253122	0.9112578	0.90879935	250	250	[[ 0.5249403 -0.16096592 0.0619197 0.3349658 0.19917038 -0.16926229 -0.01540705 -0.05782757] [-0.15586096 0.63139534 0.14359704 -0.21894594 0.18715377 0.19976905 -0.00757884 -0.0332154 ] [-0.19252826 -0.68294245 0.67928326 -0.44279706 -0.29831108 -0.08301197 -0.27653882 -0.31164488] [-0.17948538 -0.6918463 -0.53784025 0.6933907 -0.29598287 -0.11098605 -0.2150057 -0.4174181 ] [-0.55033565 -0.16043…	[[0.61254257 0. 0. 0. 0. 0. ] [0. 0.6968341 0. 0. 0. 0. ] [0. 0. 1.3530288 0. 0. 0. ] [0. 0. 0. 1.5223433 0. 0. ] [0. 0. 0. 0. 1.346528 0. ] [0. 0. 0. 0. 0. 1.3049723 ] [0. 0. 0. 0. 0. 0. ] [0. 0. 0. 0. 0. 0. ]]	[[0. 0. 0. 0. 0. 0. 0.8412789 0. ] [0. 0. 0. 0. 0. 0. 0. 0.8150755]]	[[ 3.03931683e-01 -4.00197431e-02 -1.13051850e-03 -2.07733568e-02 4.28579636e-02 1.46733895e-02 -1.13713019e-01 -7.83295780e-02 2.73331883e-03 3.13832872e-02 -5.11538945e-02 -1.51820583e-02 8.92854482e-03 -4.28424031e-02 1.10253301e-02 -5.79259805e-02 2.96081714e-02 1.34278946e-02 1.36642382e-02 1.61250830e-02 -2.78001605e-03 -3.93837541e-02 2.94342525e-02 1.08209796e-01 -1.57892238e-04 1.2845934…
vHJoZnhp	p3N2zexv	0.15	0.02	50.0	0.0001	128	8	1.0	0.001	0.0	0.02	0.2	25	0.92885494	0.9273414	0.9030718	0.9099959	177	250	[[ 0.53458095 -0.16141833 0.05071037 0.34036118 0.20337333 -0.17147668 -0.0168229 -0.06105785] [-0.1568864 0.6254983 0.14199358 -0.24030803 0.20788045 0.2153902 0.00282789 -0.04079065] [-0.18078879 -0.6608816 0.6853796 -0.43682003 -0.31841123 -0.05170475 -0.2627618 -0.30857298] [-0.20250064 -0.68623626 -0.5167389 0.7056325 -0.3231396 -0.14484945 -0.21034856 -0.41508046] [-0.5405646 -0.1632557 0.3…	[[0.5956909 0. 0. 0. 0. 0. ] [0. 0.70447206 0. 0. 0. 0. ] [0. 0. 1.3164994 0. 0. 0. ] [0. 0. 0. 1.5133947 0. 0. ] [0. 0. 0. 0. 1.3759894 0. ] [0. 0. 0. 0. 0. 1.3173636 ] [0. 0. 0. 0. 0. 0. ] [0. 0. 0. 0. 0. 0. ]]	[[0. 0. 0. 0. 0. 0. 0.84440726 0. ] [0. 0. 0. 0. 0. 0. 0. 0.8104858 ]]	[[ 2.94657975e-01 -3.50117087e-02 1.48252444e-02 -3.68493646e-02 4.73444723e-02 2.95709912e-02 -1.10340558e-01 -5.21047860e-02 -3.61030456e-03 2.44962256e-02 -5.59549592e-02 -2.38435362e-02 8.98028817e-03 -5.67544401e-02 1.89235397e-02 -7.14592710e-02 2.98952498e-02 1.73674375e-02 3.10273468e-03 2.73221415e-02 2.07562884e-03 -5.63662276e-02 3.73195410e-02 9.73285586e-02 -1.06940847e-02 1.33186821…
vHJoZnhp	LT2OYEEc	0.15	0.02	50.0	0.0001	128	8	1.0	0.001	0.0	0.02	0.2	25	0.928828	0.9269281	0.9053568	0.90978724	250	250	[[ 0.5116275 -0.26893282 0.02153404 0.23584928 0.04501899 0.1923752 -0.02791063 0.11159001] [-0.17896046 0.6281492 0.10643417 -0.20440976 0.17339307 0.18228154 -0.01212382 0.00408902] [-0.2169655 -0.6945477 0.7044688 -0.5264439 -0.30087048 -0.09572738 -0.34250784 -0.25692177] [-0.22534116 -0.7099295 -0.5494884 0.64448506 -0.28207168 -0.11860248 -0.29106006 -0.34949672] [-0.5795326 -0.18227887 0.2…	[[0.6074178 0. 0. 0. 0. 0. ] [0. 0.6991823 0. 0. 0. 0. ] [0. 0. 1.3763701 0. 0. 0. ] [0. 0. 0. 1.5477682 0. 0. ] [0. 0. 0. 0. 1.3655362 0. ] [0. 0. 0. 0. 0. 1.3468388] [0. 0. 0. 0. 0. 0. ] [0. 0. 0. 0. 0. 0. ]]	[[0. 0. 0. 0. 0. 0. 0.8173348 0. ] [0. 0. 0. 0. 0. 0. 0. 0.88039416]]	[[ 2.87950426e-01 -4.22503613e-03 -9.42672603e-03 -2.39092819e-02 3.21937539e-02 -3.40486206e-02 -9.73719284e-02 -8.39968249e-02 1.41403433e-02 3.91270742e-02 1.54142175e-03 -1.22392010e-02 1.23983482e-02 -2.21997127e-02 8.18671286e-03 -4.15206477e-02 3.93079892e-02 3.36744031e-03 1.65797807e-02 1.54089183e-02 1.46640055e-02 -2.88066920e-03 4.30296510e-02 1.28257200e-01 -4.34486335e-03 8.83717183…
usb2TdSI	8NDILXkm	0.15	0.02	50.0	0.0001	128	8	1.0	0.001	0.0	0.02	0.2	25	0.9174707	0.9326248	0.92791235	0.9049835	166	250	[[ 0.55181396 -0.24460074 0.25308904 0.06845845 0.15594184 0.03284745 0.06824563 -0.09068046] [-0.17427115 0.57116455 -0.2617571 0.08918671 0.11472208 0.23717135 -0.06085953 0.11290032] [-0.20204791 -0.72423875 0.72678363 -0.4163201 -0.3422037 -0.21980341 -0.36573693 -0.24285842] [-0.18613079 -0.70007515 -0.4168694 0.78839 -0.20271179 -0.36769164 -0.2999392 -0.24380228] [-0.5521165 -0.22113232 -0…	[[0.65060836 0. 0. 0. 0. 0. ] [0. 0.7225527 0. 0. 0. 0. ] [0. 0. 1.4153037 0. 0. 0. ] [0. 0. 0. 1.3538615 0. 0. ] [0. 0. 0. 0. 1.4102154 0. ] [0. 0. 0. 0. 0. 1.4023626 ] [0. 0. 0. 0. 0. 0. ] [0. 0. 0. 0. 0. 0. ]]	[[0. 0. 0. 0. 0. 0. 0.8600436 0. ] [0. 0. 0. 0. 0. 0. 0. 0.8626608]]	[[ 2.00966969e-01 -7.03968853e-03 -4.67251539e-02 7.03748614e-02 8.91539976e-02 5.90553507e-02 -5.74939102e-02 -6.28937408e-02 1.24568585e-02 1.11783203e-02 -1.24486005e-02 1.01073533e-02 1.64888671e-03 -3.85739394e-02 1.52279940e-02 9.50873643e-03 -6.84356317e-04 5.55337686e-03 -4.20309380e-02 -1.63560733e-02 -8.16616323e-03 -1.09487288e-02 1.66112073e-02 7.77321383e-02 -4.36172225e-02 7.0387022…
usb2TdSI	HSU15jq9	0.15	0.02	50.0	0.0001	128	8	1.0	0.001	0.0	0.02	0.2	25	0.9237808	0.92626023	0.91509515	0.9039561	213	250	[[ 0.54833204 -0.23868611 0.26043063 0.07614163 0.14449008 0.03012474 0.0634625 -0.09739223] [-0.19602299 0.56761634 -0.26741844 0.11291414 0.09925745 0.23794219 -0.0564495 0.11604511] [-0.18854007 -0.69898933 0.71982163 -0.42817867 -0.3223634 -0.21534462 -0.34877393 -0.25516456] [-0.20277573 -0.7106438 -0.43275297 0.81376654 -0.24335374 -0.3737849 -0.27393684 -0.28294656] [-0.53762275 -0.1877414…	[[0.6448297 0. 0. 0. 0. 0. ] [0. 0.72095686 0. 0. 0. 0. ] [0. 0. 1.406566 0. 0. 0. ] [0. 0. 0. 1.370806 0. 0. ] [0. 0. 0. 0. 1.3503132 0. ] [0. 0. 0. 0. 0. 1.352166 ] [0. 0. 0. 0. 0. 0. ] [0. 0. 0. 0. 0. 0. ]]	[[0. 0. 0. 0. 0. 0. 0.8490621 0. ] [0. 0. 0. 0. 0. 0. 0. 0.8402805]]	[[ 1.69873729e-01 -9.67695285e-03 -3.02449465e-02 6.66870847e-02 8.97537693e-02 6.26811013e-02 -4.68765050e-02 -5.26588820e-02 1.04889823e-02 1.01532880e-02 -4.57137637e-03 8.85433238e-03 5.14508691e-03 -2.81299371e-02 2.29736771e-02 9.99867730e-03 5.26730716e-03 7.70209031e-03 -5.21688610e-02 -7.11236428e-03 -1.85532682e-02 -1.41423978e-02 4.53780405e-03 8.06693435e-02 -4.13720310e-02 1.12147890…
usb2TdSI	6GBd5UfE	0.15	0.02	50.0	0.0001	128	8	1.0	0.001	0.0	0.02	0.2	25	0.91780174	0.92977417	0.91574115	0.90266913	250	250	[[ 0.5376653 -0.21216603 0.23103909 0.07819039 0.12685065 -0.00356397 0.08611994 -0.11685706] [-0.1889294 0.5581375 -0.28265506 0.10140358 0.11028092 0.22848517 -0.0666383 0.11380133] [-0.20818244 -0.69595665 0.7330834 -0.40748206 -0.3332268 -0.25298142 -0.36227608 -0.2620111 ] [-0.20236647 -0.7100378 -0.45359072 0.80084807 -0.2650845 -0.36576006 -0.25426227 -0.3102184 ] [-0.53605723 -0.18986765 …	[[0.6615364 0. 0. 0. 0. 0. ] [0. 0.7254894 0. 0. 0. 0. ] [0. 0. 1.4190931 0. 0. 0. ] [0. 0. 0. 1.3814975 0. 0. ] [0. 0. 0. 0. 1.3577149 0. ] [0. 0. 0. 0. 0. 1.3378854] [0. 0. 0. 0. 0. 0. ] [0. 0. 0. 0. 0. 0. ]]	[[0. 0. 0. 0. 0. 0. 0.8578673 0. ] [0. 0. 0. 0. 0. 0. 0. 0.83964145]]	[[ 1.81331769e-01 -1.40351709e-04 -5.41960672e-02 6.91527873e-02 9.12707672e-02 5.61301075e-02 -5.69883473e-02 -5.29308617e-02 5.89419855e-03 8.40185303e-03 -9.80117545e-03 7.35286670e-03 4.63279721e-04 -3.03296056e-02 1.59491226e-02 1.11567313e-02 3.15100886e-03 1.62116196e-02 -4.10070494e-02 -1.44455163e-02 -4.29375097e-03 -1.59232654e-02 1.79673247e-02 7.68465996e-02 -4.76853549e-02 5.56450570…
usb2TdSI	S7dDxZuM	0.15	0.02	50.0	0.0001	128	8	1.0	0.001	0.0	0.02	0.2	25	0.9224159	0.9260333	0.9111738	0.90371263	250	250	[[ 0.55530035 -0.23081823 0.27638552 0.074427 0.12947649 0.03820812 0.06608088 -0.09968417] [-0.19339466 0.54837096 -0.2395776 0.12288294 0.09055903 0.23406425 -0.0635813 0.09613889] [-0.21160923 -0.70219105 0.70204496 -0.43758348 -0.3481261 -0.22927038 -0.3339331 -0.2383079 ] [-0.19425267 -0.70828867 -0.48813352 0.7978013 -0.23669858 -0.3665874 -0.25735825 -0.26659396] [-0.560069 -0.21834822 0.0…	[[0.6505184 0. 0. 0. 0. 0. ] [0. 0.71901494 0. 0. 0. 0. ] [0. 0. 1.4202659 0. 0. 0. ] [0. 0. 0. 1.3629992 0. 0. ] [0. 0. 0. 0. 1.4216152 0. ] [0. 0. 0. 0. 0. 1.3850557 ] [0. 0. 0. 0. 0. 0. ] [0. 0. 0. 0. 0. 0. ]]	[[0. 0. 0. 0. 0. 0. 0.86999357 0. ] [0. 0. 0. 0. 0. 0. 0. 0.8475156 ]]	[[ 1.74778655e-01 -5.45907952e-03 -4.90151644e-02 8.32776204e-02 9.04124081e-02 5.48325069e-02 -3.86904925e-02 -4.78471853e-02 2.78537814e-02 1.61811300e-02 1.09663876e-02 1.08888568e-02 1.71201080e-02 -1.68414079e-02 3.67601067e-02 9.26462747e-03 8.91014002e-03 1.46367149e-02 -3.51186395e-02 2.33840640e-03 -1.94566268e-02 -7.35947862e-03 9.21192020e-03 9.57531631e-02 -3.98040116e-02 9.31513123e-…
usb2TdSI	55nX8774	0.15	0.02	50.0	0.0001	128	8	1.0	0.001	0.0	0.02	0.2	25	0.9229704	0.9341553	0.92416817	0.9084699	250	250	[[ 0.54903984 -0.23701444 0.2511382 0.07065433 0.14454454 0.05187663 0.07467756 -0.09175242] [-0.1899229 0.56214917 -0.24714069 0.10111184 0.09672356 0.24860096 -0.07213432 0.09183776] [-0.21484058 -0.72167385 0.73055804 -0.40891504 -0.33675718 -0.22474349 -0.35805908 -0.2530789 ] [-0.19951572 -0.7183012 -0.40860406 0.8082292 -0.21935897 -0.36508307 -0.30808917 -0.26747385] [-0.5473237 -0.2033921…	[[0.65538114 0. 0. 0. 0. 0. ] [0. 0.7140761 0. 0. 0. 0. ] [0. 0. 1.4419606 0. 0. 0. ] [0. 0. 0. 1.3882216 0. 0. ] [0. 0. 0. 0. 1.3923314 0. ] [0. 0. 0. 0. 0. 1.4143463 ] [0. 0. 0. 0. 0. 0. ] [0. 0. 0. 0. 0. 0. ]]	[[0. 0. 0. 0. 0. 0. 0.8499591 0. ] [0. 0. 0. 0. 0. 0. 0. 0.85748786]]	[[ 1.83433235e-01 -1.03193158e-02 -3.64811309e-02 7.34380335e-02 7.10525438e-02 6.75604269e-02 -4.36617397e-02 -5.50234392e-02 9.33019537e-03 1.10085839e-02 -1.32286368e-04 8.91712401e-03 1.09748337e-02 -1.37955220e-02 1.73328407e-02 6.25262735e-04 8.61466117e-03 4.34862729e-03 -4.08886559e-02 -7.69936480e-04 -1.50859719e-02 -2.17275172e-02 1.14124324e-02 9.41025913e-02 -4.09769379e-02 1.31214196…
usb2TdSI	bBBfS8oH	0.15	0.02	50.0	0.0001	128	8	1.0	0.001	0.0	0.02	0.2	25	0.9226059	0.92978257	0.9095413	0.90526897	212	250	[[ 0.5470264 -0.22595231 0.25606063 0.07135478 0.1760561 0.04326928 0.08800639 -0.08210184] [-0.186561 0.56178135 -0.25425643 0.09033571 0.09416462 0.22133191 -0.06381822 0.11285754] [-0.2040921 -0.69294095 0.7322006 -0.4183404 -0.31029016 -0.25744063 -0.36585885 -0.24558045] [-0.18980189 -0.68171203 -0.43451166 0.7983915 -0.23860368 -0.3508888 -0.27627274 -0.2870977 ] [-0.5372295 -0.19024521 -0.…	[[0.6603598 0. 0. 0. 0. 0. ] [0. 0.70856845 0. 0. 0. 0. ] [0. 0. 1.4323114 0. 0. 0. ] [0. 0. 0. 1.3598094 0. 0. ] [0. 0. 0. 0. 1.3325936 0. ] [0. 0. 0. 0. 0. 1.354453 ] [0. 0. 0. 0. 0. 0. ] [0. 0. 0. 0. 0. 0. ]]	[[0. 0. 0. 0. 0. 0. 0.84911615 0. ] [0. 0. 0. 0. 0. 0. 0. 0.84569186]]	[[ 1.58025563e-01 5.28784934e-03 -3.63850370e-02 6.42604977e-02 9.72375497e-02 4.28743325e-02 -4.22801822e-02 -5.51174842e-02 1.50254285e-02 1.50703844e-02 4.90790932e-04 8.58982932e-03 3.55634838e-03 -1.09267458e-02 2.35884730e-02 1.54566746e-02 1.17237475e-02 1.28292590e-02 -3.02448682e-02 -9.50033776e-03 2.79213116e-03 -5.70166018e-03 1.60179306e-02 1.01463467e-01 -2.55948342e-02 1.37632238e-0…
usb2TdSI	OaawHgxW	0.15	0.02	50.0	0.0001	128	8	1.0	0.001	0.0	0.02	0.2	25	0.9224088	0.929778	0.90685344	0.9045822	250	250	[[ 0.55547917 -0.24296829 0.2477157 0.08148333 0.13772215 0.04884221 0.07042754 -0.09093926] [-0.18384871 0.54432184 -0.2523626 0.09633784 0.09501191 0.23010808 -0.0614351 0.10659166] [-0.20212185 -0.69193715 0.7312774 -0.42482665 -0.3262122 -0.28868714 -0.35618573 -0.2557504 ] [-0.19946581 -0.6534592 -0.43535903 0.79401225 -0.24132918 -0.35219368 -0.29374668 -0.28730342] [-0.5547052 -0.19581388 …	[[0.65144116 0. 0. 0. 0. 0. ] [0. 0.7054155 0. 0. 0. 0. ] [0. 0. 1.4321414 0. 0. 0. ] [0. 0. 0. 1.380833 0. 0. ] [0. 0. 0. 0. 1.3470398 0. ] [0. 0. 0. 0. 0. 1.3465205 ] [0. 0. 0. 0. 0. 0. ] [0. 0. 0. 0. 0. 0. ]]	[[0. 0. 0. 0. 0. 0. 0.8510325 0. ] [0. 0. 0. 0. 0. 0. 0. 0.83933765]]	[[ 1.95531458e-01 -5.48568089e-04 -3.90153639e-02 4.89970446e-02 8.43665078e-02 6.90031424e-02 -4.37252559e-02 -5.27067035e-02 5.76817524e-03 1.51896672e-02 -8.74690129e-04 1.16838366e-02 1.57319754e-02 -2.24461015e-02 2.38764752e-02 9.07405745e-03 5.82054630e-03 1.66748390e-02 -3.66753601e-02 -5.65937348e-03 -1.86387785e-02 -1.15808155e-02 2.12332774e-02 8.73970762e-02 -3.34656909e-02 1.02808559…
usb2TdSI	r4QtSXyR	0.15	0.02	50.0	0.0001	128	8	1.0	0.001	0.0	0.02	0.2	25	0.9163633	0.93341094	0.91563153	0.90317863	233	250	[[ 0.5501281 -0.22936048 0.2324843 0.07387791 0.16255061 0.02084903 0.07252552 -0.10388621] [-0.17926396 0.55053234 -0.24603061 0.09815363 0.0776939 0.23335247 -0.06259632 0.08670417] [-0.17715858 -0.6816687 0.7314116 -0.41157106 -0.35205084 -0.2533024 -0.33788726 -0.25997576] [-0.19886452 -0.70496356 -0.43847582 0.8250744 -0.26371562 -0.37362865 -0.26503083 -0.3082649 ] [-0.5608789 -0.20045872 0…	[[0.65527314 0. 0. 0. 0. 0. ] [0. 0.71339613 0. 0. 0. 0. ] [0. 0. 1.3943388 0. 0. 0. ] [0. 0. 0. 1.3770251 0. 0. ] [0. 0. 0. 0. 1.3740908 0. ] [0. 0. 0. 0. 0. 1.3431526 ] [0. 0. 0. 0. 0. 0. ] [0. 0. 0. 0. 0. 0. ]]	[[0. 0. 0. 0. 0. 0. 0.86785936 0. ] [0. 0. 0. 0. 0. 0. 0. 0.84313583]]	[[ 1.94552332e-01 -4.82206466e-03 -3.88506316e-02 8.33730027e-02 6.74301684e-02 6.05875924e-02 -7.39319175e-02 -4.89022136e-02 1.42871328e-02 5.96947642e-03 -9.32707358e-03 1.64184663e-02 7.81991892e-03 -7.91923329e-03 2.90805921e-02 6.86121639e-03 5.27043454e-03 4.02399385e-03 -4.50090989e-02 -8.15640297e-03 -1.45492079e-02 -2.53289361e-02 1.03009045e-02 8.75992030e-02 -4.39552665e-02 1.57009736…
usb2TdSI	eA8OE1Hr	0.15	0.02	50.0	0.0001	128	8	1.0	0.001	0.0	0.02	0.2	25	0.9196034	0.9310304	0.91445804	0.90431106	230	250	[[ 0.5430545 -0.236382 0.26158217 0.07548298 0.14812368 0.0315915 0.06819988 -0.08870485] [-0.16156097 0.55938876 -0.25251836 0.08641014 0.09047332 0.23136891 -0.06123392 0.09577527] [-0.19698657 -0.6979153 0.7258735 -0.44429862 -0.29818273 -0.23294947 -0.36493832 -0.23675495] [-0.20483996 -0.7071136 -0.43169454 0.8114537 -0.23012638 -0.368025 -0.28126222 -0.28177294] [-0.5449953 -0.1950639 -0.03…	[[0.64528084 0. 0. 0. 0. 0. ] [0. 0.71625966 0. 0. 0. 0. ] [0. 0. 1.428206 0. 0. 0. ] [0. 0. 0. 1.3679276 0. 0. ] [0. 0. 0. 0. 1.3488032 0. ] [0. 0. 0. 0. 0. 1.369454 ] [0. 0. 0. 0. 0. 0. ] [0. 0. 0. 0. 0. 0. ]]	[[0. 0. 0. 0. 0. 0. 0.8512417 0. ] [0. 0. 0. 0. 0. 0. 0. 0.8542138]]	[[ 2.10315108e-01 -1.17182620e-02 -4.55114804e-02 5.28821200e-02 8.64846036e-02 4.98001724e-02 -4.70066816e-02 -4.47171554e-02 1.41445100e-02 8.84771533e-03 -6.66583469e-03 1.09407250e-02 5.35976700e-03 -1.79229621e-02 2.55163424e-02 1.74042638e-02 3.22904438e-03 1.42319603e-02 -3.13210860e-02 -7.62359519e-03 -2.21027248e-03 -1.36462497e-02 2.37077232e-02 8.60867873e-02 -2.78861076e-02 1.45779271…
usb2TdSI	eQfi0wfy	0.15	0.02	50.0	0.0001	128	8	1.0	0.001	0.0	0.02	0.2	25	0.91797245	0.92981434	0.913815	0.90257376	174	250	[[ 0.55813515 -0.25637218 0.23503219 0.05797277 0.1524112 0.05181214 0.07782522 -0.1006418 ] [-0.14318617 0.5508961 -0.2623026 0.08253194 0.09786808 0.2486967 -0.06804713 0.09984852] [-0.20748709 -0.71655643 0.7423168 -0.36199152 -0.32321098 -0.23501283 -0.35385615 -0.26049146] [-0.17953253 -0.6795855 -0.38082895 0.80643046 -0.20855993 -0.36048883 -0.3023299 -0.2574097 ] [-0.5587035 -0.22376296 0…	[[0.6482395 0. 0. 0. 0. 0. ] [0. 0.716945 0. 0. 0. 0. ] [0. 0. 1.4110768 0. 0. 0. ] [0. 0. 0. 1.3332535 0. 0. ] [0. 0. 0. 0. 1.41576 0. ] [0. 0. 0. 0. 0. 1.425462 ] [0. 0. 0. 0. 0. 0. ] [0. 0. 0. 0. 0. 0. ]]	[[0. 0. 0. 0. 0. 0. 0.86188596 0. ] [0. 0. 0. 0. 0. 0. 0. 0.8639312 ]]	[[ 1.98687047e-01 -7.30192754e-03 -2.56791264e-02 4.97674085e-02 8.36214870e-02 4.09847945e-02 -4.20431346e-02 -5.37851565e-02 2.01627556e-02 1.37188900e-02 8.98481905e-03 1.17871491e-02 1.77238081e-02 -2.45046057e-02 3.29896957e-02 1.16340723e-02 9.65912640e-03 1.26640331e-02 -4.05398794e-02 4.52194270e-03 -1.48975756e-02 -1.50403911e-02 2.17267647e-02 8.12217370e-02 -3.81265953e-02 1.02890432e-…
6xl2Qog9	Hrh1RwvZ	0.15	0.02	50.0	0.0001	128	8	1.0	0.001	0.0	0.02	0.2	25	0.925409	0.92810047	0.90783525	0.91315806	250	250	[[ 0.47444665 -0.12501091 0.46890965 0.00331792 -0.24731877 0.28886157 -0.07697169 0.07509118] [-0.1785243 0.61476725 -0.16201249 0.18745345 0.13018967 0.13536455 -0.07459126 0.02920389] [-0.1783521 -0.72438294 0.70411795 -0.47458088 -0.11801128 -0.20626916 -0.43722308 -0.24626318] [-0.17508458 -0.5918434 -0.39771816 0.71637875 -0.18929046 -0.31300098 -0.3070168 -0.24933623] [-0.57008696 -0.15241…	[[0.61967045 0. 0. 0. 0. 0. ] [0. 0.65358424 0. 0. 0. 0. ] [0. 0. 1.4911985 0. 0. 0. ] [0. 0. 0. 1.2991807 0. 0. ] [0. 0. 0. 0. 1.3399501 0. ] [0. 0. 0. 0. 0. 1.4292521 ] [0. 0. 0. 0. 0. 0. ] [0. 0. 0. 0. 0. 0. ]]	[[0. 0. 0. 0. 0. 0. 0.7996791 0. ] [0. 0. 0. 0. 0. 0. 0. 0.92410153]]	[[ 1.98715180e-01 -6.35015592e-02 -8.95285904e-02 2.27623396e-02 9.16499645e-02 -1.89879760e-02 -1.46143371e-02 -5.11827022e-02 5.30789839e-03 1.65957510e-02 4.46678735e-02 1.92694739e-02 2.88985367e-03 1.95956137e-02 1.50629901e-03 -3.33570060e-03 9.15916730e-03 3.55626992e-03 -3.40923145e-02 1.26455426e-02 5.91836520e-04 2.67136008e-01 -4.68258094e-03 1.93814293e-03 1.38997706e-02 3.38723324e-0…
6xl2Qog9	celGsecY	0.15	0.02	50.0	0.0001	128	8	1.0	0.001	0.0	0.02	0.2	25	0.9269505	0.9276275	0.91254646	0.91416025	133	250	[[ 0.492917 -0.12470829 0.4707873 -0.01920828 -0.28731543 0.3017624 -0.08537483 0.06344487] [-0.15227313 0.6282813 -0.20027383 0.18047619 0.12584928 0.13654535 -0.0605945 0.02039574] [-0.18320784 -0.7141845 0.65036637 -0.46690628 -0.12217703 -0.208438 -0.41023836 -0.26146507] [-0.17481233 -0.6149619 -0.40066054 0.6991954 -0.1625391 -0.28112286 -0.29432702 -0.23351596] [-0.56523776 -0.13608156 -0.…	[[0.6141067 0. 0. 0. 0. 0. ] [0. 0.65234023 0. 0. 0. 0. ] [0. 0. 1.5095687 0. 0. 0. ] [0. 0. 0. 1.275701 0. 0. ] [0. 0. 0. 0. 1.3037806 0. ] [0. 0. 0. 0. 0. 1.4492593 ] [0. 0. 0. 0. 0. 0. ] [0. 0. 0. 0. 0. 0. ]]	[[0. 0. 0. 0. 0. 0. 0.7991659 0. ] [0. 0. 0. 0. 0. 0. 0. 0.93044144]]	[[ 1.94823563e-01 -6.83537573e-02 -8.33313912e-02 2.21893266e-02 8.73569772e-02 -1.55236283e-02 -1.18293101e-02 -4.76385094e-02 9.90064163e-03 8.21933430e-03 4.64298762e-02 1.32305929e-02 -1.78725366e-03 2.48367880e-02 -1.81407435e-03 -1.47260167e-03 1.31313344e-02 1.79825909e-02 -3.40935662e-02 1.07463300e-02 5.64491097e-03 2.62184024e-01 -6.65160827e-03 6.57520490e-03 7.81828910e-03 1.22188525e…
6xl2Qog9	Nmfds7n2	0.15	0.02	50.0	0.0001	128	8	1.0	0.001	0.0	0.02	0.2	25	0.92743385	0.9240107	0.908293	0.9123823	162	250	[[ 0.4815109 -0.11748656 0.47053978 0.01741517 -0.2664949 0.26212132 -0.08132169 0.0541594 ] [-0.18214768 0.6182566 -0.18147601 0.1254618 0.13974436 0.12969808 -0.05742693 0.02858349] [-0.18877639 -0.735447 0.72412145 -0.45703042 -0.14767875 -0.20519166 -0.43632758 -0.23723097] [-0.16935085 -0.6403261 -0.39375952 0.7207354 -0.13903324 -0.3001281 -0.3133397 -0.27149716] [-0.5261184 -0.18235506 -0.…	[[0.6175206 0. 0. 0. 0. 0. ] [0. 0.6732864 0. 0. 0. 0. ] [0. 0. 1.4933745 0. 0. 0. ] [0. 0. 0. 1.2876832 0. 0. ] [0. 0. 0. 0. 1.385667 0. ] [0. 0. 0. 0. 0. 1.4580845] [0. 0. 0. 0. 0. 0. ] [0. 0. 0. 0. 0. 0. ]]	[[0. 0. 0. 0. 0. 0. 0.804052 0. ] [0. 0. 0. 0. 0. 0. 0. 0.9294591]]	[[ 2.12116808e-01 -6.14686087e-02 -1.08328812e-01 7.49704894e-03 8.99982452e-02 -1.54396985e-02 -1.86946094e-02 -5.26179746e-02 9.54526663e-03 1.42997950e-02 4.27910239e-02 9.09970049e-03 -2.18657926e-02 2.13042889e-02 -2.15485990e-02 -7.15780584e-03 1.26908729e-02 8.23349319e-03 -3.21758389e-02 7.38849305e-03 -5.26828086e-03 2.57055342e-01 -2.08137967e-02 -5.88266598e-03 -3.24332342e-03 8.675653…
6xl2Qog9	rNn4RyAD	0.15	0.02	50.0	0.0001	128	8	1.0	0.001	0.0	0.02	0.2	25	0.924368	0.93414074	0.9233504	0.9168656	250	250	[[ 0.4866247 -0.09000428 0.48695192 0.01318904 -0.28643766 0.28146133 -0.08438117 0.0406608 ] [-0.17120959 0.63591105 -0.1428547 0.18974605 0.13897568 0.14160752 -0.06967933 0.02765027] [-0.21871679 -0.7274217 0.7175675 -0.40672898 -0.24181354 -0.2137194 -0.4351249 -0.24423392] [-0.16997571 -0.6062855 -0.3304431 0.7410804 -0.1399812 -0.30659878 -0.29587317 -0.2079221 ] [-0.53929037 -0.13845181 -0…	[[0.6138796 0. 0. 0. 0. 0. ] [0. 0.6545069 0. 0. 0. 0. ] [0. 0. 1.524415 0. 0. 0. ] [0. 0. 0. 1.2196181 0. 0. ] [0. 0. 0. 0. 1.3409913 0. ] [0. 0. 0. 0. 0. 1.4281912] [0. 0. 0. 0. 0. 0. ] [0. 0. 0. 0. 0. 0. ]]	[[0. 0. 0. 0. 0. 0. 0.80155975 0. ] [0. 0. 0. 0. 0. 0. 0. 0.9310187 ]]	[[ 1.94177061e-01 -6.14343844e-02 -8.40358138e-02 1.85703207e-02 8.96428376e-02 -2.37017199e-02 8.73362552e-03 -4.49022725e-02 9.54159349e-03 1.78677477e-02 4.68346253e-02 1.51409097e-02 -9.14645195e-03 1.99319068e-02 -6.44576922e-03 -4.46786173e-03 1.55569743e-02 5.80311753e-03 -3.86287495e-02 1.93897821e-02 -2.23119161e-03 2.57093400e-01 -7.34780869e-03 -2.71279830e-03 1.42678721e-02 3.12904781…
6xl2Qog9	dhRbK5mu	0.15	0.02	50.0	0.0001	128	8	1.0	0.001	0.0	0.02	0.2	25	0.92411476	0.9309026	0.91109055	0.914037	250	250	[[ 0.49162525 -0.14952275 0.45913523 -0.01334276 -0.2473191 0.29802385 -0.08511639 0.06430537] [-0.17490435 0.6289816 -0.17301856 0.1718992 0.12555207 0.14907719 -0.04617967 0.02440974] [-0.18042114 -0.7447186 0.6476879 -0.49861324 -0.0696317 -0.23083457 -0.41098985 -0.2327029 ] [-0.1776603 -0.6128553 -0.41435733 0.7000743 -0.15849775 -0.29605508 -0.2764669 -0.24615178] [-0.5573508 -0.15604873 -0…	[[0.6196191 0. 0. 0. 0. 0. ] [0. 0.6716403 0. 0. 0. 0. ] [0. 0. 1.4855125 0. 0. 0. ] [0. 0. 0. 1.2894948 0. 0. ] [0. 0. 0. 0. 1.3126304 0. ] [0. 0. 0. 0. 0. 1.4544075] [0. 0. 0. 0. 0. 0. ] [0. 0. 0. 0. 0. 0. ]]	[[0. 0. 0. 0. 0. 0. 0.7980451 0. ] [0. 0. 0. 0. 0. 0. 0. 0.92732805]]	[[ 1.94183201e-01 -7.06033856e-02 -7.68396482e-02 3.02313268e-02 6.75383657e-02 -1.60363987e-02 -6.31579477e-03 -3.80239710e-02 1.10317376e-02 1.55352075e-02 4.42956947e-02 8.33295472e-03 -9.76531021e-03 2.27226261e-02 -1.38283428e-02 -8.46264185e-04 8.43893085e-03 1.76532771e-02 -2.96875611e-02 3.54208052e-03 5.18843485e-03 2.71426082e-01 -1.69379860e-02 5.01853600e-03 2.11116783e-02 1.64407790e…
6xl2Qog9	aOVT3vtj	0.15	0.02	50.0	0.0001	128	8	1.0	0.001	0.0	0.02	0.2	25	0.9250876	0.92626023	0.9098205	0.9129556	250	250	[[ 0.48388466 -0.11475486 0.46197197 0.00745005 -0.29525644 0.32844472 -0.07173523 0.04764375] [-0.16098419 0.61523044 -0.17807253 0.18412244 0.12808082 0.16622637 -0.07007362 0.03472493] [-0.18774694 -0.71564156 0.64429265 -0.45241094 -0.17313352 -0.17265005 -0.37823507 -0.27420714] [-0.18370013 -0.61914724 -0.40210524 0.6837486 -0.14001507 -0.26336366 -0.27564308 -0.21946548] [-0.6061454 -0.165…	[[0.6098749 0. 0. 0. 0. 0. ] [0. 0.64865685 0. 0. 0. 0. ] [0. 0. 1.4809033 0. 0. 0. ] [0. 0. 0. 1.2377973 0. 0. ] [0. 0. 0. 0. 1.3266277 0. ] [0. 0. 0. 0. 0. 1.4576503 ] [0. 0. 0. 0. 0. 0. ] [0. 0. 0. 0. 0. 0. ]]	[[0. 0. 0. 0. 0. 0. 0.8054654 0. ] [0. 0. 0. 0. 0. 0. 0. 0.93453026]]	[[ 2.04321414e-01 -8.37840065e-02 -1.02677882e-01 2.46211905e-02 9.45144594e-02 -3.15297730e-02 -1.19388960e-02 -5.05904406e-02 1.02142571e-02 9.94350016e-03 4.33298238e-02 1.80611350e-02 -2.46250583e-03 2.07628626e-02 -8.29859823e-03 -4.61026328e-03 1.05905384e-02 1.96277238e-02 -2.67892908e-02 1.12773534e-02 -9.36261553e-04 2.65231311e-01 -9.74741764e-03 1.51239987e-03 1.65861193e-02 1.97159052…
6xl2Qog9	obMzKqqP	0.15	0.02	50.0	0.0001	128	8	1.0	0.001	0.0	0.02	0.2	25	0.92549807	0.9262321	0.9244346	0.9134933	163	250	[[ 0.48035154 -0.14146706 0.46749446 -0.00670805 -0.2709452 0.28533205 -0.07067972 0.05842052] [-0.15950987 0.61738783 -0.17508511 0.18215725 0.13968135 0.12923954 -0.07831321 0.0328422 ] [-0.18807213 -0.7076026 0.66704005 -0.4317001 -0.15830064 -0.19765331 -0.41267148 -0.27762157] [-0.14877571 -0.6224115 -0.3954612 0.7096697 -0.15044373 -0.26874098 -0.29883593 -0.25583556] [-0.5508187 -0.1534418…	[[0.6033051 0. 0. 0. 0. 0. ] [0. 0.66298723 0. 0. 0. 0. ] [0. 0. 1.503157 0. 0. 0. ] [0. 0. 0. 1.2560998 0. 0. ] [0. 0. 0. 0. 1.3467649 0. ] [0. 0. 0. 0. 0. 1.4719166 ] [0. 0. 0. 0. 0. 0. ] [0. 0. 0. 0. 0. 0. ]]	[[0. 0. 0. 0. 0. 0. 0.7959745 0. ] [0. 0. 0. 0. 0. 0. 0. 0.9255834]]	[[ 2.01438755e-01 -6.30344972e-02 -8.26726630e-02 3.13583501e-02 9.50546563e-02 -2.39374675e-02 -8.93144682e-03 -4.93358783e-02 1.03812572e-02 3.27856746e-03 4.27181795e-02 1.93803404e-02 -3.25099146e-03 2.05317009e-02 5.65296086e-03 -1.81580544e-03 1.03911525e-02 2.06005443e-02 -4.10815775e-02 1.78006105e-02 2.46613286e-03 2.64606297e-01 -2.44464818e-03 -4.66408441e-04 1.27427867e-02 1.84055287e…
6xl2Qog9	5hMC9jE6	0.15	0.02	50.0	0.0001	128	8	1.0	0.001	0.0	0.02	0.2	25	0.9250993	0.92803484	0.91224736	0.91367453	207	250	[[ 0.48652354 -0.14382814 0.45365423 0.00868343 -0.24916877 0.28017655 -0.07949828 0.05527001] [-0.1773533 0.62173605 -0.17439196 0.15658337 0.14972672 0.14313596 -0.06762077 0.02361627] [-0.18554443 -0.7370747 0.6968626 -0.45123017 -0.14226978 -0.19021109 -0.42422533 -0.26683748] [-0.16895458 -0.5907421 -0.39099059 0.7252332 -0.12055493 -0.29534456 -0.3075176 -0.24763653] [-0.5499209 -0.17899428…	[[0.612526 0. 0. 0. 0. 0. ] [0. 0.66758394 0. 0. 0. 0. ] [0. 0. 1.4759315 0. 0. 0. ] [0. 0. 0. 1.2820661 0. 0. ] [0. 0. 0. 0. 1.3728603 0. ] [0. 0. 0. 0. 0. 1.4901469 ] [0. 0. 0. 0. 0. 0. ] [0. 0. 0. 0. 0. 0. ]]	[[0. 0. 0. 0. 0. 0. 0.79513085 0. ] [0. 0. 0. 0. 0. 0. 0. 0.9273463 ]]	[[ 2.01008350e-01 -5.62325045e-02 -8.95590335e-02 2.90339682e-02 7.58867562e-02 -2.22766064e-02 -1.33927027e-02 -5.15738502e-02 1.69596802e-02 1.27852559e-02 4.10687104e-02 1.76771395e-02 -2.07377262e-02 2.72953976e-02 -1.93164162e-02 -6.00984879e-03 9.09331813e-03 2.53380090e-02 -2.37201788e-02 2.02536527e-02 -5.91498392e-04 2.59253740e-01 -2.07338259e-02 2.13459693e-03 1.31467590e-02 2.13369951…
6xl2Qog9	UUFz34Zt	0.15	0.02	50.0	0.0001	128	8	1.0	0.001	0.0	0.02	0.2	25	0.9255092	0.9292059	0.91628635	0.9145562	250	250	[[ 0.48697123 -0.11599606 0.47648758 0.00266258 -0.28961805 0.27258608 -0.09375707 0.07293148] [-0.18171674 0.63260233 -0.16810736 0.169425 0.12489778 0.13695319 -0.07052769 0.02660355] [-0.17503557 -0.725184 0.6750853 -0.4826197 -0.11399091 -0.21060266 -0.42080015 -0.27449715] [-0.15860099 -0.6073628 -0.40279564 0.69815016 -0.15755719 -0.2754163 -0.2913904 -0.2751209 ] [-0.56833094 -0.15315689 -…	[[0.6131406 0. 0. 0. 0. 0. ] [0. 0.6569287 0. 0. 0. 0. ] [0. 0. 1.4888657 0. 0. 0. ] [0. 0. 0. 1.2830296 0. 0. ] [0. 0. 0. 0. 1.307576 0. ] [0. 0. 0. 0. 0. 1.431967 ] [0. 0. 0. 0. 0. 0. ] [0. 0. 0. 0. 0. 0. ]]	[[0. 0. 0. 0. 0. 0. 0.7897924 0. ] [0. 0. 0. 0. 0. 0. 0. 0.92193323]]	[[ 1.96574569e-01 -6.47977442e-02 -9.67861935e-02 1.87244248e-02 8.38701949e-02 -3.18481550e-02 -5.51774912e-03 -4.63051647e-02 1.03760753e-02 1.10538024e-02 4.98437136e-02 6.16132841e-03 -1.23010753e-02 2.45175678e-02 -1.34807825e-02 6.89578592e-05 1.35952644e-02 3.41352355e-03 -2.85604410e-02 6.16097823e-03 5.84267452e-03 2.65961856e-01 -1.37287797e-02 5.39344642e-03 1.93856172e-02 1.79412104e-…
6xl2Qog9	IIOHL1N3	0.15	0.02	50.0	0.0001	128	8	1.0	0.001	0.0	0.02	0.2	25	0.9261444	0.93074983	0.9246221	0.91571754	176	250	[[ 0.4709963 -0.13935103 0.46206242 0.00600139 -0.24298987 0.28590822 -0.07684883 0.07688389] [-0.16648714 0.62872005 -0.1606859 0.19363636 0.12884535 0.14110398 -0.05965307 0.02324729] [-0.17034116 -0.7102327 0.67200905 -0.46282196 -0.09823452 -0.2015826 -0.40073872 -0.24911384] [-0.16791067 -0.6085754 -0.4009672 0.69753003 -0.16620417 -0.29941976 -0.29907516 -0.23965414] [-0.54569 -0.14507242 -…	[[0.6087345 0. 0. 0. 0. 0. ] [0. 0.66096807 0. 0. 0. 0. ] [0. 0. 1.4809375 0. 0. 0. ] [0. 0. 0. 1.2853432 0. 0. ] [0. 0. 0. 0. 1.2909399 0. ] [0. 0. 0. 0. 0. 1.4456865 ] [0. 0. 0. 0. 0. 0. ] [0. 0. 0. 0. 0. 0. ]]	[[0. 0. 0. 0. 0. 0. 0.79466224 0. ] [0. 0. 0. 0. 0. 0. 0. 0.9233799 ]]	[[ 2.09019542e-01 -6.94413036e-02 -9.25881863e-02 2.19956599e-02 8.80526602e-02 -2.23355219e-02 -1.18714292e-02 -5.24243526e-02 8.79112445e-03 5.47415391e-03 4.66585569e-02 1.07563352e-02 -8.07776581e-03 2.23151855e-02 -1.26761757e-02 -2.39565247e-03 9.79934074e-03 9.96327586e-03 -3.09521779e-02 8.14970955e-03 1.58014649e-03 2.66887099e-01 -1.26131624e-02 2.39366503e-03 1.17670354e-02 9.01515223e…
YHNPGBK7	hLkCo3VN	0.15	0.02	50.0	0.0001	128	8	1.0	0.001	0.0	0.02	0.2	25	0.93225086	0.9388743	0.91110826	0.9177054	189	250	[[ 0.4254291 -0.23826931 0.2333033 0.0055028 -0.24357744 0.05006978 -0.00288624 0.07975461] [-0.28256568 0.45651883 -0.2560302 0.20418172 0.305848 -0.07061417 -0.10069162 0.1801841 ] [-0.20803408 -0.6993563 0.6574903 -0.8542483 -0.16320644 0.2567181 -0.43115658 -0.22506253] [-0.32956445 -0.18142004 -0.60295135 0.378689 -0.48531994 0.27585086 -0.27988797 -0.375577 ] [-0.59395236 -0.13342771 -0.112…	[[0.8438297 0. 0. 0. 0. 0. ] [0. 0.8531137 0. 0. 0. 0. ] [0. 0. 1.333342 0. 0. 0. ] [0. 0. 0. 1.4272451 0. 0. ] [0. 0. 0. 0. 1.4247961 0. ] [0. 0. 0. 0. 0. 1.4362463] [0. 0. 0. 0. 0. 0. ] [0. 0. 0. 0. 0. 0. ]]	[[0. 0. 0. 0. 0. 0. 0.7972649 0. ] [0. 0. 0. 0. 0. 0. 0. 0.9338829]]	[[ 1.22835085e-01 8.72871745e-03 -6.71965256e-03 1.82995409e-01 5.43166101e-02 -4.09753919e-02 -6.76151291e-02 -2.15101931e-02 4.05876338e-02 7.63982069e-03 -9.74152982e-03 2.55612135e-01 -5.89456363e-03 2.24974453e-02 1.12279113e-02 2.01440193e-02 1.26802102e-01 -2.27500834e-02 2.89300159e-02 9.84730478e-03 -5.43318503e-03 -1.64001957e-02 2.38162391e-02 -2.15657465e-02 1.34500172e-02 3.07641737e…
YHNPGBK7	4JGqpsRQ	0.15	0.02	50.0	0.0001	128	8	1.0	0.001	0.0	0.02	0.2	25	0.93255943	0.93750703	0.89847344	0.915275	215	250	[[ 0.42335016 -0.33819115 0.1391921 -0.08053631 -0.04163674 0.0639004 0.12365384 0.00762208] [-0.34596127 0.45716497 -0.23355643 0.19733375 0.28866655 -0.07854437 -0.09388537 0.12757047] [-0.22027054 -0.6376541 0.7116106 -0.91438717 -0.21732047 0.21524118 -0.46306145 -0.19400617] [-0.30831116 -0.10850133 -0.5420848 0.2764017 -0.38622305 0.22744805 -0.31089997 -0.33614814] [-0.56480867 -0.13125385…	[[0.83751297 0. 0. 0. 0. 0. ] [0. 0.86183167 0. 0. 0. 0. ] [0. 0. 1.3500059 0. 0. 0. ] [0. 0. 0. 1.4282769 0. 0. ] [0. 0. 0. 0. 1.3713322 0. ] [0. 0. 0. 0. 0. 1.4245968 ] [0. 0. 0. 0. 0. 0. ] [0. 0. 0. 0. 0. 0. ]]	[[0. 0. 0. 0. 0. 0. 0.81910336 0. ] [0. 0. 0. 0. 0. 0. 0. 0.92649543]]	[[ 1.35716528e-01 2.91379951e-02 -9.60527360e-03 1.68541834e-01 6.34690225e-02 -5.79206273e-02 -6.34768382e-02 -2.13300344e-02 4.45591286e-02 2.69819051e-04 -9.31661204e-03 2.42794842e-01 -1.47215491e-02 2.08645854e-02 1.18018920e-02 2.44061742e-02 1.21371627e-01 -2.58003958e-02 3.48002240e-02 1.13895703e-02 -1.20705012e-02 -5.92068397e-03 1.99366938e-02 -2.53907256e-02 6.42654486e-03 6.62980825e…
YHNPGBK7	LQZpHZvJ	0.15	0.02	50.0	0.0001	128	8	1.0	0.001	0.0	0.02	0.2	25	0.92729044	0.9387298	0.9163049	0.91428834	176	250	[[ 0.4357703 -0.25076038 0.23045194 0.00602686 -0.23695846 0.05535532 0.00341041 0.05941984] [-0.272449 0.4518248 -0.2305452 0.21525903 0.26866502 -0.05890642 -0.06885545 0.15459909] [-0.17791647 -0.6737508 0.7150189 -0.8918756 -0.19767138 0.21271645 -0.46633258 -0.17141289] [-0.29111955 -0.15848751 -0.5548469 0.33440503 -0.4264495 0.22695184 -0.32008624 -0.32120743] [-0.61149573 -0.12269351 -0.1…	[[0.8388092 0. 0. 0. 0. 0. ] [0. 0.86033076 0. 0. 0. 0. ] [0. 0. 1.3459163 0. 0. 0. ] [0. 0. 0. 1.4047838 0. 0. ] [0. 0. 0. 0. 1.4061337 0. ] [0. 0. 0. 0. 0. 1.4277774 ] [0. 0. 0. 0. 0. 0. ] [0. 0. 0. 0. 0. 0. ]]	[[0. 0. 0. 0. 0. 0. 0.8007286 0. ] [0. 0. 0. 0. 0. 0. 0. 0.9353351]]	[[ 1.58175185e-01 2.92779356e-02 -3.93411815e-02 1.73791677e-01 5.88831082e-02 -4.35894728e-02 -5.78059293e-02 -2.50915419e-02 4.06562351e-02 -9.98505391e-04 -6.89469557e-03 2.47345820e-01 -3.53330187e-03 2.16783360e-02 1.17191840e-02 2.79031210e-02 1.31283194e-01 -3.34944688e-02 2.78426018e-02 1.09787732e-02 -8.06852430e-03 -1.33544654e-02 2.89013814e-02 -1.65139139e-02 8.08073580e-03 4.74470742…
YHNPGBK7	KpsnoZTY	0.15	0.02	50.0	0.0001	128	8	1.0	0.001	0.0	0.02	0.2	25	0.93176156	0.93874717	0.91680413	0.9166766	214	250	[[ 0.4313601 -0.24696112 0.23846853 0.01681103 -0.2510527 0.05030763 0.00272769 0.06699549] [-0.30600342 0.44629985 -0.24897939 0.2047866 0.2906294 -0.05695983 -0.10357224 0.17187764] [-0.19166142 -0.64900243 0.7294166 -0.9008434 -0.16035576 0.21892084 -0.47346377 -0.17338501] [-0.28872585 -0.15494345 -0.5411922 0.32862005 -0.4172197 0.21263078 -0.32208177 -0.32477605] [-0.6339323 -0.13589464 -0.…	[[0.8448468 0. 0. 0. 0. 0. ] [0. 0.8592844 0. 0. 0. 0. ] [0. 0. 1.338125 0. 0. 0. ] [0. 0. 0. 1.4217143 0. 0. ] [0. 0. 0. 0. 1.3989366 0. ] [0. 0. 0. 0. 0. 1.4510778] [0. 0. 0. 0. 0. 0. ] [0. 0. 0. 0. 0. 0. ]]	[[0. 0. 0. 0. 0. 0. 0.80060536 0. ] [0. 0. 0. 0. 0. 0. 0. 0.9497566 ]]	[[ 1.29342854e-01 3.04124542e-02 -1.72478855e-02 1.68969080e-01 5.29596433e-02 -4.84622568e-02 -5.79601713e-02 -3.01944874e-02 3.55915911e-02 -6.58691674e-03 -1.59320775e-02 2.48956829e-01 -1.39688514e-02 2.53832899e-02 1.27824014e-02 2.08102521e-02 1.23991840e-01 -2.70897076e-02 2.09471267e-02 1.11880824e-02 4.86961706e-03 -2.97011640e-02 2.38093585e-02 1.43422186e-03 2.23737955e-03 4.72292155e-…
YHNPGBK7	kyCFwRpd	0.15	0.02	50.0	0.0001	128	8	1.0	0.001	0.0	0.02	0.2	25	0.9309483	0.9384864	0.9133711	0.9156066	250	250	[[ 4.44681466e-01 -3.37326944e-01 1.10863693e-01 -5.65341190e-02 -2.06844732e-02 5.97083457e-02 1.28547981e-01 -5.15466370e-03] [-3.11430305e-01 4.33036506e-01 -1.75751179e-01 1.72134548e-01 2.90178120e-01 -6.43043220e-02 -7.58891478e-02 1.71257064e-01] [-1.84607878e-01 -6.14606321e-01 7.38973081e-01 -9.14036334e-01 -2.56289810e-01 2.08165079e-01 -4.82806653e-01 -1.89757213e-01] [-2.89728791e-01 …	[[0.8327498 0. 0. 0. 0. 0. ] [0. 0.8674534 0. 0. 0. 0. ] [0. 0. 1.3531681 0. 0. 0. ] [0. 0. 0. 1.3909707 0. 0. ] [0. 0. 0. 0. 1.3925838 0. ] [0. 0. 0. 0. 0. 1.4645697] [0. 0. 0. 0. 0. 0. ] [0. 0. 0. 0. 0. 0. ]]	[[0. 0. 0. 0. 0. 0. 0.8237346 0. ] [0. 0. 0. 0. 0. 0. 0. 0.9309663]]	[[ 1.35480225e-01 2.70676557e-02 -3.21941413e-02 1.64988458e-01 6.03114888e-02 -4.51424643e-02 -5.02809472e-02 -2.59552542e-02 4.50460650e-02 -8.15017894e-03 -1.47100985e-02 2.45870441e-01 -1.28502408e-02 2.82324292e-02 1.28987879e-02 3.21584195e-02 1.19568601e-01 -3.34632620e-02 3.35695073e-02 1.06875971e-02 -1.59444287e-02 -1.19324531e-02 2.40543149e-02 -2.17256881e-02 -5.77322394e-03 6.6935792…
YHNPGBK7	irUFFLpB	0.15	0.02	50.0	0.0001	128	8	1.0	0.001	0.0	0.02	0.2	25	0.93469477	0.93201596	0.9211072	0.91580987	194	250	[[ 0.4743953 -0.31554294 0.21537176 0.02170386 0.14320083 0.02223614 0.09717981 -0.07030281] [-0.22809681 0.48383856 -0.28971842 0.16382127 0.2875679 0.22466849 -0.02753014 0.0452681 ] [-0.18707025 -0.6802334 0.81995666 -0.50238276 -0.09699532 -0.30778557 -0.5184862 -0.17214228] [-0.19416738 -0.6269276 -0.38179383 0.69306874 -0.15891984 -0.42481795 -0.3327095 -0.17158213] [-0.6450688 -0.13252032 …	[[0.8082446 0. 0. 0. 0. 0. ] [0. 0.81704324 0. 0. 0. 0. ] [0. 0. 1.4836733 0. 0. 0. ] [0. 0. 0. 1.3076444 0. 0. ] [0. 0. 0. 0. 1.4272529 0. ] [0. 0. 0. 0. 0. 1.4638852 ] [0. 0. 0. 0. 0. 0. ] [0. 0. 0. 0. 0. 0. ]]	[[0. 0. 0. 0. 0. 0. 0.807937 0. ] [0. 0. 0. 0. 0. 0. 0. 0.8413457]]	[[ 1.40557379e-01 2.71572582e-02 -3.40657905e-02 1.18242770e-01 5.00892773e-02 -3.52364266e-03 -7.73725510e-02 -5.75666726e-02 3.60386595e-02 5.57212159e-04 -6.30706828e-03 2.49719620e-01 -1.05970455e-02 1.64120812e-02 1.01615023e-02 2.28655674e-02 1.18969649e-01 -2.67586056e-02 9.73762758e-03 4.12216922e-03 -1.36607131e-02 -6.36110827e-03 1.98997706e-02 -2.76540052e-02 1.25264134e-02 7.63205290e…
YHNPGBK7	GqKIxIdZ	0.15	0.02	50.0	0.0001	128	8	1.0	0.001	0.0	0.02	0.2	25	0.9323981	0.93587446	0.9067724	0.9157177	250	250	[[ 4.4127929e-01 -2.9176432e-01 1.4831550e-01 -1.5082584e-01 -7.3416345e-02 7.5389817e-02 9.3360990e-02 6.8100512e-02] [-3.1913385e-01 3.9522019e-01 -1.9317682e-01 1.9890857e-01 3.4107113e-01 3.4312829e-02 -1.1816269e-01 1.4084731e-01] [-1.5345293e-01 -5.6710887e-01 8.4406555e-01 -9.4441289e-01 -2.0822367e-01 1.5936695e-01 -5.1913834e-01 -1.5823129e-01] [-2.9316825e-01 -5.2231539e-02 -4.0040201e-…	[[0.8300387 0. 0. 0. 0. 0. ] [0. 0.90298295 0. 0. 0. 0. ] [0. 0. 1.3613276 0. 0. 0. ] [0. 0. 0. 1.4645935 0. 0. ] [0. 0. 0. 0. 1.3070056 0. ] [0. 0. 0. 0. 0. 1.4868973 ] [0. 0. 0. 0. 0. 0. ] [0. 0. 0. 0. 0. 0. ]]	[[0. 0. 0. 0. 0. 0. 0.8013687 0. ] [0. 0. 0. 0. 0. 0. 0. 0.93345135]]	[[ 1.30490541e-01 2.93767415e-02 -3.05793770e-02 1.72787651e-01 4.86962162e-02 -4.43088189e-02 -5.85609637e-02 -3.58463600e-02 4.04125452e-02 4.59365640e-03 -8.37294944e-03 2.45717198e-01 -9.93730128e-03 2.65580416e-02 1.30955046e-02 2.39919256e-02 1.15911633e-01 -2.73699835e-02 2.71242708e-02 9.72093083e-03 -9.84410848e-03 -5.74373081e-03 2.21864786e-02 -2.18150131e-02 1.12501699e-02 5.42213842e…
YHNPGBK7	oU78bLIv	0.15	0.02	50.0	0.0001	128	8	1.0	0.001	0.0	0.02	0.2	25	0.9315646	0.93792456	0.89900386	0.914978	191	250	[[ 0.43213356 -0.29387528 0.12675989 -0.07967903 -0.08652847 0.08534317 0.10071116 0.02513911] [-0.32110435 0.4432772 -0.21931887 0.19887598 0.2906051 0.00629426 -0.08967092 0.135367 ] [-0.19528851 -0.6319699 0.7110731 -0.95207614 -0.1340626 0.19388211 -0.47672424 -0.16948071] [-0.28266785 -0.12328175 -0.51991904 0.2644301 -0.3887697 0.1596496 -0.3417394 -0.29913864] [-0.5849431 -0.14454499 -0.12…	[[0.8399724 0. 0. 0. 0. 0. ] [0. 0.8610854 0. 0. 0. 0. ] [0. 0. 1.3641053 0. 0. 0. ] [0. 0. 0. 1.4528745 0. 0. ] [0. 0. 0. 0. 1.3566915 0. ] [0. 0. 0. 0. 0. 1.4425545] [0. 0. 0. 0. 0. 0. ] [0. 0. 0. 0. 0. 0. ]]	[[0. 0. 0. 0. 0. 0. 0.8023334 0. ] [0. 0. 0. 0. 0. 0. 0. 0.96783113]]	[[ 1.41375571e-01 3.18962559e-02 -2.78469250e-02 1.73302472e-01 4.37953472e-02 -3.79001312e-02 -5.91070391e-02 -2.98048295e-02 4.01552692e-02 8.42772424e-03 -1.20301433e-02 2.51652032e-01 -8.50985385e-03 2.13067979e-02 8.10355879e-03 2.49684099e-02 1.24102399e-01 -1.85603164e-02 3.30666266e-02 6.83767116e-03 -1.19812880e-02 -7.98775069e-03 2.08913870e-02 -2.33783852e-02 6.15219586e-03 6.22578077e…
YHNPGBK7	C142o2jP	0.15	0.02	50.0	0.0001	128	8	1.0	0.001	0.0	0.02	0.2	25	0.9315824	0.9404787	0.91024435	0.9176051	183	250	[[ 0.42632362 -0.25090683 0.2569318 0.00635552 -0.22585692 0.0446796 -0.01208071 0.09947627] [-0.25114277 0.4321874 -0.22955483 0.1919179 0.3074072 -0.04913505 -0.09776701 0.19079138] [-0.19856548 -0.66245055 0.73202217 -0.89704514 -0.15790643 0.2344029 -0.45954478 -0.19644815] [-0.3822125 -0.19700372 -0.50564873 0.33967477 -0.4184683 0.23522253 -0.33893028 -0.32464138] [-0.5872837 -0.148185 -0.1…	[[0.84470737 0. 0. 0. 0. 0. ] [0. 0.87041646 0. 0. 0. 0. ] [0. 0. 1.3102525 0. 0. 0. ] [0. 0. 0. 1.4751707 0. 0. ] [0. 0. 0. 0. 1.3833902 0. ] [0. 0. 0. 0. 0. 1.4547731 ] [0. 0. 0. 0. 0. 0. ] [0. 0. 0. 0. 0. 0. ]]	[[0. 0. 0. 0. 0. 0. 0.80058336 0. ] [0. 0. 0. 0. 0. 0. 0. 0.9413288 ]]	[[ 1.45101830e-01 2.21319534e-02 -2.80776024e-02 1.77915692e-01 6.34413883e-02 -5.02561480e-02 -5.25667630e-02 -3.15894224e-02 3.12096309e-02 6.46824017e-04 -8.09432939e-03 2.48497769e-01 -5.43565396e-03 2.12792978e-02 1.11626610e-02 1.85776521e-02 1.28131360e-01 -2.95751039e-02 2.52840333e-02 6.63832389e-03 3.39207333e-03 -2.33281981e-02 2.25168914e-02 -7.95884058e-03 -1.46501698e-03 5.05737998e…
YHNPGBK7	7BGu8jE5	0.15	0.02	50.0	0.0001	128	8	1.0	0.001	0.0	0.02	0.2	25	0.9281715	0.93827415	0.9188873	0.9144793	239	250	[[ 0.4186349 -0.36200926 0.12214185 -0.05339538 -0.0542166 0.06217393 0.12628172 -0.00972127] [-0.36903185 0.4600499 -0.228951 0.19163918 0.28632218 -0.08212419 -0.08930201 0.13046989] [-0.25254065 -0.7469857 0.644292 -0.8661376 -0.21125305 0.26498252 -0.43313006 -0.23258106] [-0.31199196 -0.1292091 -0.6047624 0.3258288 -0.47410202 0.2408185 -0.29045555 -0.3738157 ] [-0.5998354 -0.14392315 -0.139…	[[0.8323961 0. 0. 0. 0. 0. ] [0. 0.8621575 0. 0. 0. 0. ] [0. 0. 1.4109701 0. 0. 0. ] [0. 0. 0. 1.475386 0. 0. ] [0. 0. 0. 0. 1.385386 0. ] [0. 0. 0. 0. 0. 1.4243665] [0. 0. 0. 0. 0. 0. ] [0. 0. 0. 0. 0. 0. ]]	[[0. 0. 0. 0. 0. 0. 0.8236468 0. ] [0. 0. 0. 0. 0. 0. 0. 0.9373656]]	[[ 1.38497084e-01 3.46851535e-02 -2.79476456e-02 1.60593852e-01 5.35128340e-02 -6.50441647e-02 -6.57419860e-02 -3.22953314e-02 3.82679366e-02 -9.60370526e-04 -2.02768277e-02 2.54411429e-01 -1.55445077e-02 1.61318649e-02 9.03619081e-03 2.24461872e-02 1.22001901e-01 -2.21652202e-02 3.60141397e-02 5.46079827e-03 1.40992925e-04 -1.43429898e-02 2.42248103e-02 -1.82524882e-02 2.53011659e-03 4.97868173e…
LOakdZko	EMLW8qNL	0.15	0.02	50.0	0.0001	128	8	1.0	0.001	0.0	0.02	0.2	25	0.9462386	0.9405429	0.92543876	0.9280463	206	250	[[ 0.5521141 -0.17783959 0.25477377 0.22351004 -0.13833009 0.24203388 -0.09938844 0.06184265] [-0.21159232 0.5754415 0.12189052 -0.22049105 0.18846062 0.16059713 0.143927 -0.06348694] [-0.22566949 -0.63246804 0.75849795 -0.5257886 -0.24059157 -0.26945162 -0.24602756 -0.23014052] [-0.19716796 -0.64793336 -0.4485492 0.7032442 -0.12948783 -0.31266367 -0.21619673 -0.34626982] [-0.6021072 -0.18403065 …	[[0.5905294 0. 0. 0. 0. 0. ] [0. 0.7000791 0. 0. 0. 0. ] [0. 0. 1.4192091 0. 0. 0. ] [0. 0. 0. 1.3948861 0. 0. ] [0. 0. 0. 0. 1.4235786 0. ] [0. 0. 0. 0. 0. 1.3971332] [0. 0. 0. 0. 0. 0. ] [0. 0. 0. 0. 0. 0. ]]	[[0. 0. 0. 0. 0. 0. 0.89269733 0. ] [0. 0. 0. 0. 0. 0. 0. 0.86321485]]	[[ 2.06234932e-01 1.14335325e-02 -6.67318702e-02 -2.32958253e-02 7.23082349e-02 1.54187344e-02 -7.02671558e-02 -7.37417638e-02 4.17033494e-01 -1.08534619e-02 -5.28232008e-03 9.03909560e-03 5.81017993e-02 -3.46815237e-03 1.88221224e-02 1.65922735e-02 1.59394406e-02 1.48865338e-02 1.48634110e-02 7.55316857e-03 -6.46592900e-02 1.79261938e-02 6.40147924e-02 -6.31260267e-03 -1.02045294e-02 1.76032390e…
LOakdZko	soLxLXdE	0.15	0.02	50.0	0.0001	128	8	1.0	0.001	0.0	0.02	0.2	25	0.94458526	0.94094545	0.92286617	0.928	163	250	[[ 0.55805683 -0.16624203 0.24956481 0.21126863 -0.13701287 0.22880146 -0.10511169 0.06898727] [-0.20017621 0.58754766 0.14344436 -0.2037968 0.18926866 0.16109999 0.14849617 -0.04095559] [-0.22204462 -0.64615244 0.7295409 -0.5508921 -0.20168056 -0.2750568 -0.22712062 -0.23783727] [-0.18626487 -0.6438302 -0.44711035 0.69710594 -0.14380293 -0.3165182 -0.23138832 -0.3365654 ] [-0.6147868 -0.17334192…	[[0.5943931 0. 0. 0. 0. 0. ] [0. 0.7094492 0. 0. 0. 0. ] [0. 0. 1.4087541 0. 0. 0. ] [0. 0. 0. 1.4069327 0. 0. ] [0. 0. 0. 0. 1.4006618 0. ] [0. 0. 0. 0. 0. 1.3939586] [0. 0. 0. 0. 0. 0. ] [0. 0. 0. 0. 0. 0. ]]	[[0. 0. 0. 0. 0. 0. 0.8966948 0. ] [0. 0. 0. 0. 0. 0. 0. 0.86039877]]	[[ 2.00507805e-01 2.84042563e-02 -6.87830746e-02 -9.01157688e-03 6.84614480e-02 1.97677910e-02 -7.53289759e-02 -8.11553970e-02 4.23852712e-01 -8.80315155e-03 -9.18663945e-03 1.16398335e-02 4.33496684e-02 -1.60348858e-03 1.69302355e-02 2.06762962e-02 1.53029216e-02 1.81732662e-02 1.24482755e-02 1.17102331e-02 -5.50178550e-02 1.54191311e-02 5.61448187e-02 -1.36686275e-02 -1.70623101e-02 2.33596507e…
LOakdZko	mphaFenX	0.15	0.02	50.0	0.0001	128	8	1.0	0.001	0.0	0.02	0.2	25	0.94308245	0.94370544	0.92821896	0.92874515	248	250	[[ 0.55090535 -0.18157639 0.26651087 0.2050331 -0.1493019 0.22603472 -0.10666936 0.07301609] [-0.19987524 0.58237267 0.14153188 -0.19112764 0.18753807 0.14404708 0.14498292 -0.07812937] [-0.22755006 -0.64559686 0.73421866 -0.5244156 -0.16898283 -0.29458132 -0.24176104 -0.23750038] [-0.193904 -0.6481593 -0.44607785 0.6915287 -0.13850221 -0.29546678 -0.21681525 -0.34313294] [-0.6131416 -0.17765222 …	[[0.6090199 0. 0. 0. 0. 0. ] [0. 0.695478 0. 0. 0. 0. ] [0. 0. 1.4278835 0. 0. 0. ] [0. 0. 0. 1.406063 0. 0. ] [0. 0. 0. 0. 1.3987802 0. ] [0. 0. 0. 0. 0. 1.3970219] [0. 0. 0. 0. 0. 0. ] [0. 0. 0. 0. 0. 0. ]]	[[0. 0. 0. 0. 0. 0. 0.8994815 0. ] [0. 0. 0. 0. 0. 0. 0. 0.8661411]]	[[ 2.03719556e-01 2.18113661e-02 -6.15739003e-02 -1.47778327e-02 8.24042410e-02 2.30616294e-02 -6.17235303e-02 -6.46626949e-02 4.19918835e-01 -3.51091381e-03 1.54721783e-05 1.23159587e-02 4.23470251e-02 -1.17769912e-02 1.79073419e-02 2.03266274e-02 7.97426235e-03 9.53324512e-03 7.52647966e-03 1.52872810e-02 -6.90988004e-02 1.89779010e-02 5.43225259e-02 -1.01032238e-02 -9.68448445e-03 1.83308776e-…
LOakdZko	TLXzznMv	0.15	0.02	50.0	0.0001	128	8	1.0	0.001	0.0	0.02	0.2	25	0.94304705	0.9454501	0.9316028	0.92971724	250	250	[[ 0.5562578 -0.17465778 0.25488925 0.21575475 -0.1378023 0.2274855 -0.10263069 0.06676861] [-0.20934622 0.5784023 0.14438674 -0.20386662 0.21076071 0.15723841 0.14424767 -0.06891444] [-0.21824901 -0.653669 0.7465877 -0.56491375 -0.1914561 -0.29374483 -0.24219072 -0.2235859 ] [-0.19176824 -0.6407608 -0.4533385 0.6999123 -0.12949823 -0.32676584 -0.23697479 -0.33167714] [-0.6115435 -0.18318708 -0.1…	[[0.5859108 0. 0. 0. 0. 0. ] [0. 0.69855577 0. 0. 0. 0. ] [0. 0. 1.4176245 0. 0. 0. ] [0. 0. 0. 1.4055468 0. 0. ] [0. 0. 0. 0. 1.3986704 0. ] [0. 0. 0. 0. 0. 1.4058765 ] [0. 0. 0. 0. 0. 0. ] [0. 0. 0. 0. 0. 0. ]]	[[0. 0. 0. 0. 0. 0. 0.89629656 0. ] [0. 0. 0. 0. 0. 0. 0. 0.86266917]]	[[ 1.94086134e-01 2.08374560e-02 -5.64940907e-02 6.34076167e-03 6.03093281e-02 2.05280520e-02 -6.69870302e-02 -8.24884251e-02 4.17948544e-01 -6.85055787e-03 -1.77011155e-02 1.10790953e-02 3.34979221e-02 -4.80554858e-03 5.04934136e-03 3.87601252e-03 1.24941049e-02 1.61111653e-02 1.34100812e-02 2.19614562e-02 -6.18383698e-02 1.70992054e-02 5.16964868e-02 -7.84976315e-03 -1.06254872e-02 4.78428882e-…
LOakdZko	GXHHiuHX	0.15	0.02	50.0	0.0001	128	8	1.0	0.001	0.0	0.02	0.2	25	0.9454912	0.9434967	0.9302373	0.9298943	195	250	[[ 0.5584254 -0.17223313 0.26996878 0.2262541 -0.14361416 0.238194 -0.09998181 0.07582401] [-0.22402343 0.58792204 0.14020859 -0.21786594 0.18233168 0.14564663 0.15528041 -0.05401346] [-0.23442231 -0.6648473 0.74098665 -0.5363289 -0.222227 -0.2833387 -0.24326488 -0.24547014] [-0.19764723 -0.6382158 -0.45050532 0.7067136 -0.12670387 -0.2807387 -0.2248374 -0.32972014] [-0.6230508 -0.16915111 -0.115…	[[0.59706515 0. 0. 0. 0. 0. ] [0. 0.702677 0. 0. 0. 0. ] [0. 0. 1.4245924 0. 0. 0. ] [0. 0. 0. 1.4014324 0. 0. ] [0. 0. 0. 0. 1.3973286 0. ] [0. 0. 0. 0. 0. 1.3991113 ] [0. 0. 0. 0. 0. 0. ] [0. 0. 0. 0. 0. 0. ]]	[[0. 0. 0. 0. 0. 0. 0.8928524 0. ] [0. 0. 0. 0. 0. 0. 0. 0.86677516]]	[[ 1.90109670e-01 1.43996244e-02 -6.31567314e-02 1.83270667e-02 9.13678333e-02 1.71165299e-02 -7.97202662e-02 -6.60674721e-02 4.09717739e-01 -1.80508550e-02 -7.72918109e-03 9.04748589e-03 5.56939021e-02 3.82148847e-03 1.27885342e-02 1.88991521e-02 1.40776336e-02 1.40196141e-02 9.33478959e-03 1.73113830e-02 -6.92543834e-02 2.13848352e-02 6.46650195e-02 -4.28441027e-03 -1.72635522e-02 1.02196876e-0…
LOakdZko	oFeWpiGO	0.15	0.02	50.0	0.0001	128	8	1.0	0.001	0.0	0.02	0.2	25	0.94461715	0.9409257	0.92683977	0.92788845	179	250	[[ 0.5357755 -0.17347425 0.2516689 0.21766184 -0.13123982 0.22906703 -0.12107532 0.06672692] [-0.23524168 0.57945096 0.1049929 -0.1687251 0.1619826 0.16191188 0.16133189 -0.06803418] [-0.2454967 -0.6939676 0.6848254 -0.56021106 -0.20156132 -0.30173114 -0.2361107 -0.24683574] [-0.23475893 -0.6791342 -0.4733935 0.6752448 -0.1713835 -0.34140933 -0.21057992 -0.35183018] [-0.6201706 -0.17426941 -0.139…	[[0.5999386 0. 0. 0. 0. 0. ] [0. 0.6939598 0. 0. 0. 0. ] [0. 0. 1.499414 0. 0. 0. ] [0. 0. 0. 1.462643 0. 0. ] [0. 0. 0. 0. 1.3913002 0. ] [0. 0. 0. 0. 0. 1.4211082] [0. 0. 0. 0. 0. 0. ] [0. 0. 0. 0. 0. 0. ]]	[[0. 0. 0. 0. 0. 0. 0.898741 0. ] [0. 0. 0. 0. 0. 0. 0. 0.8733008]]	[[ 1.95392370e-01 2.33073533e-02 -6.99937642e-02 -8.37584585e-03 6.40194118e-02 2.82523185e-02 -6.49100617e-02 -8.58974382e-02 4.22020346e-01 -5.53957839e-03 -4.76730429e-03 1.22592635e-02 5.34280129e-02 -2.34911731e-03 8.58458690e-03 1.02263521e-02 1.15247071e-02 1.64436083e-02 1.33536709e-02 1.68009065e-02 -5.93908876e-02 1.78418290e-02 5.38623258e-02 -1.24426093e-02 -1.87914148e-02 1.12130968e…
LOakdZko	IJq5hcDo	0.15	0.02	50.0	0.0001	128	8	1.0	0.001	0.0	0.02	0.2	25	0.9463693	0.9447463	0.92722195	0.9303894	201	250	[[ 0.55629647 -0.17861123 0.26490968 0.22264488 -0.13255496 0.23772882 -0.10791592 0.08010497] [-0.22209415 0.5850243 0.13299716 -0.20842078 0.16339235 0.1579973 0.14062221 -0.06799703] [-0.22187147 -0.66742355 0.7444044 -0.56179553 -0.14956668 -0.2813738 -0.24666595 -0.21465236] [-0.20600049 -0.6350242 -0.4448845 0.67271024 -0.1420949 -0.33742034 -0.23599142 -0.33080646] [-0.6145685 -0.16455539 …	[[0.6029669 0. 0. 0. 0. 0. ] [0. 0.68442905 0. 0. 0. 0. ] [0. 0. 1.4158748 0. 0. 0. ] [0. 0. 0. 1.4220293 0. 0. ] [0. 0. 0. 0. 1.399065 0. ] [0. 0. 0. 0. 0. 1.3883886 ] [0. 0. 0. 0. 0. 0. ] [0. 0. 0. 0. 0. 0. ]]	[[0. 0. 0. 0. 0. 0. 0.88914657 0. ] [0. 0. 0. 0. 0. 0. 0. 0.8564177 ]]	[[ 1.93360582e-01 1.80191286e-02 -6.09373264e-02 3.91725078e-03 7.53264427e-02 3.40258367e-02 -6.78689182e-02 -8.14147741e-02 4.20886189e-01 -5.47188683e-04 -5.48347551e-03 8.91599618e-03 4.84933928e-02 1.03607820e-02 1.25056617e-02 1.16363605e-02 1.67459622e-02 1.36229657e-02 2.51211096e-02 1.56167103e-02 -6.52181730e-02 1.83826182e-02 6.43752962e-02 -5.04316343e-03 -1.25824464e-02 1.13592837e-0…
LOakdZko	Ljb0U2Dw	0.15	0.02	50.0	0.0001	128	8	1.0	0.001	0.0	0.02	0.2	25	0.9443827	0.9432213	0.9227625	0.92878413	250	250	[[ 0.55691916 -0.18092719 0.26093534 0.2249505 -0.15427557 0.2234808 -0.10021629 0.0679935 ] [-0.22804774 0.58490634 0.1344721 -0.18374734 0.17739563 0.17212485 0.15216365 -0.06413576] [-0.22531635 -0.66738105 0.70932955 -0.54833376 -0.14872655 -0.24970818 -0.20104744 -0.25146213] [-0.2086652 -0.6508538 -0.45444927 0.71217453 -0.15815876 -0.33641088 -0.21022606 -0.35699564] [-0.61091304 -0.171669…	[[0.59465134 0. 0. 0. 0. 0. ] [0. 0.6994294 0. 0. 0. 0. ] [0. 0. 1.4152474 0. 0. 0. ] [0. 0. 0. 1.4263564 0. 0. ] [0. 0. 0. 0. 1.3907958 0. ] [0. 0. 0. 0. 0. 1.3949238 ] [0. 0. 0. 0. 0. 0. ] [0. 0. 0. 0. 0. 0. ]]	[[0. 0. 0. 0. 0. 0. 0.89938027 0. ] [0. 0. 0. 0. 0. 0. 0. 0.8604748 ]]	[[ 2.04480991e-01 1.18723717e-02 -6.19810186e-02 -9.58488416e-03 9.37310234e-02 2.13788431e-02 -6.95040524e-02 -6.74178079e-02 4.19753194e-01 -1.45937521e-02 -4.62361518e-03 1.39714889e-02 5.47585636e-02 -6.71975594e-03 1.31266369e-02 9.92818177e-03 1.53594697e-02 1.60851404e-02 2.31473595e-02 2.19751485e-02 -6.95407167e-02 1.44590624e-02 5.60075343e-02 -6.60898304e-03 -1.04622617e-02 1.09217968e…
LOakdZko	XIuLG7FK	0.15	0.02	50.0	0.0001	128	8	1.0	0.001	0.0	0.02	0.2	25	0.944725	0.9414049	0.9189507	0.92776483	250	250	[[ 0.53416383 -0.22404881 0.19632028 0.18142945 -0.12359082 0.2571089 -0.08028636 0.10012877] [-0.2560593 0.58744615 0.15818913 -0.22006954 0.22382592 0.15729588 0.09903385 -0.00428574] [-0.21422437 -0.6695556 0.737446 -0.614554 -0.12494265 -0.28291512 -0.27872506 -0.17961143] [-0.2002798 -0.7107045 -0.50588936 0.663853 -0.08687162 -0.20076321 -0.21163934 -0.3145634 ] [-0.62426907 -0.17416874 -0.…	[[0.59921366 0. 0. 0. 0. 0. ] [0. 0.6922346 0. 0. 0. 0. ] [0. 0. 1.4075046 0. 0. 0. ] [0. 0. 0. 1.4100587 0. 0. ] [0. 0. 0. 0. 1.4098202 0. ] [0. 0. 0. 0. 0. 1.3979359 ] [0. 0. 0. 0. 0. 0. ] [0. 0. 0. 0. 0. 0. ]]	[[0. 0. 0. 0. 0. 0. 0.8855061 0. ] [0. 0. 0. 0. 0. 0. 0. 0.8549407]]	[[ 0.18942249 0.01874811 -0.06091041 -0.00524882 0.0738923 0.02811116 -0.07188891 -0.07856338 0.42707777 -0.0083465 -0.00921667 0.00939142 0.03965539 -0.00267502 0.00750767 0.0078852 0.01605992 0.01668117 0.00508405 0.01463962 -0.08173926 0.01894719 0.05167261 -0.00798745 -0.00968922 0.00778016 0.25267828 0.01229593 0.00729378 0.00834128 0.03981707 0.19179691 0.0420599 0.00670996 0.00491438 0.014…
LOakdZko	xfMw6Kfk	0.15	0.02	50.0	0.0001	128	8	1.0	0.001	0.0	0.02	0.2	25	0.94497776	0.9413704	0.9280321	0.9286869	247	250	[[ 0.53801507 -0.15744892 0.25558418 0.20132414 -0.14954229 0.2373116 -0.11942969 0.06595926] [-0.21752036 0.5803881 0.14204079 -0.21019664 0.18855014 0.15929104 0.13335113 -0.07080933] [-0.22682875 -0.66783905 0.7335769 -0.54589707 -0.17514664 -0.26924562 -0.22500883 -0.25138965] [-0.21209653 -0.6880367 -0.43930674 0.6924026 -0.12372009 -0.31139252 -0.22715886 -0.3352754 ] [-0.60159034 -0.173001…	[[0.58900833 0. 0. 0. 0. 0. ] [0. 0.688776 0. 0. 0. 0. ] [0. 0. 1.4249362 0. 0. 0. ] [0. 0. 0. 1.4211805 0. 0. ] [0. 0. 0. 0. 1.3915278 0. ] [0. 0. 0. 0. 0. 1.4102231 ] [0. 0. 0. 0. 0. 0. ] [0. 0. 0. 0. 0. 0. ]]	[[0. 0. 0. 0. 0. 0. 0.8961965 0. ] [0. 0. 0. 0. 0. 0. 0. 0.85862374]]	[[ 2.02381700e-01 2.66520120e-02 -5.88234439e-02 -1.65261216e-02 8.06164145e-02 1.83368661e-02 -6.49557635e-02 -8.15590248e-02 4.21505928e-01 -1.47071388e-02 -1.57060865e-02 1.15329241e-02 5.88437431e-02 -1.45321200e-03 1.28613599e-02 1.63111854e-02 1.54477526e-02 1.68549642e-02 3.10275145e-03 4.20961529e-04 -6.65141717e-02 1.69800632e-02 6.70062378e-02 -9.28494427e-03 -1.21171344e-02 1.00336242e…
jPrB6rra	6aFe2Fui	0.15	0.02	50.0	0.0001	128	8	1.0	0.001	0.0	0.02	0.2	25	0.93628097	0.9269673	0.92729896	0.91209877	236	250	[[ 0.65363884 -0.14147797 0.01785624 0.40562302 0.13174705 -0.28209805 -0.03773616 -0.11515612] [-0.06392054 0.58013856 -0.3704705 -0.03351989 0.11478823 0.22814496 -0.12376665 0.10930296] [-0.1576737 -0.68654805 0.6697036 -0.43899602 -0.43921277 -0.17944817 -0.31339908 -0.16246821] [-0.18432988 -0.6541506 -0.5470305 0.72508997 -0.37954554 -0.07542822 -0.26631197 -0.25131524] [-0.66281706 -0.2275…	[[0.68082196 0. 0. 0. 0. 0. ] [0. 0.6703936 0. 0. 0. 0. ] [0. 0. 1.2798884 0. 0. 0. ] [0. 0. 0. 1.3510052 0. 0. ] [0. 0. 0. 0. 1.447943 0. ] [0. 0. 0. 0. 0. 1.3893652 ] [0. 0. 0. 0. 0. 0. ] [0. 0. 0. 0. 0. 0. ]]	[[0. 0. 0. 0. 0. 0. 0.8485654 0. ] [0. 0. 0. 0. 0. 0. 0. 0.86703837]]	[[ 1.32284254e-01 6.94232434e-03 -2.62048654e-03 -1.84881371e-02 1.84747458e-01 3.38404663e-02 -8.04505199e-02 8.27321783e-03 1.07073896e-01 2.29106843e-01 2.04038229e-02 3.52370627e-02 2.38620639e-02 -3.67683247e-02 -8.96932930e-03 -3.68082561e-02 1.79412477e-02 8.23345222e-03 -3.33334878e-03 4.40727234e-01 2.43275613e-03 2.38523725e-02 3.17610335e-03 4.51056100e-03 2.40702070e-02 -2.48311497e-0…
jPrB6rra	JEB0qlYG	0.15	0.02	50.0	0.0001	128	8	1.0	0.001	0.0	0.02	0.2	25	0.93201697	0.93199956	0.92744464	0.91226286	168	250	[[ 0.58563554 -0.26891708 -0.10058286 0.29155228 0.09668544 -0.14536333 0.10227636 -0.02861234] [-0.27272922 0.57092714 0.14819591 -0.15514378 0.01733444 0.2615875 0.09297919 -0.03502493] [-0.26254195 -0.38526693 0.46203697 -0.5437703 0.02465636 -0.2806171 -0.25157276 -0.20152101] [-0.21786408 -0.7786112 -0.7742902 0.7022379 0.01365821 -0.10699825 -0.17200525 -0.3340266 ] [-0.4465513 -0.30405998 …	[[0.7248593 0. 0. 0. 0. 0. ] [0. 0.6633158 0. 0. 0. 0. ] [0. 0. 1.3693988 0. 0. 0. ] [0. 0. 0. 1.3044105 0. 0. ] [0. 0. 0. 0. 1.3667644 0. ] [0. 0. 0. 0. 0. 1.2436754] [0. 0. 0. 0. 0. 0. ] [0. 0. 0. 0. 0. 0. ]]	[[0. 0. 0. 0. 0. 0. 0.9391989 0. ] [0. 0. 0. 0. 0. 0. 0. 0.8229893]]	[[ 1.30349517e-01 1.50628574e-02 3.04576661e-02 -7.78794661e-03 1.77431405e-01 4.59591150e-02 -8.56394693e-02 -1.97497588e-02 1.01030178e-01 2.29137436e-01 2.73969341e-02 2.04171389e-02 2.58628987e-02 -3.73254009e-02 -2.06153244e-02 -4.41230573e-02 1.57876089e-02 7.91410170e-03 -2.32354645e-02 4.47282016e-01 6.79760799e-03 1.49944648e-02 -1.65238194e-02 -1.64259765e-02 2.46204697e-02 -3.35663632e…
jPrB6rra	cGbLk2xS	0.15	0.02	50.0	0.0001	128	8	1.0	0.001	0.0	0.02	0.2	25	0.93729985	0.929731	0.9257127	0.91388714	242	250	[[ 0.6396535 -0.11433193 0.01422183 0.40454417 0.15464385 -0.29051584 -0.05253692 -0.1124793 ] [-0.04282529 0.60029733 -0.3644133 -0.01120312 0.1067403 0.2252291 -0.1135461 0.10001818] [-0.17208953 -0.67414534 0.6862115 -0.45665982 -0.44961998 -0.16526847 -0.30449933 -0.12573087] [-0.18969294 -0.65073067 -0.5563741 0.7084471 -0.34512597 -0.04605816 -0.25566193 -0.227982 ] [-0.6422022 -0.18581523 …	[[0.6953184 0. 0. 0. 0. 0. ] [0. 0.6401106 0. 0. 0. 0. ] [0. 0. 1.2890118 0. 0. 0. ] [0. 0. 0. 1.3333534 0. 0. ] [0. 0. 0. 0. 1.3887589 0. ] [0. 0. 0. 0. 0. 1.3359811] [0. 0. 0. 0. 0. 0. ] [0. 0. 0. 0. 0. 0. ]]	[[0. 0. 0. 0. 0. 0. 0.8495818 0. ] [0. 0. 0. 0. 0. 0. 0. 0.8645438]]	[[ 1.22723863e-01 -6.23212010e-03 -3.22418287e-03 -2.96769403e-02 1.91399559e-01 4.74260077e-02 -8.13919306e-02 1.57835148e-03 8.35593939e-02 2.38409743e-01 1.74421594e-02 1.32958628e-02 1.89770404e-02 -3.80375534e-02 -1.65934023e-02 -4.22205403e-02 9.23119858e-03 6.29477203e-03 -1.97018683e-02 4.45509434e-01 -4.82578180e-04 7.10349111e-03 -1.02178548e-02 -1.22516016e-02 2.55094711e-02 -2.8631487…
jPrB6rra	Mme5rMXK	0.15	0.02	50.0	0.0001	128	8	1.0	0.001	0.0	0.02	0.2	25	0.9408236	0.9256084	0.9130362	0.9129752	250	250	[[ 0.60509247 -0.26379216 0.01772911 0.24812001 0.01594088 0.18282633 -0.08002885 0.06448542] [-0.09452266 0.61034924 0.06594831 -0.3477254 0.11796508 0.26145977 -0.0150978 -0.00506425] [-0.34427807 -0.77967787 0.6916693 -0.3052949 -0.50665855 -0.07243609 -0.2556442 -0.32700843] [-0.23295985 -0.6335797 -0.45594788 0.8149166 -0.28725284 -0.19212542 -0.25475457 -0.30714002] [-0.606379 -0.21175988 0…	[[0.7429113 0. 0. 0. 0. 0. ] [0. 0.6395206 0. 0. 0. 0. ] [0. 0. 1.4724509 0. 0. 0. ] [0. 0. 0. 1.2762454 0. 0. ] [0. 0. 0. 0. 1.4711275 0. ] [0. 0. 0. 0. 0. 1.3166752] [0. 0. 0. 0. 0. 0. ] [0. 0. 0. 0. 0. 0. ]]	[[0. 0. 0. 0. 0. 0. 0.8137861 0. ] [0. 0. 0. 0. 0. 0. 0. 0.8747701]]	[[ 1.30117044e-01 7.39178434e-03 1.68504547e-02 -4.44941036e-02 1.67968243e-01 1.62969660e-02 -5.28546460e-02 -2.14080978e-02 1.31532446e-01 2.32423767e-01 1.05809225e-02 2.29676869e-02 1.74300019e-02 -1.31792966e-02 -6.56834543e-02 -1.82993431e-02 1.09941149e-02 1.14326524e-02 -9.81263258e-03 4.54061389e-01 5.76195167e-03 5.96583262e-03 -4.97036707e-03 -5.54894190e-03 3.16846557e-02 -1.24367392e…
jPrB6rra	37Y0IDyo	0.15	0.02	50.0	0.0001	128	8	1.0	0.001	0.0	0.02	0.2	25	0.93849975	0.9265218	0.9157024	0.9123176	178	250	[[ 0.63207173 -0.12802394 0.01147883 0.3919186 0.1424748 -0.30287707 -0.02890914 -0.12998772] [-0.0557049 0.60045296 -0.36578244 -0.02295961 0.10356642 0.22197177 -0.12570617 0.0971962 ] [-0.17401966 -0.6631702 0.6574179 -0.43568638 -0.42898616 -0.15442763 -0.3009122 -0.13486955] [-0.19209352 -0.66917336 -0.52220213 0.72316355 -0.36338544 -0.04502621 -0.27033257 -0.22518852] [-0.65605813 -0.18984…	[[0.6875565 0. 0. 0. 0. 0. ] [0. 0.65391016 0. 0. 0. 0. ] [0. 0. 1.2777914 0. 0. 0. ] [0. 0. 0. 1.3237699 0. 0. ] [0. 0. 0. 0. 1.3820239 0. ] [0. 0. 0. 0. 0. 1.3513998 ] [0. 0. 0. 0. 0. 0. ] [0. 0. 0. 0. 0. 0. ]]	[[0. 0. 0. 0. 0. 0. 0.84450746 0. ] [0. 0. 0. 0. 0. 0. 0. 0.8589995 ]]	[[ 1.28165856e-01 -1.66420266e-03 4.96960431e-03 -2.38205232e-02 1.90620154e-01 3.90420556e-02 -8.75680596e-02 -9.86021385e-03 1.00308962e-01 2.36949295e-01 2.47026831e-02 3.50578390e-02 3.01195569e-02 -2.83654332e-02 -3.72627191e-03 -2.74524838e-02 1.04210898e-02 2.91818846e-03 -3.41420434e-03 4.56270814e-01 -1.87061611e-04 2.27009188e-02 -2.04213243e-03 2.79486179e-03 2.08868422e-02 -3.43087316…
jPrB6rra	nee2s9Dh	0.15	0.02	50.0	0.0001	128	8	1.0	0.001	0.0	0.02	0.2	25	0.93744123	0.93016595	0.9138513	0.9134419	250	250	[[ 0.63454103 -0.18007775 0.02276476 0.3787612 0.18121164 -0.22248086 -0.06096926 -0.09547764] [-0.04492581 0.5732886 0.07477789 -0.29336062 0.10833599 0.41528496 -0.01449676 -0.07682812] [-0.21783105 -0.6476765 0.7928974 -0.4365271 -0.42961302 -0.17982094 -0.20252359 -0.2223854 ] [-0.21503669 -0.70457935 -0.4639685 0.7034114 -0.30227545 -0.16171947 -0.2084234 -0.31830767] [-0.6417327 -0.29687554…	[[0.6918276 0. 0. 0. 0. 0. ] [0. 0.6747801 0. 0. 0. 0. ] [0. 0. 1.2684991 0. 0. 0. ] [0. 0. 0. 1.3292462 0. 0. ] [0. 0. 0. 0. 1.4978482 0. ] [0. 0. 0. 0. 0. 1.3534173] [0. 0. 0. 0. 0. 0. ] [0. 0. 0. 0. 0. 0. ]]	[[0. 0. 0. 0. 0. 0. 0.8579136 0. ] [0. 0. 0. 0. 0. 0. 0. 0.83433735]]	[[ 1.27633333e-01 4.27150726e-03 -1.92678347e-03 -3.77225988e-02 1.72614500e-01 4.61775139e-02 -7.40921646e-02 8.38601962e-04 9.08018872e-02 2.42208064e-01 2.67962702e-02 2.43781544e-02 1.81544200e-02 -2.91587040e-02 -7.01612420e-03 -3.63066830e-02 1.43616982e-02 5.92482090e-03 -1.49472971e-02 4.43952560e-01 1.04535185e-02 6.52928697e-03 -1.10212062e-03 -6.27719797e-03 1.90552715e-02 -1.83030963e…
jPrB6rra	AeqvbIbt	0.15	0.02	50.0	0.0001	128	8	1.0	0.001	0.0	0.02	0.2	25	0.9389804	0.92797256	0.92203957	0.9136851	201	250	[[ 0.63246477 -0.35534614 -0.03227446 0.2488293 0.07050281 0.206024 -0.06037159 0.08146022] [-0.22986946 0.61008793 -0.2090175 0.12203277 0.10909607 0.16541839 -0.11662907 0.13607176] [-0.2164416 -0.66661835 0.71250427 -0.48277953 -0.4231421 -0.16450788 -0.3176928 -0.11238461] [-0.24338205 -0.6141322 -0.5389533 0.69381183 -0.36325875 -0.01298237 -0.2871315 -0.20076638] [-0.64352274 -0.18890953 0.…	[[0.68776363 0. 0. 0. 0. 0. ] [0. 0.62364405 0. 0. 0. 0. ] [0. 0. 1.2731525 0. 0. 0. ] [0. 0. 0. 1.3517501 0. 0. ] [0. 0. 0. 0. 1.39899 0. ] [0. 0. 0. 0. 0. 1.3370028 ] [0. 0. 0. 0. 0. 0. ] [0. 0. 0. 0. 0. 0. ]]	[[0. 0. 0. 0. 0. 0. 0.82049286 0. ] [0. 0. 0. 0. 0. 0. 0. 0.85601526]]	[[ 1.23625070e-01 7.11637363e-03 1.20346732e-02 -7.30340183e-03 2.00472534e-01 1.43823512e-02 -8.42280537e-02 -2.88724340e-03 1.10810429e-01 2.30583295e-01 2.12033670e-02 2.53680758e-02 2.53228601e-02 -1.28784943e-02 -4.97082025e-02 -2.12012772e-02 3.40366759e-03 1.56161543e-02 -1.04349460e-02 4.41374779e-01 4.87430254e-03 3.08605842e-04 -1.19574182e-03 -2.45414302e-03 2.76137795e-02 -1.26675889e…
jPrB6rra	Ve9lHshD	0.15	0.02	50.0	0.0001	128	8	1.0	0.001	0.0	0.02	0.2	25	0.9391159	0.92965794	0.92177135	0.9148416	250	250	[[ 0.63981247 -0.22869182 -0.02860307 0.2798208 -0.08557379 0.18054295 0.02580994 0.01374914] [-0.07545742 0.62936336 0.09902884 -0.27561957 0.12792747 0.3030329 -0.03564765 -0.03473611] [-0.23758893 -0.6513447 0.74045736 -0.45251292 -0.47802594 -0.11237911 -0.20726615 -0.1918089 ] [-0.22183773 -0.62181765 -0.48962405 0.6852106 -0.31521043 -0.14472897 -0.23124205 -0.28921998] [-0.57641804 -0.1812…	[[0.67638254 0. 0. 0. 0. 0. ] [0. 0.6201237 0. 0. 0. 0. ] [0. 0. 1.2709333 0. 0. 0. ] [0. 0. 0. 1.3276415 0. 0. ] [0. 0. 0. 0. 1.3704462 0. ] [0. 0. 0. 0. 0. 1.3588202 ] [0. 0. 0. 0. 0. 0. ] [0. 0. 0. 0. 0. 0. ]]	[[0. 0. 0. 0. 0. 0. 0.821865 0. ] [0. 0. 0. 0. 0. 0. 0. 0.859711]]	[[ 1.34258255e-01 5.16100600e-03 2.56790780e-03 -2.61386167e-02 1.77359238e-01 7.48354942e-03 -5.93742244e-02 -1.53322257e-02 1.23141348e-01 2.33625114e-01 1.52464714e-02 2.49875095e-02 1.50752347e-02 -1.55900894e-02 -5.50852120e-02 -1.56752001e-02 1.23624168e-02 8.63119960e-03 -1.09863151e-02 4.49081659e-01 2.28796992e-03 5.79893030e-03 -5.30427787e-03 -9.09300148e-03 2.26372890e-02 -1.45391850e…
[truncated: 1,672 more rows]
