# Supplementary material for: Latent circuit inference from heterogeneous neural responses during cognitive tasks
Source: Nat Neurosci. 2025 Feb 10;28(3):665–75. doi: 10.1038/s41593-025-01869-7 (PMC11893458; doi:10.1038/s41593-025-01869-7)
Supplement: Supplementary file 3 — Connectivity parameters and training hyperparameters for 200 RNNs trained on a context-dependent decision-making task. Connectivity parameters and training hyperparameters for latent circuit models fit to RNNs. [file 41593_2025_1869_MOESM3_ESM.zip › SourceDataFigure_5/source_data_fig_5_rnns.csv]

model_id	connectivity	n	lr	sigma_rec	batch_size	max_epochs	patience	threshold	weight_decay	lambda_r	lambda_o	w_rec	w_in	w_out	r2_task	epochs	valid_loss	train_loss	l2_ortho	l2_rate
Wv6ZdTYr	large	50	0.01	0.15	128	200.0	50.0	0.0001	0.001	0.05	1.0	[[ 0.00000000e+00 3.42312804e-03 1.43278822e-01 ... -4.37345691e-02 -1.59975216e-01 -9.02979895e-02] [ 1.43394601e-02 0.00000000e+00 1.79206505e-02 ... -5.04712574e-03 -0.00000000e+00 -6.12406014e-03] [ 1.33711860e-01 4.04855749e-03 0.00000000e+00 ... -1.09258585e-01 -1.97434425e-01 -1.45150721e-01] ... [ 2.81582936e-04 4.39977320e-03 1.17292814e-03 ... 0.00000000e+00 -4.01204616e-01 -0.00000000e…	[[0. 0. 0. 0.48211423 0. 0. ] [0. 0. 0. 0. 0. 0. ] [0. 0. 0. 0.65578264 0. 0. ] [0. 0.0389386 0. 0. 0. 0. ] [0. 0. 0. 0. 0. 0. ] [0. 0. 0. 0. 0. 0.00194873] [0.55938035 0. 0. 0. 0. 0. ] [0. 0. 0.98703843 0. 0. 0. ] [0. 0. 0. 0. 0. 0.84952563] [0. 0. 0.5894481 0. 0. 0. ] [0. 0. 0. 0. 0. 0. ] [0.03253238 0. 0. 0. 0. 0. ] [0.13903815 0. 0. 0. 0. 0. ] [0. 0.41885287 0. 0. 0. 0. ] [0. 0. 0. 0. 0. 0. ]…	[[0.0000000e+00 0.0000000e+00 0.0000000e+00 0.0000000e+00 0.0000000e+00 0.0000000e+00 0.0000000e+00 0.0000000e+00 0.0000000e+00 0.0000000e+00 2.1929095e-02 0.0000000e+00 0.0000000e+00 0.0000000e+00 5.4122150e-01 0.0000000e+00 0.0000000e+00 7.9040110e-01 0.0000000e+00 3.6086112e-02 0.0000000e+00 0.0000000e+00 9.4063592e-01 0.0000000e+00 2.2575793e-01 0.0000000e+00 0.0000000e+00 5.7470653e-02 0.000…	0.9518129	135	0.009963243268430233	0.013562468956742022	4.2666057e-09	0.048642535
l3pZio5p	large	50	0.01	0.15	128	200.0	50.0	0.0001	0.001	0.05	1.0	[[ 0.0000000e+00 0.0000000e+00 0.0000000e+00 ... -4.3137237e-02 -1.8604046e-02 -7.4541424e-03] [ 6.7253946e-05 0.0000000e+00 0.0000000e+00 ... -1.3269541e-01 -1.0027393e-01 -2.7551824e-02] [ 4.1036689e-04 0.0000000e+00 0.0000000e+00 ... -0.0000000e+00 -7.6513909e-02 -1.3672714e-01] ... [ 2.0129023e-02 1.7597888e-02 1.7737666e-01 ... 0.0000000e+00 -0.0000000e+00 -0.0000000e+00] [ 6.5847719e-03 6.4…	[[0. 0. 0. 0. 0. 0. ] [0.51914054 0. 0. 0. 0. 0. ] [0. 0. 0. 0. 0. 0. ] [0. 0. 0. 0.40984002 0. 0. ] [0. 0.30078822 0. 0. 0. 0. ] [0. 0. 0.5784289 0. 0. 0. ] [0. 0.02173106 0. 0. 0. 0. ] [0. 0. 0. 0. 0. 0. ] [0. 0. 0.6149839 0. 0. 0. ] [0. 0. 0. 0. 0.6415322 0. ] [0. 0. 0. 0. 0.7427505 0. ] [0. 0. 0. 0. 0. 0.1124526 ] [0.34799692 0. 0. 0. 0. 0. ] [0. 0. 0.4520877 0. 0. 0. ] [0.03696836 0. 0. 0. 0…	[[0. 0. 0.79933214 0. 0. 0. 0. 0. 0. 0. 0. 0. 0. 0. 0. 0. 0. 0. 0. 0. 0. 1.0701241 0. 0. 0. 0. 0. 0. 0. 0. 0. 0. 0. 0. 0. 0. 0. 0. 0. 0. 0. 0. 0. 0. 0. 0. 0. 0. 0. 0. ] [0.02366244 0. 0. 0. 0. 0. 0. 0.3647895 0. 0. 0. 0. 0. 0. 0. 0. 0.59317905 0. 0. 0. 0.8820064 0. 0. 0. 0. 0. 0. 0. 0.67992014 0. 0. 0. 0. 0. 0. 0. 0. 0. 0. 0. 0. 0. 0. 0. 0. 0. 0. 0. 0. 0. ]]	0.94955355	102	0.010494179547660881	0.014810615094999473	0.0	0.052199006
u0sbZHt1	large	50	0.01	0.15	128	200.0	50.0	0.0001	0.001	0.05	1.0	[[ 0. 0.17099057 0.05699755 ... -0. -0.18382859 -0.17051852] [ 0. 0. 0. ... -0.15854487 -0.17043029 -0.16766548] [ 0.00035711 0. 0. ... -0.08468028 -0.14655773 -0.02829287] ... [ 0.1462901 0.27191177 0.07086789 ... 0. -0.08247878 -0.13259184] [ 0. 0. 0.00703876 ... -0.10307585 0. -0. ] [ 0. 0. 0.00925037 ... -0.20794998 -0.00064572 0. ]]	[[0.0000000e+00 0.0000000e+00 0.0000000e+00 0.0000000e+00 0.0000000e+00 0.0000000e+00] [0.0000000e+00 0.0000000e+00 7.1954209e-01 0.0000000e+00 0.0000000e+00 0.0000000e+00] [0.0000000e+00 0.0000000e+00 0.0000000e+00 0.0000000e+00 3.1728724e-01 0.0000000e+00] [0.0000000e+00 0.0000000e+00 0.0000000e+00 0.0000000e+00 0.0000000e+00 0.0000000e+00] [0.0000000e+00 0.0000000e+00 0.0000000e+00 0.0000000e+…	[[0.47915983 0. 0. 0.7943661 0.5554987 0. 0. 0. 0.63142 0.02945786 0. 0. 0. 0.2787686 0. 0. 0. 0. 0. 0. 0. 0. 0. 0. 0. 0. 0. 0. 0. 0. 0. 0. 0. 0. 0. 0. 0. 0. 0. 0. 0. 0. 0. 0. 0. 0. 0. 0. 0. 0. ] [0. 0. 0. 0. 0. 0. 0. 0. 0. 0. 0. 0. 0. 0. 0. 0. 0.5916157 0. 0. 0. 0. 0. 0. 0. 0. 0. 0. 0. 0. 0. 0. 0. 0. 0. 0.4086008 0. 1.1312304 0. 0. 0. 0. 0. 0. 0. 0. 0. 0. 0. 0. 0. ]]	0.94872016	124	0.010318368383579784	0.012472621144519911	6.8907234e-08	0.046076484
cqyutm3O	large	50	0.01	0.15	128	200.0	50.0	0.0001	0.001	0.05	1.0	[[ 0.0000000e+00 2.3571748e-04 1.0317096e-04 ... -5.2421354e-03 -9.2545868e-04 -1.2919575e-01] [ 1.2611936e-01 0.0000000e+00 1.1277487e-02 ... -3.6331839e-03 -0.0000000e+00 -0.0000000e+00] [ 0.0000000e+00 2.3938576e-03 0.0000000e+00 ... -1.0848813e-01 -1.9212463e-01 -1.4943244e-01] ... [ 4.8213314e-02 3.6580089e-04 2.1587268e-02 ... 0.0000000e+00 -1.7838036e-01 -4.4877747e-01] [ 2.0094366e-01 1.1…	[[0.0000000e+00 4.0364975e-01 0.0000000e+00 0.0000000e+00 0.0000000e+00 0.0000000e+00] [0.0000000e+00 0.0000000e+00 0.0000000e+00 8.1943999e-06 0.0000000e+00 0.0000000e+00] [0.0000000e+00 0.0000000e+00 0.0000000e+00 7.2450048e-01 0.0000000e+00 0.0000000e+00] [0.0000000e+00 0.0000000e+00 0.0000000e+00 0.0000000e+00 0.0000000e+00 0.0000000e+00] [0.0000000e+00 0.0000000e+00 0.0000000e+00 0.0000000e+…	[[0.0000000e+00 4.8967054e-01 0.0000000e+00 0.0000000e+00 0.0000000e+00 0.0000000e+00 1.0442332e+00 0.0000000e+00 0.0000000e+00 0.0000000e+00 0.0000000e+00 0.0000000e+00 0.0000000e+00 0.0000000e+00 0.0000000e+00 0.0000000e+00 0.0000000e+00 0.0000000e+00 0.0000000e+00 0.0000000e+00 0.0000000e+00 0.0000000e+00 0.0000000e+00 0.0000000e+00 0.0000000e+00 0.0000000e+00 0.0000000e+00 0.0000000e+00 7.396…	0.9479933	103	0.010700625450246864	0.012650690186354849	2.481273e-06	0.051401217
mnY30f2A	large	50	0.01	0.15	128	200.0	50.0	0.0001	0.001	0.05	1.0	[[ 0.00000000e+00 3.74097154e-02 1.70687765e-01 ... -0.00000000e+00 -0.00000000e+00 -0.00000000e+00] [ 2.11238023e-02 0.00000000e+00 2.16468796e-02 ... -0.00000000e+00 -0.00000000e+00 -0.00000000e+00] [ 1.44094422e-01 1.68375869e-03 0.00000000e+00 ... -1.83309838e-01 -1.04242191e-01 -4.44445595e-06] ... [ 6.95245515e-04 9.13222041e-03 0.00000000e+00 ... 0.00000000e+00 -0.00000000e+00 -1.01073571e…	[[0.0000000e+00 0.0000000e+00 0.0000000e+00 0.0000000e+00 0.0000000e+00 0.0000000e+00] [0.0000000e+00 0.0000000e+00 0.0000000e+00 0.0000000e+00 0.0000000e+00 0.0000000e+00] [0.0000000e+00 0.0000000e+00 0.0000000e+00 0.0000000e+00 0.0000000e+00 0.0000000e+00] [0.0000000e+00 0.0000000e+00 0.0000000e+00 0.0000000e+00 0.0000000e+00 0.0000000e+00] [5.5174902e-02 0.0000000e+00 0.0000000e+00 0.0000000e+…	[[0. 0. 0. 0. 0. 0. 0. 0. 0. 0. 0. 0. 0. 0. 0. 0. 0. 0.00798705 0. 0. 0. 0.04576864 0. 0.7438041 0.79589164 0. 0. 0. 0. 0. 0.5701684 0. 0. 0. 0. 0. 0.0272423 0. 0. 0. 0. 0. 0. 0. 0. 0. 0. 0. 0. 0. ] [0.46067438 0.41377115 1.0589008 0.51347315 0. 0. 0. 0. 0. 0. 0. 0.22858664 0. 0. 0. 0. 0. 0. 0. 0. 0. 0. 0. 0. 0. 0. 0. 0. 0. 0. 0. 0. 0. 0. 0. 0. 0. 0. 0. 0. 0. 0. 0. 0. 0. 0. 0. 0. 0. 0. ]]	0.9478534	146	0.01071207539902793	0.013798345004518826	0.000121514284	0.04881231
spITWVXD	large	50	0.01	0.15	128	200.0	50.0	0.0001	0.001	0.05	1.0	[[ 0.00000000e+00 0.00000000e+00 9.47110653e-02 ... -0.00000000e+00 -0.00000000e+00 -0.00000000e+00] [ 0.00000000e+00 0.00000000e+00 4.35849465e-03 ... -3.49915743e-01 -1.01987645e-01 -4.32071202e-02] [ 2.32164559e-04 0.00000000e+00 0.00000000e+00 ... -1.11239523e-01 -1.34506911e-01 -1.58664994e-02] ... [ 2.36094519e-01 0.00000000e+00 6.32136092e-02 ... 0.00000000e+00 -3.59695107e-01 -5.41157387e…	[[0. 0. 0. 0. 0. 0. ] [0. 0. 0.5410368 0. 0. 0. ] [0. 0. 0. 0. 0. 0.39748088] [0. 0. 0.7240362 0. 0. 0. ] [0. 0. 0. 0. 0. 0. ] [0.42228505 0. 0. 0. 0. 0. ] [0. 0. 0. 0.3762673 0. 0. ] [0. 0. 0. 0. 0. 0. ] [0. 0. 0. 0. 0.4381002 0. ] [0. 0. 0. 0. 0. 0. ] [0. 0. 0. 0.95990026 0. 0. ] [0. 0. 0. 0. 0.6589421 0. ] [0. 0. 0. 0.83626723 0. 0. ] [0. 0. 0. 0. 0.18301657 0. ] [0. 0. 0. 0. 0. 0.3798336 ] [0…	[[0. 0. 0. 0. 0.5746357 0. 0. 0. 0. 0.523075 0. 0. 0. 0. 0. 0. 0. 0. 0. 0. 0. 0. 0.7351537 0. 0. 0. 0. 0. 0. 0. 0. 0. 0. 0. 0. 0. 0. 0. 0.5273711 0.4313497 0. 0. 0. 0. 0. 0. 0. 0. 0. 0. ] [0.6858419 0. 0. 0. 0. 0. 0. 1.0956824 0. 0. 0. 0. 0. 0. 0. 0. 0.0196941 0. 0. 0. 0. 0. 0. 0. 0. 0. 0.08502636 0. 0. 0. 0. 0. 0. 0. 0. 0. 0.04442037 0. 0. 0. 0. 0. 0. 0. 0. 0. 0. 0. 0. 0. ]]	0.9464615	186	0.010792951554887825	0.01583387373636166	0.0	0.04850941
KMI9oiJN	large	50	0.01	0.15	128	200.0	50.0	0.0001	0.001	0.05	1.0	[[ 0.0000000e+00 0.0000000e+00 0.0000000e+00 ... -5.4802556e-02 -8.5875002e-04 -1.2478460e-02] [ 3.6035705e-02 0.0000000e+00 0.0000000e+00 ... -7.5280317e-04 -0.0000000e+00 -0.0000000e+00] [ 0.0000000e+00 5.7131883e-02 0.0000000e+00 ... -5.3865349e-01 -3.9177556e-02 -8.0536127e-02] ... [ 1.4556756e-02 3.1866468e-03 3.7460573e-04 ... 0.0000000e+00 -8.5831761e-02 -0.0000000e+00] [ 1.9351121e-03 1.1…	[[0. 0. 0. 0. 0. 0. ] [0. 0. 0. 0. 0. 0. ] [0. 0. 0. 0. 0. 0. ] [0. 0. 0. 0.12660018 0. 0. ] [0.19610934 0. 0. 0. 0. 0. ] [0.32319677 0. 0. 0. 0. 0. ] [0. 0.17211765 0. 0. 0. 0. ] [0. 0. 0. 0. 0. 0. ] [0.01500349 0. 0. 0. 0. 0. ] [0.3095501 0. 0. 0. 0. 0. ] [0.1268567 0. 0. 0. 0. 0. ] [0. 0. 0. 0. 0.8144253 0. ] [0. 0. 0.8610615 0. 0. 0. ] [0. 0. 0. 0. 0.5139835 0. ] [0. 0.2190229 0. 0. 0. 0. ] […	[[0. 0. 0.9612818 0. 0. 0. 0. 0. 0. 0. 0. 0. 0. 0. 0. 0. 0.95423645 0.17138849 0. 0. 0. 0. 0. 0. 0. 0. 0. 0. 0. 0.34469593 0. 0. 0. 0. 0. 0. 0. 0. 0. 0. 0. 0. 0. 0. 0. 0. 0. 0. 0. 0. ] [0.03497447 0.577789 0. 0. 0. 0. 0. 0.5674573 0. 0. 0. 0. 0. 0. 0. 0. 0. 0. 0. 0. 0. 0. 0. 0. 0. 0. 0. 0. 0. 0. 0. 0. 0. 0. 0. 0. 0.02729729 1.1985643 0. 0. 0. 0. 0. 0. 0. 0. 0. 0. 0. 0. ]]	0.9459315	112	0.01085794580479463	0.012215693419178327	0.0	0.04815268
Mh6gYeyl	large	50	0.01	0.15	128	200.0	50.0	0.0001	0.001	0.05	1.0	[[ 0.0000000e+00 0.0000000e+00 0.0000000e+00 ... -4.8108451e-02 -3.0676687e-02 -3.5701234e-02] [ 0.0000000e+00 0.0000000e+00 3.8825143e-03 ... -2.5448221e-01 -4.6086619e-03 -6.6195384e-02] [ 5.7652341e-03 0.0000000e+00 0.0000000e+00 ... -1.6816244e-01 -1.2888211e-01 -1.4235979e-02] ... [ 1.4066390e-02 1.1340807e-01 1.4761156e-04 ... 0.0000000e+00 -0.0000000e+00 -2.3494774e-01] [ 1.5138472e-02 3.2…	[[0. 0. 0. 0. 0. 0. ] [0. 0. 0. 0. 0. 0.5507194 ] [0. 0. 0.40025717 0. 0. 0. ] [0. 0. 0.6943 0. 0. 0. ] [0. 0. 0. 1.0515907 0. 0. ] [0. 0. 0. 0. 0. 0. ] [0. 0. 0. 0.20859343 0. 0. ] [0. 0.4220427 0. 0. 0. 0. ] [0.17958082 0. 0. 0. 0. 0. ] [0. 0. 0. 0. 0. 0.88168967] [0. 0.4255904 0. 0. 0. 0. ] [0. 0. 0.6812891 0. 0. 0. ] [0. 0. 0. 0. 0.03302259 0. ] [0.16638124 0. 0. 0. 0. 0. ] [0. 0. 0. 0. 0. 0.…	[[5.8278161e-01 0.0000000e+00 0.0000000e+00 0.0000000e+00 0.0000000e+00 2.2162932e-01 0.0000000e+00 0.0000000e+00 0.0000000e+00 0.0000000e+00 0.0000000e+00 0.0000000e+00 0.0000000e+00 0.0000000e+00 6.3986206e-01 0.0000000e+00 0.0000000e+00 0.0000000e+00 0.0000000e+00 0.0000000e+00 0.0000000e+00 0.0000000e+00 0.0000000e+00 0.0000000e+00 0.0000000e+00 0.0000000e+00 0.0000000e+00 0.0000000e+00 0.000…	0.94528556	101	0.011011412180960179	0.014926551768763199	1.5501011e-07	0.04919989
RlOaoTB6	large	50	0.01	0.15	128	200.0	50.0	0.0001	0.001	0.05	1.0	[[ 0.0000000e+00 7.2267023e-03 5.2032620e-03 ... -7.8699231e-02 -0.0000000e+00 -2.8113942e-05] [ 8.6587796e-04 0.0000000e+00 0.0000000e+00 ... -4.0132353e-01 -2.1817109e-01 -1.4305077e-01] [ 0.0000000e+00 0.0000000e+00 0.0000000e+00 ... -2.1951660e-03 -7.5126186e-02 -1.3077606e-03] ... [ 0.0000000e+00 8.6770289e-02 2.5681224e-01 ... 0.0000000e+00 -4.3538019e-01 -2.6950038e-03] [ 1.5478338e-02 6.2…	[[0.00000000e+00 0.00000000e+00 0.00000000e+00 0.00000000e+00 0.00000000e+00 0.00000000e+00] [0.00000000e+00 0.00000000e+00 0.00000000e+00 5.53364754e-01 0.00000000e+00 0.00000000e+00] [0.00000000e+00 0.00000000e+00 0.00000000e+00 0.00000000e+00 0.00000000e+00 0.00000000e+00] [0.00000000e+00 0.00000000e+00 0.00000000e+00 0.00000000e+00 0.00000000e+00 0.00000000e+00] [0.00000000e+00 0.00000000e+00…	[[7.5654691e-01 0.0000000e+00 6.1763246e-02 0.0000000e+00 0.0000000e+00 0.0000000e+00 0.0000000e+00 8.7685460e-01 0.0000000e+00 0.0000000e+00 2.3476322e-01 0.0000000e+00 0.0000000e+00 0.0000000e+00 6.3488281e-01 0.0000000e+00 0.0000000e+00 0.0000000e+00 0.0000000e+00 0.0000000e+00 0.0000000e+00 0.0000000e+00 0.0000000e+00 0.0000000e+00 0.0000000e+00 3.4186363e-02 0.0000000e+00 0.0000000e+00 0.000…	0.94494593	80	0.011256174660391277	0.01179339906407727	1.1455401e-05	0.052807316
T8Z9ojbz	large	50	0.01	0.15	128	200.0	50.0	0.0001	0.001	0.05	1.0	[[ 0. 0.01699402 0.00094829 ... -0.05463058 -0.14292715 -0.01490521] [ 0.02922357 0. 0.18690954 ... -0. -0.00354302 -0.00207049] [ 0. 0. 0. ... -0.22641714 -0.45242158 -0.01251424] ... [ 0.0017071 0.11552404 0.15189792 ... 0. -0.09111791 -0.00306095] [ 0.03562902 0. 0. ... -0.00297791 0. -0. ] [ 0. 0. 0.00078865 ... -0.00342198 -0.0202484 0. ]]	[[0.0000000e+00 0.0000000e+00 0.0000000e+00 0.0000000e+00 4.7285029e-01 0.0000000e+00] [0.0000000e+00 0.0000000e+00 0.0000000e+00 0.0000000e+00 0.0000000e+00 0.0000000e+00] [0.0000000e+00 0.0000000e+00 0.0000000e+00 0.0000000e+00 0.0000000e+00 8.0616826e-01] [0.0000000e+00 0.0000000e+00 0.0000000e+00 5.1009500e-01 0.0000000e+00 0.0000000e+00] [0.0000000e+00 0.0000000e+00 0.0000000e+00 0.0000000e+…	[[0.0000000e+00 0.0000000e+00 0.0000000e+00 0.0000000e+00 0.0000000e+00 0.0000000e+00 2.8658038e-01 0.0000000e+00 0.0000000e+00 0.0000000e+00 0.0000000e+00 0.0000000e+00 0.0000000e+00 7.6560920e-01 0.0000000e+00 0.0000000e+00 0.0000000e+00 0.0000000e+00 0.0000000e+00 0.0000000e+00 0.0000000e+00 0.0000000e+00 0.0000000e+00 0.0000000e+00 2.0640002e-01 5.1773107e-01 0.0000000e+00 7.6030815e-01 0.000…	0.9448902	150	0.010940064986546835	0.012786895450618532	1.974382e-05	0.046145186
9h4ppgFM	large	50	0.01	0.15	128	200.0	50.0	0.0001	0.001	0.05	1.0	[[ 0.0000000e+00 1.0548530e-01 4.2000585e-05 ... -1.5755618e-01 -4.4210994e-01 -1.5059340e-01] [ 2.5114589e-04 0.0000000e+00 2.6926771e-03 ... -3.4337127e-01 -1.9774076e-01 -1.6654278e-01] [ 0.0000000e+00 0.0000000e+00 0.0000000e+00 ... -4.5388464e-02 -5.4599054e-02 -3.5936899e-02] ... [ 1.7248121e-01 0.0000000e+00 1.6417311e-01 ... 0.0000000e+00 -2.8996626e-01 -1.7225589e-01] [ 4.2689774e-02 4.0…	[[0.0000000e+00 0.0000000e+00 0.0000000e+00 0.0000000e+00 0.0000000e+00 7.6194245e-01] [0.0000000e+00 0.0000000e+00 1.0705661e+00 0.0000000e+00 0.0000000e+00 0.0000000e+00] [0.0000000e+00 2.6762363e-01 0.0000000e+00 0.0000000e+00 0.0000000e+00 0.0000000e+00] [0.0000000e+00 0.0000000e+00 0.0000000e+00 0.0000000e+00 0.0000000e+00 9.8320091e-01] [0.0000000e+00 0.0000000e+00 0.0000000e+00 0.0000000e+…	[[0.0000000e+00 0.0000000e+00 0.0000000e+00 0.0000000e+00 0.0000000e+00 0.0000000e+00 0.0000000e+00 0.0000000e+00 0.0000000e+00 0.0000000e+00 4.9090695e-01 0.0000000e+00 0.0000000e+00 8.5618246e-01 0.0000000e+00 0.0000000e+00 0.0000000e+00 0.0000000e+00 0.0000000e+00 0.0000000e+00 5.9538925e-01 0.0000000e+00 0.0000000e+00 0.0000000e+00 0.0000000e+00 0.0000000e+00 0.0000000e+00 0.0000000e+00 4.755…	0.9447862	94	0.011052098228699632	0.017771791646050084	5.7417765e-06	0.048340876
B23ytqAQ	large	50	0.01	0.15	128	200.0	50.0	0.0001	0.001	0.05	1.0	[[ 0.0000000e+00 4.0402589e-05 1.4818992e-03 ... -7.7611603e-02 -3.4852821e-01 -8.4489316e-02] [ 8.1525673e-04 0.0000000e+00 3.1592480e-03 ... -1.1265262e-01 -1.7370492e-03 -1.3508768e-01] [ 0.0000000e+00 0.0000000e+00 0.0000000e+00 ... -1.8787697e-02 -1.2854277e-02 -3.4010157e-02] ... [ 2.0762895e-01 0.0000000e+00 1.7477587e-02 ... 0.0000000e+00 -2.6440096e-01 -5.4921538e-02] [ 7.6993322e-04 5.2…	[[0. 0. 0. 0. 0.6606872 0. ] [0. 0. 0. 0. 0. 0.8563502 ] [0.09102665 0. 0. 0. 0. 0. ] [0. 0. 0.508331 0. 0. 0. ] [0. 0. 0.9580109 0. 0. 0. ] [0. 0. 0.23182918 0. 0. 0. ] [0. 0. 0. 0. 0. 0. ] [0. 0. 0. 0. 0. 0. ] [0. 0. 0. 0. 0. 0.8641541 ] [0. 0. 0. 0. 0. 0. ] [0. 0.7013389 0. 0. 0. 0. ] [0. 0. 0. 0.3888399 0. 0. ] [0. 0. 0. 0.75930345 0. 0. ] [0. 0. 0.47263643 0. 0. 0. ] [0. 0. 0. 0. 0.44237086 …	[[0.0000000e+00 0.0000000e+00 0.0000000e+00 0.0000000e+00 0.0000000e+00 0.0000000e+00 5.1263309e-01 0.0000000e+00 0.0000000e+00 1.0626642e+00 0.0000000e+00 0.0000000e+00 0.0000000e+00 0.0000000e+00 0.0000000e+00 0.0000000e+00 0.0000000e+00 6.3400680e-01 9.5797295e-05 0.0000000e+00 0.0000000e+00 0.0000000e+00 0.0000000e+00 0.0000000e+00 0.0000000e+00 0.0000000e+00 0.0000000e+00 0.0000000e+00 0.000…	0.94477856	106	0.010980859398841858	0.015216518359051811	3.1808023e-07	0.047000706
OTP6Tzjn	large	50	0.01	0.15	128	200.0	50.0	0.0001	0.001	0.05	1.0	[[ 0.0000000e+00 5.5508484e-04 1.8708718e-04 ... -9.0608887e-02 -9.4476771e-03 -5.6462254e-02] [ 1.0338660e-03 0.0000000e+00 5.1795635e-03 ... -1.8345544e-01 -1.1857988e-03 -8.2639597e-02] [ 5.1890358e-05 2.2915425e-04 0.0000000e+00 ... -1.0815473e-01 -8.5705435e-03 -5.4455683e-02] ... [ 1.4448799e-01 0.0000000e+00 4.6893761e-02 ... 0.0000000e+00 -8.2911924e-02 -8.3939895e-02] [ 1.1175453e-01 0.0…	[[0.0000000e+00 0.0000000e+00 0.0000000e+00 0.0000000e+00 0.0000000e+00 3.8039133e-01] [0.0000000e+00 0.0000000e+00 0.0000000e+00 0.0000000e+00 2.3504183e-01 0.0000000e+00] [0.0000000e+00 4.5045668e-01 0.0000000e+00 0.0000000e+00 0.0000000e+00 0.0000000e+00] [0.0000000e+00 0.0000000e+00 0.0000000e+00 0.0000000e+00 0.0000000e+00 0.0000000e+00] [0.0000000e+00 0.0000000e+00 0.0000000e+00 0.0000000e+…	[[0.0000000e+00 0.0000000e+00 0.0000000e+00 8.4110695e-01 6.2296021e-01 0.0000000e+00 0.0000000e+00 0.0000000e+00 1.6042066e-05 0.0000000e+00 4.2136797e-01 0.0000000e+00 0.0000000e+00 0.0000000e+00 0.0000000e+00 0.0000000e+00 0.0000000e+00 0.0000000e+00 0.0000000e+00 0.0000000e+00 0.0000000e+00 0.0000000e+00 0.0000000e+00 3.0726048e-01 0.0000000e+00 0.0000000e+00 0.0000000e+00 7.4269283e-01 0.000…	0.9447303	106	0.011171146171788375	0.015638798226912817	9.7985685e-05	0.048702154
v4i8ONY2	large	50	0.01	0.15	128	200.0	50.0	0.0001	0.001	0.05	1.0	[[ 0.0000000e+00 2.6465619e-03 6.8271055e-04 ... -2.0147359e-01 -3.3450434e-01 -3.3333457e-01] [ 2.5859008e-02 0.0000000e+00 0.0000000e+00 ... -3.3671735e-04 -3.9113480e-01 -1.2839328e-01] [ 0.0000000e+00 0.0000000e+00 0.0000000e+00 ... -1.1829183e-01 -1.1223211e-01 -5.3183854e-01] ... [ 1.4045838e-01 3.6014718e-01 0.0000000e+00 ... 0.0000000e+00 -4.2386097e-01 -1.8003209e-01] [ 0.0000000e+00 8.0…	[[0.0000000e+00 0.0000000e+00 0.0000000e+00 1.0376613e+00 0.0000000e+00 0.0000000e+00] [0.0000000e+00 0.0000000e+00 0.0000000e+00 0.0000000e+00 6.8272364e-01 0.0000000e+00] [0.0000000e+00 0.0000000e+00 7.4278820e-01 0.0000000e+00 0.0000000e+00 0.0000000e+00] [0.0000000e+00 5.3720158e-03 0.0000000e+00 0.0000000e+00 0.0000000e+00 0.0000000e+00] [0.0000000e+00 0.0000000e+00 0.0000000e+00 0.0000000e+…	[[0. 0. 0. 0. 0. 0. 0. 0. 0.08558026 0. 0. 0. 0. 0. 0. 0. 0. 0. 0. 0. 0. 0. 0.6529863 0. 0. 0. 0. 0. 0. 0. 0. 0. 0. 0.9455241 0. 0.6594957 0. 0. 0. 0. 0. 0. 0. 0. 0. 0. 0. 0. 0. 0. ] [0. 0. 0. 0. 0. 0. 0.09956856 0.06747009 0. 0.61015886 0.49658933 0. 0. 0. 0. 0. 0. 0. 0. 0.78552765 0. 0. 0. 0.01378015 0. 0.72013026 0. 0. 0. 0. 0. 0. 0. 0. 0.11255965 0. 0. 0. 0. 0. 0. 0. 0. 0. 0. 0. 0. 0. 0. 0. ]]	0.943915	185	0.011080005620088842	0.013365079710880915	8.127039e-05	0.04466537
BxBTlDGA	large	50	0.01	0.15	128	200.0	50.0	0.0001	0.001	0.05	1.0	[[ 0.00000000e+00 6.49403955e-04 0.00000000e+00 ... -1.07335404e-01 -5.57122864e-02 -1.57099788e-03] [ 0.00000000e+00 0.00000000e+00 0.00000000e+00 ... -3.05955354e-02 -4.78010215e-02 -7.13094836e-03] [ 9.32115130e-04 3.74025039e-05 0.00000000e+00 ... -1.21624194e-01 -6.23778224e-01 -1.07143715e-01] ... [ 8.27092584e-03 1.62162352e-02 3.80944312e-01 ... 0.00000000e+00 -4.06118065e-01 -2.72279326e…	[[0. 0. 0. 0. 0.22006567 0. ] [0. 0. 0. 0. 0. 0. ] [0. 0. 0. 0.8715468 0. 0. ] [0. 0. 0. 0. 0. 0.9520195 ] [0. 0. 0. 0. 0.30097753 0. ] [0. 0. 0.9880081 0. 0. 0. ] [0. 0. 0. 0. 0. 0.918153 ] [0. 0. 0. 0.61158293 0. 0. ] [0. 0. 0.58743864 0. 0. 0. ] [0. 0. 0. 0. 0. 0. ] [0. 0.23571372 0. 0. 0. 0. ] [0. 0. 0. 0.93540674 0. 0. ] [0.41426617 0. 0. 0. 0. 0. ] [0. 0. 0. 0. 0. 0. ] [0. 0. 0. 0. 0.005073…	[[0. 0. 0. 0. 0. 0. 0. 0. 0. 0.8817559 0. 0. 0. 0. 0. 0.80000013 0. 0. 0. 0. 0.40210137 0. 0. 0. 0. 0. 0. 0. 0. 0. 0. 0. 0. 0. 0. 0. 0. 0. 0. 0.5398856 0. 0. 0. 0. 0. 0. 0. 0. 0. 0. ] [0. 0.02558985 0. 0. 0. 0. 0. 0. 0. 0. 0. 0. 0. 0.7076158 0. 0. 0. 0. 0.96849257 0. 0. 0. 0. 0. 0. 0. 0. 0. 0.54800457 0. 0. 0. 0. 0.05678696 0. 0. 0. 0.04074265 0.27829605 0. 0. 0. 0. 0. 0. 0. 0. 0. 0. 0. ]]	0.94380695	134	0.011123074715336164	0.013317936286330222	0.0	0.04681437
wz9f1TGN	large	50	0.01	0.15	128	200.0	50.0	0.0001	0.001	0.05	1.0	[[ 0.0000000e+00 1.3737577e-03 0.0000000e+00 ... -1.6929433e-01 -3.1152868e-01 -1.1643440e-01] [ 3.3299886e-02 0.0000000e+00 1.6444372e-01 ... -4.0191356e-03 -3.0392690e-03 -4.1081656e-02] [ 0.0000000e+00 7.7296808e-02 0.0000000e+00 ... -2.7938932e-01 -3.6943346e-02 -4.2997007e-03] ... [ 1.2911120e-01 8.0464978e-04 4.4583681e-04 ... 0.0000000e+00 -3.6656681e-01 -2.6710328e-01] [ 8.1791542e-04 1.0…	[[0. 0. 0. 0. 0.38079113 0. ] [0. 0. 0. 0. 0. 0. ] [0. 0. 0. 0. 0. 0. ] [0. 0.08746509 0. 0. 0. 0. ] [0. 0. 0.39057672 0. 0. 0. ] [0. 0. 0.5348339 0. 0. 0. ] [0.38818893 0. 0. 0. 0. 0. ] [0. 0. 0. 0.9276577 0. 0. ] [0. 0. 0. 0. 0. 0. ] [0. 0. 0. 0. 0. 0.77855533] [0. 0. 0.63682395 0. 0. 0. ] [0. 0. 0. 0.99573797 0. 0. ] [0. 0.49503005 0. 0. 0. 0. ] [0. 0. 0.5787352 0. 0. 0. ] [0. 0. 0. 0. 0.00527…	[[0. 0. 0. 0. 0. 0. 0. 0. 0. 0. 0. 0. 0. 0. 0. 0. 0. 0. 0. 0.55481815 0. 0. 0.7712792 0. 0. 0. 0. 0.06991255 0. 0. 0. 0. 0. 0. 0. 0. 0. 1.0103216 0. 0. 0. 0. 0. 0. 0. 0. 0. 0. 0. 0. ] [0. 0.7260808 0.7669003 0. 0. 0. 0. 0. 0.6807452 0. 0. 0. 0. 0. 0. 0. 0. 0. 0. 0. 0. 0. 0. 0. 0. 0. 0. 0. 0. 0. 0. 0. 0. 0. 0. 0. 0. 0. 0. 0. 0. 0. 0. 0. 0. 0. 0. 0. 0. 0. ]]	0.9435515	116	0.011155306237439315	0.014785735598868794	0.0	0.046660423
UuJBBVfG	large	50	0.01	0.15	128	200.0	50.0	0.0001	0.001	0.05	1.0	[[ 0. 0.00024746 0. ... -0.0119634 -0.04293533 -0.11707269] [ 0.01220288 0. 0.00099624 ... -0.02958208 -0.10402934 -0.1466256 ] [ 0. 0. 0. ... -0.0067896 -0.02031799 -0.06448913] ... [ 0.0137461 0.14282824 0.00274252 ... 0. -0.06630832 -0.09441022] [ 0.00145286 0. 0.01412967 ... -0.07877292 0. -0.00651556] [ 0.02363993 0.2468997 0.02208485 ... -0. -0. 0. ]]	[[0.00000000e+00 0.00000000e+00 0.00000000e+00 0.00000000e+00 0.00000000e+00 2.25997135e-01] [0.00000000e+00 0.00000000e+00 0.00000000e+00 0.00000000e+00 0.00000000e+00 5.98410428e-01] [3.57722528e-02 0.00000000e+00 0.00000000e+00 0.00000000e+00 0.00000000e+00 0.00000000e+00] [4.68809754e-02 0.00000000e+00 0.00000000e+00 0.00000000e+00 0.00000000e+00 0.00000000e+00] [0.00000000e+00 0.00000000e+00…	[[0. 0. 0. 0. 0. 0. 0. 0. 0. 0. 0. 0. 0.01453475 0.420024 0. 0. 0. 0. 0. 0. 0. 0. 0. 0. 0. 0. 0. 1.1336913 0.06043728 0. 0. 0. 0. 0. 0. 0.59953916 0. 0. 0. 0. 0. 0. 0. 0. 0. 0. 0. 0. 0. 0. ] [0. 0. 0. 0. 0. 0. 0. 0. 0. 0. 0. 0. 0. 0. 0. 0. 0. 0. 0. 0. 0.7846762 0. 0. 0.6389383 0. 0. 0. 0. 0. 0. 0. 0. 0. 0. 0.7312852 0. 0. 0. 0. 0. 0. 0. 0. 0. 0. 0. 0. 0. 0. 0. ]]	0.9435429	115	0.01114248095287217	0.01596582279437118	5.066679e-06	0.04627573
ufFY78vS	large	50	0.01	0.15	128	200.0	50.0	0.0001	0.001	0.05	1.0	[[ 0.00000000e+00 0.00000000e+00 6.86306730e-02 ... -2.97132600e-02 -0.00000000e+00 -7.02375770e-02] [ 1.04233315e-02 0.00000000e+00 7.64578488e-07 ... -8.43789205e-02 -2.41912324e-02 -1.31491885e-01] [ 3.93475220e-03 1.51754194e-03 0.00000000e+00 ... -8.44936967e-02 -1.88983344e-02 -0.00000000e+00] ... [ 1.89399009e-03 5.59788197e-04 0.00000000e+00 ... 0.00000000e+00 -0.00000000e+00 -7.93855488e…	[[0. 0. 0. 0. 0. 0. ] [0. 0. 0. 0.5683019 0. 0. ] [0. 0. 0.2232931 0. 0. 0. ] [0. 0.406283 0. 0. 0. 0. ] [0. 0. 0.69208413 0. 0. 0. ] [0. 0. 0. 0. 0. 0. ] [0. 0. 0. 0. 0.32130218 0. ] [0. 0. 0. 0. 0. 0. ] [0. 0. 0. 0. 0. 0. ] [0.09443401 0. 0. 0. 0. 0. ] [0. 0. 0. 0. 0. 0. ] [0. 0. 0. 0. 0.88788986 0. ] [0. 0. 0. 0.2974932 0. 0. ] [0. 0. 0.44868854 0. 0. 0. ] [0. 0. 0. 0. 0. 1.0357265 ] [0. 0. 0.…	[[6.1020184e-01 0.0000000e+00 0.0000000e+00 0.0000000e+00 0.0000000e+00 4.3359593e-01 0.0000000e+00 4.9070634e-02 0.0000000e+00 0.0000000e+00 0.0000000e+00 0.0000000e+00 0.0000000e+00 0.0000000e+00 0.0000000e+00 0.0000000e+00 0.0000000e+00 0.0000000e+00 0.0000000e+00 0.0000000e+00 4.2093319e-01 0.0000000e+00 0.0000000e+00 0.0000000e+00 0.0000000e+00 0.0000000e+00 0.0000000e+00 0.0000000e+00 5.577…	0.9430692	173	0.011194753874507215	0.01532583362940285	2.570967e-08	0.045941398
tTgisrQm	large	50	0.01	0.15	128	200.0	50.0	0.0001	0.001	0.05	1.0	[[ 0.00000000e+00 3.99748824e-05 1.65732417e-04 ... -1.72565460e-01 -0.00000000e+00 -1.69642139e-02] [ 9.13265176e-05 0.00000000e+00 0.00000000e+00 ... -1.68470237e-02 -1.07236892e-01 -9.23073385e-03] [ 1.99203336e-04 2.91144056e-03 0.00000000e+00 ... -1.24661796e-01 -5.54689586e-01 -1.74067333e-01] ... [ 1.81973260e-02 1.61745355e-01 2.06249043e-01 ... 0.00000000e+00 -3.83517206e-01 -0.00000000e…	[[0.0000000e+00 3.9166713e-01 0.0000000e+00 0.0000000e+00 0.0000000e+00 0.0000000e+00] [1.9093017e-01 0.0000000e+00 0.0000000e+00 0.0000000e+00 0.0000000e+00 0.0000000e+00] [0.0000000e+00 0.0000000e+00 7.3567951e-01 0.0000000e+00 0.0000000e+00 0.0000000e+00] [0.0000000e+00 0.0000000e+00 0.0000000e+00 0.0000000e+00 0.0000000e+00 5.7417184e-01] [0.0000000e+00 0.0000000e+00 0.0000000e+00 8.9003563e-…	[[0.0000000e+00 0.0000000e+00 0.0000000e+00 0.0000000e+00 0.0000000e+00 6.5033421e-02 0.0000000e+00 0.0000000e+00 0.0000000e+00 0.0000000e+00 0.0000000e+00 4.1260472e-01 0.0000000e+00 0.0000000e+00 4.6338249e-02 0.0000000e+00 1.5672645e-02 2.5399774e-02 0.0000000e+00 0.0000000e+00 0.0000000e+00 0.0000000e+00 0.0000000e+00 0.0000000e+00 0.0000000e+00 0.0000000e+00 0.0000000e+00 0.0000000e+00 0.000…	0.9429305	200	0.0110757395832075	0.01312472348411878	3.18613e-07	0.043121703
tkXuKOdb	large	50	0.01	0.15	128	200.0	50.0	0.0001	0.001	0.05	1.0	[[ 0.0000000e+00 3.9102249e-02 2.7418496e-02 ... -0.0000000e+00 -0.0000000e+00 -0.0000000e+00] [ 1.0139800e-01 0.0000000e+00 2.3627591e-01 ... -1.1660604e-01 -2.8645286e-01 -1.4984785e-02] [ 0.0000000e+00 3.7157966e-05 0.0000000e+00 ... -8.2628205e-02 -3.5085660e-01 -3.9021772e-01] ... [ 1.2074536e-02 0.0000000e+00 0.0000000e+00 ... 0.0000000e+00 -6.9240113e-03 -0.0000000e+00] [ 1.4333710e-03 1.7…	[[0.00000000e+00 0.00000000e+00 0.00000000e+00 0.00000000e+00 0.00000000e+00 0.00000000e+00] [0.00000000e+00 0.00000000e+00 0.00000000e+00 0.00000000e+00 0.00000000e+00 0.00000000e+00] [0.00000000e+00 0.00000000e+00 0.00000000e+00 5.85571110e-01 0.00000000e+00 0.00000000e+00] [2.07864106e-01 0.00000000e+00 0.00000000e+00 0.00000000e+00 0.00000000e+00 0.00000000e+00] [0.00000000e+00 0.00000000e+00…	[[4.2379668e-01 0.0000000e+00 0.0000000e+00 0.0000000e+00 0.0000000e+00 0.0000000e+00 0.0000000e+00 2.6732165e-02 8.4881335e-01 0.0000000e+00 0.0000000e+00 0.0000000e+00 0.0000000e+00 0.0000000e+00 0.0000000e+00 0.0000000e+00 0.0000000e+00 4.9062207e-02 0.0000000e+00 0.0000000e+00 0.0000000e+00 0.0000000e+00 7.9164767e-01 0.0000000e+00 4.4152262e-06 0.0000000e+00 0.0000000e+00 0.0000000e+00 0.000…	0.9427282	134	0.011421968539555868	0.015048955132563909	3.256827e-06	0.049355242
MJ4GdCBq	large	50	0.01	0.15	128	200.0	50.0	0.0001	0.001	0.05	1.0	[[ 0.00000000e+00 4.92419531e-05 8.09870288e-02 ... -7.89335370e-03 -4.02584746e-02 -1.07767634e-01] [ 0.00000000e+00 0.00000000e+00 0.00000000e+00 ... -1.04645519e-02 -6.65645003e-02 -2.50291795e-01] [ 5.70623316e-02 0.00000000e+00 0.00000000e+00 ... -2.43561435e-02 -7.87236914e-03 -2.71669269e-01] ... [ 0.00000000e+00 9.67276428e-05 0.00000000e+00 ... 0.00000000e+00 -1.02067674e-02 -6.48667365e…	[[0.0000000e+00 0.0000000e+00 3.1846038e-01 0.0000000e+00 0.0000000e+00 0.0000000e+00] [0.0000000e+00 0.0000000e+00 0.0000000e+00 6.4710492e-01 0.0000000e+00 0.0000000e+00] [0.0000000e+00 0.0000000e+00 9.6587700e-01 0.0000000e+00 0.0000000e+00 0.0000000e+00] [0.0000000e+00 0.0000000e+00 0.0000000e+00 0.0000000e+00 0.0000000e+00 6.6723061e-01] [0.0000000e+00 0.0000000e+00 7.2758245e-01 0.0000000e+…	[[0.0000000e+00 0.0000000e+00 0.0000000e+00 0.0000000e+00 0.0000000e+00 0.0000000e+00 1.2572342e-05 0.0000000e+00 0.0000000e+00 0.0000000e+00 0.0000000e+00 0.0000000e+00 0.0000000e+00 0.0000000e+00 0.0000000e+00 0.0000000e+00 0.0000000e+00 1.8484402e-01 0.0000000e+00 0.0000000e+00 0.0000000e+00 0.0000000e+00 0.0000000e+00 0.0000000e+00 1.7504901e-05 0.0000000e+00 0.0000000e+00 7.9206663e-01 0.000…	0.94209045	111	0.011668237671256066	0.013810732650260131	4.5156587e-05	0.051449087
C7RXrLVt	large	50	0.01	0.15	128	200.0	50.0	0.0001	0.001	0.05	1.0	[[ 0. 0.00397933 0. ... -0.053278 -0.01569664 -0.00366561] [ 0. 0. 0. ... -0.20664132 -0.18795533 -0.05215388] [ 0. 0. 0. ... -0.25325373 -0.05435676 -0.01663949] ... [ 0.03026179 0.2451423 0. ... 0. -0.08519049 -0. ] [ 0.0069703 0.17939 0.0940452 ... -0.13695918 0. -0.03719457] [ 0. 0. 0. ... -0.05584171 -0.05864079 0. ]]	[[0. 0. 0. 0.00334757 0. 0. ] [0. 0. 0. 0.8067508 0. 0. ] [0. 0. 0. 0. 0. 0.34242982] [0. 0. 0. 0. 0. 0. ] [0. 0. 0. 0.3025517 0. 0. ] [0. 0. 0. 0.5254723 0. 0. ] [0. 0. 0. 0. 0. 0. ] [0. 0. 1.0742304 0. 0. 0. ] [0. 0. 0. 0. 0. 0. ] [0. 0. 0.35150996 0. 0. 0. ] [0. 0. 0. 0. 0. 0.13005207] [0. 0. 0. 0. 0. 0.7555277 ] [0. 0. 0. 0. 0. 0. ] [0. 0. 0.66565126 0. 0. 0. ] [0. 0. 0. 0. 0. 0.14899331] [0.…	[[0.0000000e+00 0.0000000e+00 0.0000000e+00 5.2536964e-01 0.0000000e+00 0.0000000e+00 0.0000000e+00 0.0000000e+00 6.1881304e-01 0.0000000e+00 0.0000000e+00 0.0000000e+00 0.0000000e+00 0.0000000e+00 0.0000000e+00 5.9102112e-01 0.0000000e+00 0.0000000e+00 0.0000000e+00 0.0000000e+00 0.0000000e+00 0.0000000e+00 0.0000000e+00 0.0000000e+00 0.0000000e+00 0.0000000e+00 0.0000000e+00 0.0000000e+00 0.000…	0.94197476	138	0.011431229135228527	0.0161382051391734	6.073865e-08	0.047249146
hoJgRiAe	large	50	0.01	0.15	128	200.0	50.0	0.0001	0.001	0.05	1.0	[[ 0.0000000e+00 0.0000000e+00 2.0760251e-02 ... -2.2431199e-02 -8.3751313e-02 -9.2162378e-02] [ 7.3603333e-05 0.0000000e+00 0.0000000e+00 ... -9.1376461e-02 -9.5371783e-02 -1.7041802e-01] [ 8.5900218e-04 0.0000000e+00 0.0000000e+00 ... -1.5724447e-01 -1.3415752e-01 -3.2392839e-01] ... [ 3.0925624e-02 2.1798906e-03 3.7303817e-01 ... 0.0000000e+00 -3.0990285e-01 -1.3096252e-01] [ 0.0000000e+00 2.7…	[[0. 0. 0. 0. 0.18352962 0. ] [0. 0. 0. 0. 0. 0.56928915] [0. 0. 0.72264695 0. 0. 0. ] [0. 0. 0.6765105 0. 0. 0. ] [0. 0. 0.8683663 0. 0. 0. ] [0. 0. 0. 0. 0. 0.33394587] [0.14538251 0. 0. 0. 0. 0. ] [0. 0. 0. 0. 0. 0.5327027 ] [0.6915885 0. 0. 0. 0. 0. ] [0. 0. 0. 0. 0. 0. ] [0. 0. 0. 0. 0. 0.7313745 ] [0. 0.18276276 0. 0. 0. 0. ] [0. 0. 0. 0. 0. 0. ] [0. 0. 0. 0. 0. 0.52207553] [0. 0.08274652 0…	[[0.0000000e+00 0.0000000e+00 0.0000000e+00 0.0000000e+00 0.0000000e+00 0.0000000e+00 0.0000000e+00 0.0000000e+00 0.0000000e+00 6.5405536e-01 0.0000000e+00 0.0000000e+00 9.4755816e-01 0.0000000e+00 0.0000000e+00 0.0000000e+00 0.0000000e+00 0.0000000e+00 0.0000000e+00 0.0000000e+00 0.0000000e+00 0.0000000e+00 0.0000000e+00 0.0000000e+00 0.0000000e+00 0.0000000e+00 0.0000000e+00 0.0000000e+00 0.000…	0.9418761	96	0.011538039478990767	0.014628213768204053	9.553557e-07	0.04905917
QTB2aGE8	large	50	0.01	0.15	128	200.0	50.0	0.0001	0.001	0.05	1.0	[[ 0.0000000e+00 3.4932997e-05 0.0000000e+00 ... -2.6780870e-02 -7.1045667e-02 -1.3153069e-01] [ 8.0952269e-04 0.0000000e+00 2.4364162e-02 ... -0.0000000e+00 -2.8390523e-02 -1.1287976e-01] [ 0.0000000e+00 0.0000000e+00 0.0000000e+00 ... -1.9581534e-02 -1.1656019e-02 -8.9552075e-02] ... [ 2.7346257e-03 3.7602056e-02 7.6336269e-03 ... 0.0000000e+00 -3.2832757e-02 -1.4206901e-01] [ 0.0000000e+00 0.0…	[[0.00000000e+00 0.00000000e+00 0.00000000e+00 0.00000000e+00 0.00000000e+00 3.00773144e-01] [0.00000000e+00 0.00000000e+00 1.48984149e-01 0.00000000e+00 0.00000000e+00 0.00000000e+00] [1.59680679e-01 0.00000000e+00 0.00000000e+00 0.00000000e+00 0.00000000e+00 0.00000000e+00] [0.00000000e+00 0.00000000e+00 0.00000000e+00 1.02612555e+00 0.00000000e+00 0.00000000e+00] [0.00000000e+00 0.00000000e+00…	[[0. 0. 0. 0. 1.1143183 0. 0. 0. 0. 0.6096571 0. 0. 0. 0. 0. 0. 0. 0. 0. 0. 0. 0. 0. 0. 0. 0. 0. 0. 0. 0. 0. 0.5034139 0. 0. 0. 0. 0. 0. 0. 0. 0. 0. 0. 0. 0. 0. 0. 0. 0. 0. ] [0. 0. 0. 0. 0. 0. 0. 0. 0. 0. 1.1632723 0. 0. 0. 0. 0.02784492 0. 0.01885265 0.5439059 0. 0. 0. 0. 0. 0. 0. 0. 0. 0. 0. 0. 0. 0. 0. 0. 0. 0. 0. 0.03129108 0. 0. 0. 0. 0. 0. 0. 0. 0. 0. 0. ]]	0.9417468	150	0.011603745880226295	0.012974831130769518	1.0725823e-05	0.049773652
0skwWHxC	large	50	0.01	0.15	128	200.0	50.0	0.0001	0.001	0.05	1.0	[[ 0.00000000e+00 3.64972984e-05 0.00000000e+00 ... -1.01301104e-01 -2.99698673e-03 -1.55150425e-02] [ 9.39447880e-02 0.00000000e+00 1.15646152e-02 ... -1.21906039e-03 -3.54674557e-04 -6.32427400e-04] [ 3.73873743e-04 2.12669795e-04 0.00000000e+00 ... -5.87155558e-02 -1.91949308e-02 -3.11130043e-02] ... [ 2.31122449e-02 2.30084527e-02 2.45459583e-02 ... 0.00000000e+00 -9.97323096e-02 -4.09633398e…	[[0. 0.39920053 0. 0. 0. 0. ] [0. 0. 0. 0. 0. 0. ] [0. 0. 0.0176691 0. 0. 0. ] [0. 0. 0. 0.31332216 0. 0. ] [0. 0. 0. 0. 0.01533704 0. ] [0. 0. 0.00405324 0. 0. 0. ] [0. 0. 0. 0. 0. 0.70937973] [0. 0.49143887 0. 0. 0. 0. ] [0. 0. 0. 0.738901 0. 0. ] [0. 0. 0. 0. 0.6207433 0. ] [0. 0. 0. 0. 0. 0. ] [0. 0.3261211 0. 0. 0. 0. ] [0. 0. 0. 0. 0. 0. ] [0. 0. 0. 0. 0. 0.6964017 ] [0. 0. 0.44811893 0. 0.…	[[0. 0. 0. 0. 0. 0. 0. 0. 0. 0. 0. 0. 0. 0. 0. 0. 0. 0. 0. 0. 0. 0. 0. 0. 0. 0. 0. 0.27262425 0. 0. 0. 0. 0. 0. 0. 0. 0. 0. 0.70426667 1.0388284 0. 0. 0. 0. 0. 0. 0. 0. 0. 0. ] [0. 0.7089007 0. 0. 0. 0. 0. 0. 0. 0. 0.7114779 0. 0.6659345 0. 0. 0. 0. 0. 0. 0. 0. 0. 0. 0. 0. 0. 0. 0. 0. 0. 0. 0. 0. 0. 0. 0.5544385 0. 0.22406553 0. 0. 0. 0. 0. 0. 0. 0. 0. 0. 0. 0. ]]	0.9412424	129	0.01151619123087989	0.012172892586224608	0.0	0.046660416
fQkQuBXw	large	50	0.01	0.15	128	200.0	50.0	0.0001	0.001	0.05	1.0	[[ 0. 0.00103794 0.00226424 ... -0.20429796 -0.2129601 -0.07834212] [ 0. 0. 0. ... -0.00527465 -0.01037076 -0.00589986] [ 0. 0. 0. ... -0.3323745 -0. -0.00059631] ... [ 0.06590354 0.03064843 0. ... 0. -0.06615825 -0.06068626] [ 0. 0.00187345 0.0890101 ... -0.02294411 0. -0.01776815] [ 0. 0.01886546 0.14291923 ... -0.0896498 -0. 0. ]]	[[0.0000000e+00 0.0000000e+00 0.0000000e+00 9.0388697e-01 0.0000000e+00 0.0000000e+00] [0.0000000e+00 1.4523961e-01 0.0000000e+00 0.0000000e+00 0.0000000e+00 0.0000000e+00] [0.0000000e+00 0.0000000e+00 0.0000000e+00 0.0000000e+00 0.0000000e+00 0.0000000e+00] [0.0000000e+00 0.0000000e+00 0.0000000e+00 0.0000000e+00 0.0000000e+00 0.0000000e+00] [0.0000000e+00 0.0000000e+00 0.0000000e+00 0.0000000e+…	[[0.0000000e+00 0.0000000e+00 1.0098518e+00 5.3280371e-01 0.0000000e+00 0.0000000e+00 0.0000000e+00 0.0000000e+00 0.0000000e+00 1.1223150e-05 0.0000000e+00 0.0000000e+00 0.0000000e+00 0.0000000e+00 0.0000000e+00 0.0000000e+00 0.0000000e+00 5.6709033e-01 0.0000000e+00 0.0000000e+00 0.0000000e+00 0.0000000e+00 0.0000000e+00 0.0000000e+00 0.0000000e+00 0.0000000e+00 0.0000000e+00 9.4990501e-05 0.000…	0.9412339	106	0.01172772544539637	0.012269509211182594	2.7512687e-07	0.05085894
6osyXr5q	large	50	0.01	0.15	128	200.0	50.0	0.0001	0.001	0.05	1.0	[[ 0.00000000e+00 0.00000000e+00 3.18245054e-03 ... -3.83242369e-01 -9.33125317e-02 -3.37352812e-01] [ 0.00000000e+00 0.00000000e+00 0.00000000e+00 ... -7.57279322e-02 -1.18373543e-01 -1.28685549e-01] [ 1.50445193e-01 1.64878778e-02 0.00000000e+00 ... -1.20534465e-01 -2.17448808e-02 -1.54742166e-01] ... [ 1.10356519e-02 1.53098300e-01 1.17014032e-02 ... 0.00000000e+00 -0.00000000e+00 -1.00391200e…	[[0.0000000e+00 0.0000000e+00 0.0000000e+00 0.0000000e+00 7.4953264e-01 0.0000000e+00] [0.0000000e+00 0.0000000e+00 6.8397731e-01 0.0000000e+00 0.0000000e+00 0.0000000e+00] [0.0000000e+00 0.0000000e+00 0.0000000e+00 0.0000000e+00 0.0000000e+00 0.0000000e+00] [0.0000000e+00 0.0000000e+00 0.0000000e+00 9.2594606e-01 0.0000000e+00 0.0000000e+00] [0.0000000e+00 0.0000000e+00 0.0000000e+00 0.0000000e+…	[[0. 0. 0.8064756 0. 1.1107395 0. 0. 0. 0. 0. 0. 0. 0. 0.6002018 0. 0. 0. 0. 0. 0. 0. 0. 0.00870058 0. 0. 0. 0.0333012 0. 0. 0. 0. 0. 0. 0. 0. 0. 0. 0. 0. 0. 0. 0. 0. 0. 0. 0. 0. 0. 0. 0. ] [0. 0. 0. 0. 0. 0. 0.75172263 0. 0. 0.5689757 0. 0. 0.86717004 0. 0. 0. 0. 0. 0. 0. 0. 0. 0. 0. 0. 0. 0. 0. 0. 0. 0. 0. 0. 0. 0. 0. 0. 0. 0. 0. 0. 0. 0. 0. 0. 0. 0. 0. 0. 0. ]]	0.9412232	119	0.011620675151546796	0.015121501497924328	7.689896e-05	0.04715204
n7dA3FIC	large	50	0.01	0.15	128	200.0	50.0	0.0001	0.001	0.05	1.0	[[ 0.00000000e+00 1.40754553e-03 0.00000000e+00 ... -1.17321745e-01 -4.49011549e-02 -1.22995675e-01] [ 0.00000000e+00 0.00000000e+00 1.32901579e-01 ... -0.00000000e+00 -0.00000000e+00 -0.00000000e+00] [ 0.00000000e+00 2.51730252e-03 0.00000000e+00 ... -1.47381440e-01 -4.34966475e-01 -4.10238832e-01] ... [ 1.54104710e-01 4.28549567e-04 0.00000000e+00 ... 0.00000000e+00 -1.17333792e-01 -1.69636294e…	[[6.6293854e-01 0.0000000e+00 0.0000000e+00 0.0000000e+00 0.0000000e+00 0.0000000e+00] [0.0000000e+00 0.0000000e+00 0.0000000e+00 0.0000000e+00 0.0000000e+00 0.0000000e+00] [0.0000000e+00 0.0000000e+00 0.0000000e+00 0.0000000e+00 0.0000000e+00 8.1176269e-01] [0.0000000e+00 0.0000000e+00 0.0000000e+00 0.0000000e+00 0.0000000e+00 3.6391118e-01] [0.0000000e+00 2.7172634e-01 0.0000000e+00 0.0000000e+…	[[0. 0. 0. 0. 0. 0. 0. 0.58103293 0. 0. 0. 0. 0. 0. 0. 0. 0.01016675 0. 0. 0. 0.55668056 0. 0. 0. 0. 0. 0. 0. 0. 0. 0.00281337 0. 1.0833174 0. 0.16760446 0. 0. 0. 0. 0. 0. 0. 0. 0. 0. 0. 0. 0. 0. 0. ] [0. 0.6264435 0. 0. 0. 0. 0. 0. 0. 0. 0. 0. 0. 0. 0. 0.5841594 0. 0. 0. 0. 0. 0. 0.95576274 0. 0. 0. 0. 0. 0. 0. 0. 0. 0. 0. 0. 0. 0. 0. 0. 0. 0. 0. 0. 0. 0. 0. 0. 0. 0. 0. ]]	0.94118345	133	0.011548891642855273	0.015446498493353526	6.682024e-06	0.046996493
cVo4yxfM	large	50	0.01	0.15	128	200.0	50.0	0.0001	0.001	0.05	1.0	[[ 0.00000000e+00 5.36073558e-02 3.16483751e-02 ... -8.24034438e-02 -3.29087605e-03 -1.17885895e-04] [ 0.00000000e+00 0.00000000e+00 0.00000000e+00 ... -2.93807536e-02 -5.00040278e-02 -7.84356818e-02] [ 0.00000000e+00 0.00000000e+00 0.00000000e+00 ... -2.33492721e-02 -3.55896242e-02 -4.87439334e-02] ... [ 5.55521809e-03 9.08283889e-03 1.01943687e-02 ... 0.00000000e+00 -9.87211093e-02 -5.07966518e…	[[0.00000000e+00 0.00000000e+00 0.00000000e+00 0.00000000e+00 0.00000000e+00 0.00000000e+00] [0.00000000e+00 0.00000000e+00 0.00000000e+00 1.67198598e-01 0.00000000e+00 0.00000000e+00] [0.00000000e+00 2.22919211e-02 0.00000000e+00 0.00000000e+00 0.00000000e+00 0.00000000e+00] [0.00000000e+00 0.00000000e+00 0.00000000e+00 0.00000000e+00 7.70190600e-05 0.00000000e+00] [0.00000000e+00 0.00000000e+00…	[[0.0000000e+00 0.0000000e+00 0.0000000e+00 1.0471699e+00 0.0000000e+00 0.0000000e+00 0.0000000e+00 0.0000000e+00 1.8179743e-01 0.0000000e+00 2.3252240e-01 0.0000000e+00 0.0000000e+00 7.0281580e-02 0.0000000e+00 8.3099082e-02 0.0000000e+00 0.0000000e+00 0.0000000e+00 1.3298148e-05 0.0000000e+00 5.5304694e-01 0.0000000e+00 0.0000000e+00 0.0000000e+00 0.0000000e+00 1.7425149e-03 0.0000000e+00 0.000…	0.94099945	195	0.011484782584011555	0.016454250944985285	0.00016546699	0.041963547
9o9hhiJ0	large	50	0.01	0.15	128	200.0	50.0	0.0001	0.001	0.05	1.0	[[ 0.00000000e+00 6.25310745e-03 1.02598414e-01 ... -1.32913113e-01 -1.10316306e-01 -1.09882899e-01] [ 8.89785006e-05 0.00000000e+00 1.74841553e-05 ... -1.31653808e-02 -1.39620500e-02 -1.58945117e-02] [ 1.54645026e-01 1.57678605e-03 0.00000000e+00 ... -1.07117862e-01 -9.28345025e-02 -1.13145769e-01] ... [ 3.03980649e-01 3.03011872e-02 1.00629218e-01 ... 0.00000000e+00 -0.00000000e+00 -1.15318038e…	[[0.0000000e+00 0.0000000e+00 0.0000000e+00 0.0000000e+00 5.4857159e-01 0.0000000e+00] [0.0000000e+00 2.5148451e-02 0.0000000e+00 0.0000000e+00 0.0000000e+00 0.0000000e+00] [0.0000000e+00 0.0000000e+00 0.0000000e+00 0.0000000e+00 2.7791673e-01 0.0000000e+00] [0.0000000e+00 0.0000000e+00 0.0000000e+00 0.0000000e+00 0.0000000e+00 3.0585438e-01] [0.0000000e+00 0.0000000e+00 0.0000000e+00 0.0000000e+…	[[0. 0. 0. 0. 0. 0. 0.72648513 0. 0. 0.8416691 0. 0. 0. 0.64632714 0. 0. 0. 0. 0. 0. 0. 0. 0. 0. 0. 0. 0. 0. 0. 0. 0. 0. 0. 0. 0. 0. 0. 0. 0. 0. 0. 0. 0. 0. 0. 0. 0. 0. 0. 0. ] [0. 0. 0. 0. 0. 0. 0. 0. 0.0194168 0. 0. 0.6143065 0.420357 0. 0.5968695 0. 0.10271593 0.79394567 0. 0. 0. 0. 0. 0. 0.45668632 0. 0. 0. 0. 0. 0. 0. 0. 0. 0. 0. 0.00296355 0. 0. 0. 0. 0. 0. 0. 0. 0. 0. 0. 0. 0. ]]	0.9408074	107	0.011766576622095373	0.013996626974807845	0.00013120225	0.04768437
G54slBcj	large	50	0.01	0.15	128	200.0	50.0	0.0001	0.001	0.05	1.0	[[ 0.00000000e+00 3.02592665e-01 0.00000000e+00 ... -6.26711771e-02 -2.19720796e-01 -4.20137793e-02] [ 2.69227535e-01 0.00000000e+00 5.10171056e-03 ... -2.20289037e-01 -1.37950972e-01 -9.01175216e-02] [ 3.19696264e-05 1.13757176e-03 0.00000000e+00 ... -1.24126352e-01 -1.17282666e-01 -1.26253080e-03] ... [ 0.00000000e+00 0.00000000e+00 8.20023051e-05 ... 0.00000000e+00 -5.23717701e-02 -2.14605825e…	[[0.00000000e+00 0.00000000e+00 6.14885688e-01 0.00000000e+00 0.00000000e+00 0.00000000e+00] [0.00000000e+00 0.00000000e+00 9.54877675e-01 0.00000000e+00 0.00000000e+00 0.00000000e+00] [0.00000000e+00 0.00000000e+00 0.00000000e+00 0.00000000e+00 4.09530312e-01 0.00000000e+00] [0.00000000e+00 0.00000000e+00 0.00000000e+00 3.14193815e-01 0.00000000e+00 0.00000000e+00] [0.00000000e+00 0.00000000e+00…	[[0. 0. 0. 0. 0. 0. 0. 0.61311996 0. 0.06761076 0. 0. 0. 0. 0.07848332 0. 0. 0. 0. 0. 0. 0. 0. 0. 0.99379647 0. 0.03736781 0. 0. 0. 0. 0. 0. 0. 0. 0. 0. 0. 0.5228136 0.14409266 0. 0. 0. 0. 0. 0. 0. 0. 0. 0. ] [0. 0. 0. 0. 0.987026 0. 0. 0. 0. 0. 0. 0.4327192 0. 0. 0. 0.4316593 0. 0. 0.6496185 0. 0. 0. 0. 0. 0. 0. 0. 0. 0.10768488 0. 0. 0. 0. 0. 0. 0. 0. 0. 0. 0. 0. 0. 0. 0. 0. 0. 0. 0. 0. 0. ]]	0.9407749	200	0.011753218351966806	0.016003606882360247	0.000181129	0.046317212
QX64UgwU	large	50	0.01	0.15	128	200.0	50.0	0.0001	0.001	0.05	1.0	[[ 0.0000000e+00 1.3206460e-04 9.5506533e-05 ... -3.2459628e-02 -3.7188683e-02 -1.0667508e-02] [ 1.4043169e-02 0.0000000e+00 3.3270317e-04 ... -0.0000000e+00 -0.0000000e+00 -1.3242724e-03] [ 8.6349398e-03 3.4898540e-03 0.0000000e+00 ... -6.7903525e-03 -6.9409073e-03 -3.3559231e-03] ... [ 6.6990922e-03 1.3993196e-01 9.1260805e-04 ... 0.0000000e+00 -0.0000000e+00 -0.0000000e+00] [ 7.3018488e-03 1.7…	[[0.0000000e+00 0.0000000e+00 0.0000000e+00 1.4911765e-01 0.0000000e+00 0.0000000e+00] [0.0000000e+00 0.0000000e+00 0.0000000e+00 0.0000000e+00 0.0000000e+00 0.0000000e+00] [0.0000000e+00 0.0000000e+00 0.0000000e+00 0.0000000e+00 0.0000000e+00 0.0000000e+00] [0.0000000e+00 0.0000000e+00 0.0000000e+00 2.3870420e-01 0.0000000e+00 0.0000000e+00] [0.0000000e+00 5.8892939e-02 0.0000000e+00 0.0000000e+…	[[0.0000000e+00 0.0000000e+00 0.0000000e+00 0.0000000e+00 0.0000000e+00 1.0009249e+00 0.0000000e+00 0.0000000e+00 0.0000000e+00 0.0000000e+00 0.0000000e+00 0.0000000e+00 0.0000000e+00 0.0000000e+00 0.0000000e+00 4.6027794e-01 0.0000000e+00 0.0000000e+00 0.0000000e+00 0.0000000e+00 0.0000000e+00 0.0000000e+00 0.0000000e+00 6.5388805e-01 0.0000000e+00 0.0000000e+00 0.0000000e+00 0.0000000e+00 0.000…	0.94076294	151	0.011457010420660179	0.012285271100699902	2.799792e-05	0.04341823
uGxfV5R4	large	50	0.01	0.15	128	200.0	50.0	0.0001	0.001	0.05	1.0	[[ 0.0000000e+00 0.0000000e+00 0.0000000e+00 ... -1.6995785e-01 -4.8964154e-02 -6.0655248e-01] [ 0.0000000e+00 0.0000000e+00 0.0000000e+00 ... -3.6447544e-02 -3.3026424e-03 -7.8244202e-02] [ 0.0000000e+00 5.3432595e-04 0.0000000e+00 ... -1.2460221e-02 -2.5355751e-02 -4.9282186e-02] ... [ 0.0000000e+00 8.2239099e-03 7.7622212e-02 ... 0.0000000e+00 -2.0995248e-02 -9.3907028e-02] [ 3.1197772e-03 0.0…	[[0.0000000e+00 0.0000000e+00 9.0743113e-01 0.0000000e+00 0.0000000e+00 0.0000000e+00] [0.0000000e+00 0.0000000e+00 0.0000000e+00 0.0000000e+00 1.9353950e-01 0.0000000e+00] [0.0000000e+00 5.4068863e-01 0.0000000e+00 0.0000000e+00 0.0000000e+00 0.0000000e+00] [0.0000000e+00 0.0000000e+00 0.0000000e+00 0.0000000e+00 0.0000000e+00 0.0000000e+00] [0.0000000e+00 0.0000000e+00 0.0000000e+00 9.1069740e-…	[[0.0000000e+00 0.0000000e+00 0.0000000e+00 7.2591579e-01 0.0000000e+00 0.0000000e+00 0.0000000e+00 0.0000000e+00 0.0000000e+00 0.0000000e+00 0.0000000e+00 0.0000000e+00 0.0000000e+00 0.0000000e+00 0.0000000e+00 0.0000000e+00 0.0000000e+00 0.0000000e+00 0.0000000e+00 9.3582368e-01 0.0000000e+00 0.0000000e+00 0.0000000e+00 0.0000000e+00 0.0000000e+00 0.0000000e+00 0.0000000e+00 0.0000000e+00 1.337…	0.94032484	128	0.011705770053797297	0.013003262049622006	0.000113533504	0.045313206
aKiO7pwW	large	50	0.01	0.15	128	200.0	50.0	0.0001	0.001	0.05	1.0	[[ 0. 0.00074683 0. ... -0.04746029 -0.05437437 -0.14536168] [ 0. 0. 0. ... -0.01792023 -0.0201019 -0.0777918 ] [ 0. 0.00277211 0. ... -0.02237218 -0.03148326 -0.06752286] ... [ 0.02847306 0.01362583 0.07727759 ... 0. -0. -0.247473 ] [ 0.04008874 0.01874198 0.07959242 ... -0. 0. -0.24917017] [ 0.03757316 0.02672768 0.38668278 ... -0. -0. 0. ]]	[[0.00000000e+00 0.00000000e+00 2.86522061e-01 0.00000000e+00 0.00000000e+00 0.00000000e+00] [1.87771440e-01 0.00000000e+00 0.00000000e+00 0.00000000e+00 0.00000000e+00 0.00000000e+00] [0.00000000e+00 6.68438017e-01 0.00000000e+00 0.00000000e+00 0.00000000e+00 0.00000000e+00] [0.00000000e+00 0.00000000e+00 0.00000000e+00 5.81469893e-01 0.00000000e+00 0.00000000e+00] [0.00000000e+00 0.00000000e+00…	[[0.0000000e+00 0.0000000e+00 0.0000000e+00 0.0000000e+00 0.0000000e+00 0.0000000e+00 7.5141197e-01 0.0000000e+00 1.1120238e+00 6.1239636e-01 0.0000000e+00 0.0000000e+00 0.0000000e+00 0.0000000e+00 0.0000000e+00 0.0000000e+00 0.0000000e+00 0.0000000e+00 0.0000000e+00 0.0000000e+00 0.0000000e+00 0.0000000e+00 0.0000000e+00 0.0000000e+00 0.0000000e+00 0.0000000e+00 0.0000000e+00 0.0000000e+00 0.000…	0.9402293	93	0.011924021877348423	0.012803273813592062	0.00013473906	0.048955597
qBXQGWC0	large	50	0.01	0.15	128	200.0	50.0	0.0001	0.001	0.05	1.0	[[ 0.0000000e+00 1.0049634e-03 0.0000000e+00 ... -1.0259280e-01 -2.7274081e-01 -2.4209218e-01] [ 0.0000000e+00 0.0000000e+00 0.0000000e+00 ... -7.5679228e-02 -8.0164328e-02 -6.6265918e-02] [ 7.2113670e-02 0.0000000e+00 0.0000000e+00 ... -1.9153012e-03 -8.8104539e-02 -0.0000000e+00] ... [ 0.0000000e+00 3.3818156e-02 1.3053117e-03 ... 0.0000000e+00 -2.8174493e-01 -4.4473508e-01] [ 3.3817983e-03 1.3…	[[0.0000000e+00 0.0000000e+00 6.3418639e-01 0.0000000e+00 0.0000000e+00 0.0000000e+00] [2.3460795e-01 0.0000000e+00 0.0000000e+00 0.0000000e+00 0.0000000e+00 0.0000000e+00] [0.0000000e+00 0.0000000e+00 0.0000000e+00 0.0000000e+00 0.0000000e+00 0.0000000e+00] [0.0000000e+00 0.0000000e+00 0.0000000e+00 0.0000000e+00 8.6536181e-01 0.0000000e+00] [0.0000000e+00 0.0000000e+00 1.0967910e+00 0.0000000e+…	[[0.0000000e+00 0.0000000e+00 0.0000000e+00 0.0000000e+00 0.0000000e+00 1.1265081e-02 0.0000000e+00 0.0000000e+00 0.0000000e+00 0.0000000e+00 0.0000000e+00 0.0000000e+00 0.0000000e+00 0.0000000e+00 0.0000000e+00 0.0000000e+00 0.0000000e+00 1.1393255e+00 0.0000000e+00 0.0000000e+00 0.0000000e+00 0.0000000e+00 0.0000000e+00 0.0000000e+00 0.0000000e+00 0.0000000e+00 4.1681263e-03 0.0000000e+00 0.000…	0.94019616	174	0.011533676067160235	0.015461223717365	5.4878562e-08	0.043738708
XZQKqhXc	large	50	0.01	0.15	128	200.0	50.0	0.0001	0.001	0.05	1.0	[[ 0. 0. 0. ... -0.0557714 -0.01742082 -0.01404142] [ 0. 0. 0. ... -0.05877138 -0.0166243 -0.01859952] [ 0.00078074 0.0020803 0. ... -0.11312111 -0.21504639 -0.12449542] ... [ 0.00738114 0.0102031 0.16362104 ... 0. -0. -0.02362996] [ 0.00499929 0.02315025 0. ... -0.32197446 0. -0.0369889 ] [ 0.00727398 0.00817115 0. ... -0.1364166 -0. 0. ]]	[[0. 0. 0. 0. 0. 0.05385484] [0. 0. 0. 0. 0.07459163 0. ] [0. 0. 0. 0.4908934 0. 0. ] [0. 0.706913 0. 0. 0. 0. ] [0. 0. 0. 0. 0.92080355 0. ] [0. 0. 0.70990694 0. 0. 0. ] [0.17755008 0. 0. 0. 0. 0. ] [0. 0. 0. 0. 0. 0. ] [0. 0. 0. 0. 0. 0. ] [0. 0.1899986 0. 0. 0. 0. ] [0. 0. 0. 0. 0. 0. ] [0. 0.7033308 0. 0. 0. 0. ] [0.26969728 0. 0. 0. 0. 0. ] [0. 0. 0. 0. 0.08396453 0. ] [0. 0. 0. 0. 0. 0.1200…	[[0. 0. 0. 0. 0. 0. 0. 0. 0. 0. 0.64411014 0. 0. 0. 0. 0. 0. 0. 0. 0. 0. 0. 0. 0. 0. 0. 0.8452687 0. 0. 0. 0. 0. 0. 0.72636133 0. 0. 0. 0. 0. 0.5390385 0. 0. 0. 0. 0. 0. 0. 0. 0. 0. ] [0. 0. 0. 0. 0. 0. 0. 0.6964375 0.8808953 0. 0. 0. 0. 0. 0. 0. 0. 0. 0.8451842 0. 0. 0. 0. 0.02424725 0. 0. 0. 0. 0. 0. 0. 0. 0. 0. 0. 0. 0. 0. 0. 0. 0. 0. 0. 0. 0. 0. 0. 0. 0. 0. ]]	0.9400456	85	0.011847041961219575	0.015927849399546782	0.0	0.04953651
WQjw1fhR	large	50	0.01	0.15	128	200.0	50.0	0.0001	0.001	0.05	1.0	[[ 0. 0.17127164 0.00629533 ... -0.3401575 -0.08304881 -0.12291987] [ 0.16151704 0. 0.00742505 ... -0.4019955 -0.1004653 -0.14584844] [ 0. 0. 0. ... -0.03544424 -0.02236252 -0.03683483] ... [ 0.03288427 0.01410448 0.01180569 ... 0. -0.28495064 -0. ] [ 0.07116019 0.08479332 0.01459784 ... -0.22413604 0. -0.15686944] [ 0.20658673 0.23185083 0.01242893 ... -0. -0.34082496 0. ]]	[[0. 0. 0.5300822 0. 0. 0. ] [0. 0. 0.61142683 0. 0. 0. ] [0. 0. 0. 0. 0. 0. ] [0. 0.25808793 0. 0. 0. 0. ] [0. 0. 0.46586618 0. 0. 0. ] [0.22809832 0. 0. 0. 0. 0. ] [0. 0. 0. 0. 0.38195097 0. ] [0. 0. 0. 0. 0. 0. ] [0. 0. 0. 0. 0. 0. ] [0. 0. 0. 0.87212807 0. 0. ] [0. 0. 0. 0. 0.53520465 0. ] [0. 0. 0. 0. 0. 0. ] [0. 0.26496485 0. 0. 0. 0. ] [0. 0. 0. 0. 0.5224099 0. ] [0. 0. 0. 0. 0.54150426 0.…	[[0. 0. 0.0028318 0. 0. 0. 0. 0.7487173 0. 0. 0. 0.772264 0. 0. 0. 0. 0. 0. 0. 0. 0. 0. 0. 0.23505929 0.6667892 0. 0. 0. 0. 0. 0. 0. 0. 0. 0. 0. 0. 0. 0. 0. 0. 0. 0. 0. 0. 0. 0. 0. 0. 0. ] [0. 0. 0. 0. 0. 0. 0. 0. 0.05839328 0. 0. 0. 0. 0. 0. 0. 0. 0. 0. 0.72436464 0. 0. 0. 0. 0. 0. 0. 0. 0. 0.8342497 0. 0. 0. 0. 0. 0.55061406 0. 0. 0. 0. 0. 0. 0. 0. 0. 0. 0. 0. 0. 0. ]]	0.93984395	134	0.011692511083351242	0.014519364510973295	0.0	0.045815498
iyJTLNNp	large	50	0.01	0.15	128	200.0	50.0	0.0001	0.001	0.05	1.0	[[ 0.0000000e+00 1.4607726e-02 0.0000000e+00 ... -1.5233876e-01 -6.9392170e-04 -4.9297613e-01] [ 2.8057370e-02 0.0000000e+00 0.0000000e+00 ... -9.8542115e-03 -0.0000000e+00 -3.8607605e-02] [ 6.8412386e-03 9.5067602e-03 0.0000000e+00 ... -9.7626459e-04 -2.0478295e-02 -3.5677626e-04] ... [ 7.7706711e-05 3.5988383e-03 3.0941388e-02 ... 0.0000000e+00 -1.4253411e-01 -2.3781978e-02] [ 5.8113092e-01 2.0…	[[0. 0. 0. 0.9028018 0. 0. ] [0. 0. 0. 0. 0. 0. ] [0. 0.2191346 0. 0. 0. 0. ] [0. 0. 0.64482516 0. 0. 0. ] [0. 0. 0. 0. 0.8275541 0. ] [0. 0. 0.03235697 0. 0. 0. ] [0. 0. 0.73469037 0. 0. 0. ] [0. 0. 0. 0.16587394 0. 0. ] [0. 0. 0. 0. 0. 0. ] [0. 0. 0. 0. 0. 0. ] [0. 0. 0. 0. 0. 0.18104646] [0. 0. 0. 0. 0. 0. ] [0.06314784 0. 0. 0. 0. 0. ] [0. 0. 0. 0. 0.45777497 0. ] [0. 0. 0. 0. 0. 0. ] [0. 0. …	[[0.0000000e+00 0.0000000e+00 0.0000000e+00 0.0000000e+00 0.0000000e+00 0.0000000e+00 0.0000000e+00 0.0000000e+00 0.0000000e+00 0.0000000e+00 0.0000000e+00 1.4971189e-01 0.0000000e+00 0.0000000e+00 6.8072418e-06 0.0000000e+00 0.0000000e+00 0.0000000e+00 9.2834193e-01 0.0000000e+00 0.0000000e+00 0.0000000e+00 0.0000000e+00 0.0000000e+00 0.0000000e+00 0.0000000e+00 5.4496449e-01 6.9664758e-01 0.000…	0.9394955	197	0.011575624802046353	0.012123346597784095	3.3189917e-07	0.042382155
0t69sWFw	large	50	0.01	0.15	128	200.0	50.0	0.0001	0.001	0.05	1.0	[[ 0. 0.00048423 0. ... -0.00364415 -0.20897357 -0.00467523] [ 0.13300999 0. 0.12258551 ... -0. -0.0296286 -0.16550666] [ 0. 0.00044297 0. ... -0.10904439 -0.3510881 -0.33970535] ... [ 0.28080103 0.00078491 0. ... 0. -0.22196226 -0.271862 ] [ 0.14819445 0.05607158 0. ... -0. 0. -0.01258316] [ 0.00199034 0. 0. ... -0.4316009 -0.20377594 0. ]]	[[0.0000000e+00 0.0000000e+00 0.0000000e+00 0.0000000e+00 8.6354053e-01 0.0000000e+00] [0.0000000e+00 0.0000000e+00 0.0000000e+00 0.0000000e+00 0.0000000e+00 0.0000000e+00] [0.0000000e+00 0.0000000e+00 5.2828854e-01 0.0000000e+00 0.0000000e+00 0.0000000e+00] [0.0000000e+00 0.0000000e+00 0.0000000e+00 0.0000000e+00 0.0000000e+00 3.6879393e-01] [0.0000000e+00 0.0000000e+00 0.0000000e+00 0.0000000e+…	[[0. 0.47751632 0. 0. 0.53567094 0.73678064 0. 0. 0. 0. 0. 0. 0. 0. 0. 0. 0. 0. 0. 0. 0. 0. 0. 0. 0. 0. 0. 0. 0. 0. 0. 0. 0. 0. 0. 0. 0. 0. 0.7970007 0. 0. 0. 0. 0. 0. 0. 0. 0. 0. 0. ] [0. 0. 0. 0. 0. 0. 0. 0. 0.8222398 0. 0. 0. 0. 0. 0. 0. 0. 0. 0. 0.9599292 0.01047563 0. 0. 0. 0. 0. 0. 0. 0. 0. 0. 0. 0. 0. 0. 0. 0. 0. 0. 0. 0. 0. 0. 0. 0. 0. 0. 0. 0. 0. ]]	0.9394894	94	0.01212863636513551	0.015518345435460408	8.012072e-05	0.05182743
XIZZzk6i	large	50	0.01	0.15	128	200.0	50.0	0.0001	0.001	0.05	1.0	[[ 0. 0. 0. ... -0.00099816 -0.01392067 -0.05566352] [ 0. 0. 0. ... -0.00133963 -0.01842961 -0.05441682] [ 0. 0. 0. ... -0.00318363 -0.01471371 -0.04879134] ... [ 0. 0. 0. ... 0. -0.00091178 -0.01703097] [ 0.0081999 0.00699779 0.00534285 ... -0. 0. -0. ] [ 0.00928091 0.00692345 0.0057557 ... -0.0028604 -0.0078817 0. ]]	[[0.0000000e+00 0.0000000e+00 0.0000000e+00 0.0000000e+00 0.0000000e+00 0.0000000e+00] [0.0000000e+00 0.0000000e+00 0.0000000e+00 0.0000000e+00 0.0000000e+00 0.0000000e+00] [0.0000000e+00 0.0000000e+00 0.0000000e+00 0.0000000e+00 0.0000000e+00 0.0000000e+00] [0.0000000e+00 0.0000000e+00 4.8198235e-01 0.0000000e+00 0.0000000e+00 0.0000000e+00] [0.0000000e+00 0.0000000e+00 0.0000000e+00 0.0000000e+…	[[0.07168764 0.0419318 0.00410979 0. 0.00549457 0.8054101 0.66128653 0.08753193 0. 0.05615009 0. 0. 0. 0. 0. 0.601772 0.05231695 0. 0. 0.4467882 0. 0. 0. 0. 0. 0. 0. 0. 0.05133322 0. 0. 0.17934373 0. 0. 0. 0. 0. 0. 0. 0. 0. 0. 0. 0. 0. 0. 0. 0. 0. 0. ] [0. 0. 0. 0. 0. 0. 0. 0. 0. 0. 0. 0. 0. 0. 0. 0. 0. 0.246256 0. 0. 0. 0. 0. 0.57010144 0. 0.48076257 0. 0. 0. 1.0591135 0. 0. 0. 0. 0. 0.2885442 0…	0.93945086	162	0.012112846535940965	0.014930716819233365	0.0003681277	0.045631055
aG1pryxQ	large	50	0.01	0.15	128	200.0	50.0	0.0001	0.001	0.05	1.0	[[ 0.00000000e+00 3.46394838e-03 0.00000000e+00 ... -1.57740675e-02 -1.26137823e-01 -2.24813700e-01] [ 2.07990766e-01 0.00000000e+00 6.44343495e-02 ... -0.00000000e+00 -0.00000000e+00 -0.00000000e+00] [ 1.42305325e-05 1.33281819e-05 0.00000000e+00 ... -3.42067927e-02 -1.26140028e-01 -4.03101414e-01] ... [ 2.52031214e-07 2.21533192e-05 3.06225294e-04 ... 0.00000000e+00 -1.47087015e-02 -1.00920424e…	[[0. 0. 0.5412432 0. 0. 0. ] [0. 0. 0. 0. 0. 0. ] [0. 0. 0. 0.84277666 0. 0. ] [0. 0. 0. 0. 0. 0. ] [0. 0. 0. 0. 0. 0.64952564] [0. 0. 0. 0. 0. 0. ] [0. 0. 0.45837075 0. 0. 0. ] [0. 0.3434193 0. 0. 0. 0. ] [0. 0. 0. 0. 0.43010753 0. ] [0. 0. 0. 0. 0. 0.49519908] [0.3983372 0. 0. 0. 0. 0. ] [0. 0. 0. 0. 0.26265857 0. ] [0. 0. 0. 0. 0. 0.8980106 ] [0.3327827 0. 0. 0. 0. 0. ] [0.32840827 0. 0. 0. 0.…	[[0. 0. 0. 0. 0. 0. 0. 0. 0. 0. 0. 0. 0. 0. 0. 0.10966184 0. 0.9596379 0.11779556 0. 0. 0.05667125 0.8193153 0. 0. 0. 0. 0.04111822 0. 0.00961348 0. 0. 0. 0. 0.42943406 0. 0.05703999 0. 0. 0. 0. 0. 0. 0. 0. 0. 0. 0. 0. 0. ] [0. 0.691178 0. 0.7782674 0. 0.736433 0. 0. 0. 0. 0. 0. 0. 0. 0. 0. 0.06067164 0. 0. 0. 0. 0. 0. 0.032035 0. 0. 0.3812939 0. 0. 0. 0. 0.7124496 0. 0. 0. 0. 0. 0. 0. 0. 0. 0. 0…	0.938361	200	0.011859959632986122	0.012624652911391523	0.0	0.044529203
SUeOd4Bs	large	50	0.01	0.15	128	200.0	50.0	0.0001	0.001	0.05	1.0	[[ 0.00000000e+00 0.00000000e+00 0.00000000e+00 ... -4.95739132e-02 -1.63045600e-02 -2.91916523e-02] [ 0.00000000e+00 0.00000000e+00 1.05711274e-01 ... -9.94948223e-02 -1.06535442e-01 -1.70004964e-01] [ 0.00000000e+00 1.33387059e-01 0.00000000e+00 ... -8.40272084e-02 -8.82813185e-02 -1.33165807e-01] ... [ 7.92363659e-03 2.28393868e-01 1.62027895e-01 ... 0.00000000e+00 -0.00000000e+00 -0.00000000e…	[[0.0000000e+00 0.0000000e+00 0.0000000e+00 0.0000000e+00 0.0000000e+00 0.0000000e+00] [0.0000000e+00 0.0000000e+00 0.0000000e+00 6.2054628e-01 0.0000000e+00 0.0000000e+00] [0.0000000e+00 0.0000000e+00 0.0000000e+00 4.1082108e-01 0.0000000e+00 0.0000000e+00] [3.1604877e-01 0.0000000e+00 0.0000000e+00 0.0000000e+00 0.0000000e+00 0.0000000e+00] [0.0000000e+00 0.0000000e+00 0.0000000e+00 2.0259523e-…	[[0.0000000e+00 0.0000000e+00 0.0000000e+00 0.0000000e+00 4.1082625e-05 0.0000000e+00 3.6355961e-02 0.0000000e+00 0.0000000e+00 3.8578662e-05 0.0000000e+00 6.6080463e-01 0.0000000e+00 0.0000000e+00 0.0000000e+00 0.0000000e+00 8.5567117e-02 0.0000000e+00 0.0000000e+00 8.2113427e-01 0.0000000e+00 0.0000000e+00 0.0000000e+00 0.0000000e+00 8.4605187e-01 7.5145483e-02 0.0000000e+00 0.0000000e+00 0.000…	0.9381924	200	0.011743996768361992	0.014171757300694783	6.910674e-06	0.0415448
cj9Pm5cK	large	50	0.01	0.15	128	200.0	50.0	0.0001	0.001	0.05	1.0	[[ 0. 0. 0.00245716 ... -0.02072225 -0.10453818 -0.01456615] [ 0.00398203 0. 0. ... -0.15893438 -0.23880653 -0.03106773] [ 0. 0. 0. ... -0.01022275 -0.04218319 -0.00448837] ... [ 0.00173095 0.00301132 0.01100726 ... 0. -0.710268 -0.07708547] [ 0.19722737 0.1326798 0.00113434 ... -0.6067728 0. -0.03605362] [ 0.00641321 0.02234696 0.00082982 ... -0.07814972 -0. 0. ]]	[[0. 0.57318133 0. 0. 0. 0. ] [0. 0. 0. 0. 0.5973277 0. ] [0. 0. 0.02954515 0. 0. 0. ] [0. 0.11626149 0. 0. 0. 0. ] [0. 0.11292036 0. 0. 0. 0. ] [0. 0. 0. 0. 0. 0. ] [0. 0. 0. 0.70617014 0. 0. ] [0. 0. 0. 0. 0. 0. ] [0.21021049 0. 0. 0. 0. 0. ] [0.7259218 0. 0. 0. 0. 0. ] [0. 0. 0. 0.50622916 0. 0. ] [0. 0. 0.07257364 0. 0. 0. ] [0. 0. 0. 0. 0. 0. ] [0. 0. 0. 0. 0. 0. ] [0. 0. 0. 0. 0. 0.7871696 …	[[0. 0. 0. 0. 0. 0.7233439 0. 0. 0. 0. 0. 0. 0. 0. 0. 0. 0. 0. 0. 0. 0. 0. 0.4050587 0. 0. 0. 0. 0. 0. 0. 0.7264415 0. 0. 0. 0. 0. 0. 0. 0. 0.6635674 0. 0. 0. 0. 0. 0. 0. 0. 0. 0. ] [0. 0. 0. 0. 0. 0. 0. 0.8534788 0. 0. 0. 0. 0.69624233 0.19082831 0. 0. 0. 0. 0.568924 0. 0.15920079 0. 0. 0. 0. 0. 0. 0. 0. 0. 0. 0. 0.34173653 0. 0. 0. 0. 0. 0.69903994 0. 0. 0. 0. 0. 0. 0. 0. 0. 0. 0. ]]	0.9380468	112	0.011972905798918672	0.010970066881014241	0.0	0.04580611
1mm95CIx	large	50	0.01	0.15	128	200.0	50.0	0.0001	0.001	0.05	1.0	[[ 0. 0.00210562 0. ... -0.24193023 -0.35985616 -0.1685848 ] [ 0. 0. 0. ... -0.06021962 -0.03977464 -0.00887809] [ 0. 0. 0. ... -0.18300323 -0.03300553 -0.05098518] ... [ 0.02618918 0.03606979 0.13811694 ... 0. -0.28128514 -0.00982785] [ 0.09565882 0.01230799 0.16606316 ... -0.12861894 0. -0. ] [ 0. 0.00522184 0.066043 ... -0.00683539 -0.02307436 0. ]]	[[0.0000000e+00 0.0000000e+00 0.0000000e+00 0.0000000e+00 0.0000000e+00 8.8137484e-01] [0.0000000e+00 3.8014008e-03 0.0000000e+00 0.0000000e+00 0.0000000e+00 0.0000000e+00] [0.0000000e+00 0.0000000e+00 4.7445211e-01 0.0000000e+00 0.0000000e+00 0.0000000e+00] [0.0000000e+00 0.0000000e+00 0.0000000e+00 6.7415215e-02 0.0000000e+00 0.0000000e+00] [0.0000000e+00 3.2381240e-01 0.0000000e+00 0.0000000e+…	[[0. 0. 0. 0. 0. 0. 0. 0. 0. 0. 0. 0. 0. 0. 0. 0.6202402 0.07127708 0. 0.02056728 0. 0. 0.914316 0. 0. 0. 0. 0. 0. 0. 0. 0. 0. 0. 0. 0. 0. 0.00701416 0. 0.02948909 0.7233557 0. 0. 0. 0. 0. 0. 0. 0. 0. 0. ] [0. 0. 0. 0. 0. 0. 0. 0. 0.01714754 0. 0. 0. 0. 0. 0.5237269 0. 0. 0. 0. 0. 0. 0. 0. 0. 0.62957865 1.1033952 0. 0. 0. 0. 0. 0. 0. 0. 0. 0. 0. 0. 0. 0. 0. 0. 0. 0. 0. 0. 0. 0. 0. 0. ]]	0.9378435	166	0.011938323453068733	0.014778766077425745	1.9868077e-05	0.044081535
Y8DzajIn	large	50	0.01	0.15	128	200.0	50.0	0.0001	0.001	0.05	1.0	[[ 0.0000000e+00 6.1068591e-04 0.0000000e+00 ... -4.2337552e-03 -6.3367166e-02 -1.5927335e-02] [ 2.0458643e-01 0.0000000e+00 2.7103363e-02 ... -0.0000000e+00 -2.4694762e-05 -0.0000000e+00] [ 0.0000000e+00 6.3640642e-04 0.0000000e+00 ... -3.9803365e-01 -3.2990465e-01 -2.0707574e-01] ... [ 3.4955916e-01 2.4116144e-01 0.0000000e+00 ... 0.0000000e+00 -0.0000000e+00 -6.7214221e-03] [ 3.6538616e-02 2.8…	[[0.0000000e+00 4.4129282e-01 0.0000000e+00 0.0000000e+00 0.0000000e+00 0.0000000e+00] [0.0000000e+00 0.0000000e+00 0.0000000e+00 0.0000000e+00 0.0000000e+00 0.0000000e+00] [0.0000000e+00 0.0000000e+00 6.8765348e-01 0.0000000e+00 0.0000000e+00 0.0000000e+00] [0.0000000e+00 0.0000000e+00 8.0889004e-01 0.0000000e+00 0.0000000e+00 0.0000000e+00] [0.0000000e+00 0.0000000e+00 0.0000000e+00 5.9496276e-…	[[0. 0. 0. 0. 0. 0. 0. 0. 0. 0. 0. 0. 0. 0. 0. 0. 0. 0. 0. 0. 0. 0. 0. 0. 0. 0. 0.8239732 0. 0. 0. 0.74724257 0. 0. 0. 0. 0. 0. 0. 0.59054 0. 0. 0. 0. 0. 0. 0. 0. 0. 0. 0. ] [0. 0.50359505 0. 0. 0. 0.1540508 0. 0. 0. 0. 0.3393961 0. 0. 0. 0. 0. 0.9646504 0. 0. 0. 0. 0. 0. 0. 0. 0. 0. 0. 0. 0. 0. 0. 0. 0. 0.7553358 0. 0. 0. 0. 0. 0. 0. 0. 0. 0. 0. 0. 0. 0. 0. ]]	0.9378247	109	0.01210548606597715	0.01651274021714926	2.0701762e-06	0.04772209
mxZe4Mgo	large	50	0.01	0.15	128	200.0	50.0	0.0001	0.001	0.05	1.0	[[ 0. 0. 0. ... -0.04498762 -0.02936577 -0.03406028] [ 0.00222428 0. 0. ... -0.19764435 -0.44029787 -0.36377662] [ 0. 0. 0. ... -0.13145463 -0.39597023 -0.18767925] ... [ 0.01849044 0. 0.21436122 ... 0. -0.19681318 -0.19478397] [ 0.06490731 0.01706481 0. ... -0.24476382 0. -0. ] [ 0.01498519 0.16801755 0. ... -0.32918546 -0.30256096 0. ]]	[[0.0000000e+00 6.7979261e-02 0.0000000e+00 0.0000000e+00 0.0000000e+00 0.0000000e+00] [0.0000000e+00 0.0000000e+00 0.0000000e+00 8.9889544e-01 0.0000000e+00 0.0000000e+00] [0.0000000e+00 0.0000000e+00 6.7025912e-01 0.0000000e+00 0.0000000e+00 0.0000000e+00] [4.8596695e-01 0.0000000e+00 0.0000000e+00 0.0000000e+00 0.0000000e+00 0.0000000e+00] [0.0000000e+00 0.0000000e+00 5.5764997e-01 0.0000000e+…	[[0.0000000e+00 0.0000000e+00 0.0000000e+00 0.0000000e+00 0.0000000e+00 0.0000000e+00 3.1158684e-02 0.0000000e+00 0.0000000e+00 0.0000000e+00 0.0000000e+00 0.0000000e+00 0.0000000e+00 2.6725298e-05 0.0000000e+00 0.0000000e+00 0.0000000e+00 0.0000000e+00 0.0000000e+00 0.0000000e+00 0.0000000e+00 0.0000000e+00 0.0000000e+00 5.0844222e-01 0.0000000e+00 0.0000000e+00 1.0206959e+00 0.0000000e+00 0.000…	0.93765193	107	0.01235540018727382	0.01374872848391533	0.00019072437	0.048407033
LMNvoHRb	large	50	0.01	0.15	128	200.0	50.0	0.0001	0.001	0.05	1.0	[[ 0.00000000e+00 1.63883364e-04 0.00000000e+00 ... -3.70808616e-02 -1.54597070e-02 -3.60177644e-02] [ 7.89436395e-04 0.00000000e+00 1.88266382e-01 ... -1.12996094e-01 -1.27835035e-01 -3.20882559e-01] [ 1.13772543e-03 1.39505446e-01 0.00000000e+00 ... -1.14908017e-01 -1.01507850e-01 -2.70632684e-01] ... [ 1.62303858e-02 8.50087926e-02 9.33008268e-02 ... 0.00000000e+00 -0.00000000e+00 -1.45362154e…	[[0.00000000e+00 0.00000000e+00 0.00000000e+00 0.00000000e+00 2.60638632e-03 0.00000000e+00] [0.00000000e+00 0.00000000e+00 0.00000000e+00 0.00000000e+00 6.29582345e-01 0.00000000e+00] [0.00000000e+00 0.00000000e+00 0.00000000e+00 0.00000000e+00 6.72691762e-01 0.00000000e+00] [0.00000000e+00 0.00000000e+00 5.34264386e-01 0.00000000e+00 0.00000000e+00 0.00000000e+00] [0.00000000e+00 0.00000000e+00…	[[0.0000000e+00 0.0000000e+00 0.0000000e+00 0.0000000e+00 0.0000000e+00 0.0000000e+00 0.0000000e+00 0.0000000e+00 0.0000000e+00 0.0000000e+00 0.0000000e+00 0.0000000e+00 0.0000000e+00 0.0000000e+00 0.0000000e+00 5.2243382e-01 9.9167562e-01 0.0000000e+00 0.0000000e+00 0.0000000e+00 0.0000000e+00 0.0000000e+00 0.0000000e+00 0.0000000e+00 0.0000000e+00 8.2091965e-02 0.0000000e+00 0.0000000e+00 0.000…	0.9372965	123	0.011969371305571661	0.015212747289074792	3.9339233e-05	0.042603202
SwZ3FFSI	large	50	0.01	0.15	128	200.0	50.0	0.0001	0.001	0.05	1.0	[[ 0. 0.08373269 0.0027072 ... -0.16571544 -0.23556533 -0.30962482] [ 0.19986469 0. 0.00619936 ... -0.11267567 -0.17103589 -0.23949465] [ 0.00098063 0. 0. ... -0.01832708 -0.12202436 -0.06031159] ... [ 0.00177671 0.08861775 0.00095376 ... 0. -0.2174418 -0. ] [ 0.2198757 0.26715994 0.06947126 ... -0.2181809 0. -0.3478099 ] [ 0.00385396 0.13235508 0.00464638 ... -0. -0.3551172 0. ]]	[[0.0000000e+00 0.0000000e+00 9.7496116e-01 0.0000000e+00 0.0000000e+00 0.0000000e+00] [0.0000000e+00 0.0000000e+00 6.7111111e-01 0.0000000e+00 0.0000000e+00 0.0000000e+00] [0.0000000e+00 0.0000000e+00 0.0000000e+00 0.0000000e+00 0.0000000e+00 2.0410092e-01] [0.0000000e+00 0.0000000e+00 0.0000000e+00 0.0000000e+00 0.0000000e+00 0.0000000e+00] [3.6078247e-01 0.0000000e+00 0.0000000e+00 0.0000000e+…	[[0.0000000e+00 0.0000000e+00 0.0000000e+00 0.0000000e+00 0.0000000e+00 0.0000000e+00 0.0000000e+00 0.0000000e+00 0.0000000e+00 0.0000000e+00 0.0000000e+00 0.0000000e+00 0.0000000e+00 0.0000000e+00 7.3915255e-01 0.0000000e+00 0.0000000e+00 0.0000000e+00 0.0000000e+00 0.0000000e+00 0.0000000e+00 0.0000000e+00 0.0000000e+00 0.0000000e+00 2.1264116e-06 0.0000000e+00 0.0000000e+00 0.0000000e+00 0.000…	0.9372418	172	0.01224651558117734	0.014882840733561251	0.00010265984	0.04670877
k0aAjpiF	large	50	0.01	0.15	128	200.0	50.0	0.0001	0.001	0.05	1.0	[[ 0.0000000e+00 0.0000000e+00 0.0000000e+00 ... -9.1601489e-03 -5.2842531e-02 -3.1918993e-03] [ 8.4147584e-03 0.0000000e+00 1.1372126e-01 ... -4.4974104e-02 -8.0068983e-02 -0.0000000e+00] [ 2.7240908e-03 9.6329279e-02 0.0000000e+00 ... -2.1657370e-02 -6.8579219e-02 -1.0077205e-03] ... [ 1.7555831e-03 2.5088777e-06 2.4517119e-04 ... 0.0000000e+00 -4.5593634e-02 -2.4457388e-02] [ 8.9204274e-03 2.7…	[[0.0000000e+00 5.1719416e-02 0.0000000e+00 0.0000000e+00 0.0000000e+00 0.0000000e+00] [0.0000000e+00 4.4624743e-01 0.0000000e+00 0.0000000e+00 0.0000000e+00 0.0000000e+00] [0.0000000e+00 2.4889913e-01 0.0000000e+00 0.0000000e+00 0.0000000e+00 0.0000000e+00] [0.0000000e+00 0.0000000e+00 4.1046691e-01 0.0000000e+00 0.0000000e+00 0.0000000e+00] [0.0000000e+00 1.6517855e-01 0.0000000e+00 0.0000000e+…	[[0. 0. 0. 0. 0. 0. 0. 0. 0. 0. 0. 0. 0. 0. 0. 0. 1.0154271 0. 0. 0.0702422 0.72802633 0. 0. 0. 0. 0. 0. 0. 0. 0. 0. 0. 0. 0. 0. 0. 0. 0. 0. 0. 0. 0. 0. 0. 0. 0. 0. 0. 0. 0. ] [0. 0. 0. 0. 0. 0. 0. 0. 0. 0.01780543 0. 0. 0. 0.8914603 0. 0. 0. 0. 0. 0. 0. 0. 0. 0. 0.7831861 0.00636041 0. 0. 0. 0. 0.06446878 0. 0.4612165 0. 0. 0. 0. 0. 0. 0.5830097 0. 0. 0. 0. 0. 0. 0. 0. 0. 0. ]]	0.9371789	142	0.012037020176649094	0.012300998862418864	7.685957e-07	0.044360097
lrYazDpy	large	50	0.01	0.15	128	200.0	50.0	0.0001	0.001	0.05	1.0	[[ 0.0000000e+00 0.0000000e+00 0.0000000e+00 ... -6.4282365e-02 -1.1389894e-01 -2.7013671e-01] [ 0.0000000e+00 0.0000000e+00 0.0000000e+00 ... -5.0258648e-02 -2.8676217e-02 -4.9423534e-02] [ 2.0213701e-02 8.8543471e-05 0.0000000e+00 ... -3.3314717e-03 -1.5264200e-01 -0.0000000e+00] ... [ 1.5405717e-01 7.9681829e-02 9.1346964e-02 ... 0.0000000e+00 -0.0000000e+00 -0.0000000e+00] [ 5.4966164e-04 5.3…	[[0.0000000e+00 0.0000000e+00 0.0000000e+00 0.0000000e+00 3.7008047e-01 0.0000000e+00] [0.0000000e+00 1.7491201e-01 0.0000000e+00 0.0000000e+00 0.0000000e+00 0.0000000e+00] [0.0000000e+00 0.0000000e+00 0.0000000e+00 0.0000000e+00 0.0000000e+00 0.0000000e+00] [0.0000000e+00 0.0000000e+00 0.0000000e+00 8.9191473e-01 0.0000000e+00 0.0000000e+00] [0.0000000e+00 0.0000000e+00 0.0000000e+00 0.0000000e+…	[[0.0000000e+00 0.0000000e+00 4.8287898e-01 0.0000000e+00 1.0338098e+00 0.0000000e+00 0.0000000e+00 0.0000000e+00 0.0000000e+00 0.0000000e+00 0.0000000e+00 0.0000000e+00 5.7984269e-01 0.0000000e+00 0.0000000e+00 0.0000000e+00 0.0000000e+00 0.0000000e+00 0.0000000e+00 0.0000000e+00 0.0000000e+00 0.0000000e+00 0.0000000e+00 0.0000000e+00 0.0000000e+00 0.0000000e+00 0.0000000e+00 0.0000000e+00 0.000…	0.93705535	108	0.012356441198951669	0.017033549605144395	0.0002053632	0.046270393
Zbup3od2	large	50	0.01	0.15	128	200.0	50.0	0.0001	0.001	0.05	1.0	[[ 0.00000000e+00 3.88927265e-06 0.00000000e+00 ... -1.37263149e-01 -1.07206985e-01 -1.31266878e-03] [ 0.00000000e+00 0.00000000e+00 0.00000000e+00 ... -5.53098321e-02 -3.98083106e-02 -3.38894650e-02] [ 0.00000000e+00 0.00000000e+00 0.00000000e+00 ... -9.12395045e-02 -6.02012016e-02 -7.98258036e-02] ... [ 3.01507098e-04 1.16023393e-02 8.64378060e-04 ... 0.00000000e+00 -2.60667031e-04 -1.84394047e…	[[0. 0.3159006 0. 0. 0. 0. ] [0. 0. 0. 0. 0. 0. ] [0. 0. 0. 0. 0. 0.13241403] [0. 0. 0. 0. 0. 0. ] [0. 0. 0. 0.08996265 0. 0. ] [0. 0. 0. 0. 0.85720116 0. ] [0. 0. 0. 0. 0. 0. ] [0. 0. 0. 0.46502426 0. 0. ] [0. 0. 0.7967491 0. 0. 0. ] [0. 0. 0. 0. 0. 0.5951995 ] [0. 0.1447233 0. 0. 0. 0. ] [0. 0. 0.09787583 0. 0. 0. ] [0.45522133 0. 0. 0. 0. 0. ] [0.4376066 0. 0. 0. 0. 0. ] [0. 0. 0.0387347 0. 0.…	[[0.0000000e+00 6.6015986e-03 0.0000000e+00 0.0000000e+00 9.5960668e-06 0.0000000e+00 1.5739270e-01 0.0000000e+00 0.0000000e+00 0.0000000e+00 0.0000000e+00 0.0000000e+00 0.0000000e+00 0.0000000e+00 0.0000000e+00 0.0000000e+00 0.0000000e+00 0.0000000e+00 1.3727831e-02 0.0000000e+00 0.0000000e+00 5.1371765e-01 0.0000000e+00 0.0000000e+00 0.0000000e+00 0.0000000e+00 0.0000000e+00 0.0000000e+00 0.000…	0.93705124	129	0.012282499733070532	0.015416829184525542	5.432874e-07	0.04887507
nXMKvGdg	large	50	0.01	0.15	128	200.0	50.0	0.0001	0.001	0.05	1.0	[[ 0.0000000e+00 0.0000000e+00 0.0000000e+00 ... -1.4405316e-02 -1.8801687e-02 -7.9857474e-03] [ 3.0031740e-03 0.0000000e+00 0.0000000e+00 ... -7.6601401e-02 -0.0000000e+00 -5.5853546e-02] [ 0.0000000e+00 1.3388164e-04 0.0000000e+00 ... -4.6607420e-02 -3.4864597e-02 -3.5806347e-02] ... [ 1.3745765e-02 2.3151502e-02 0.0000000e+00 ... 0.0000000e+00 -2.6095897e-01 -1.5340621e-03] [ 1.4121754e-02 1.7…	[[0. 0. 0. 0. 0. 0. ] [0. 0.28866953 0. 0. 0. 0. ] [0. 0. 0. 0. 0.24390548 0. ] [0. 0. 0.47080237 0. 0. 0. ] [0. 0. 0. 0. 0.5915891 0. ] [0. 0. 0. 0. 0.46133092 0. ] [0. 0.28232875 0. 0. 0. 0. ] [0. 0. 0.9614547 0. 0. 0. ] [0. 0. 0. 0.8377065 0. 0. ] [0. 0. 0. 0.703952 0. 0. ] [0. 0. 0. 0. 0. 0. ] [0. 0. 0. 0. 0. 0. ] [0. 0. 0. 0. 0. 0. ] [0. 0. 0.79984266 0. 0. 0. ] [0. 0. 0. 0. 0. 0. ] [0. 0.12…	[[0.03978119 0. 0. 0. 0. 0. 0. 0. 0. 0. 0. 0.6192524 0. 0. 0. 0. 0. 0. 0. 0. 0.670512 0. 0. 0. 0. 0. 0. 0. 0. 0.2810579 0.5212949 0.66641474 0. 0. 0. 0. 0. 0. 0. 0. 0. 0. 0. 0. 0. 0. 0. 0. 0. 0. ] [0. 0. 0. 0. 0. 0. 0. 0. 0. 0. 0.07702196 0. 0.57284147 0. 1.1309941 0. 0. 0. 0. 0.11679968 0. 0. 0. 0. 0. 0. 0. 0. 0. 0. 0. 0. 0. 0. 0. 0. 0. 0. 0. 0. 0. 0. 0. 0. 0. 0. 0. 0. 0. 0. ]]	0.936929	170	0.012176018663578564	0.015636748489406375	0.0	0.04637413
tuEyBNn3	large	50	0.01	0.15	128	200.0	50.0	0.0001	0.001	0.05	1.0	[[ 0.00000000e+00 4.74457163e-03 4.87765893e-02 ... -0.00000000e+00 -3.19999456e-01 -6.49039261e-03] [ 0.00000000e+00 0.00000000e+00 1.23594503e-03 ... -2.63346106e-01 -6.53695613e-02 -3.90011132e-01] [ 1.93571637e-03 2.42955275e-02 0.00000000e+00 ... -1.19960435e-01 -1.20027387e-03 -1.45751432e-01] ... [ 3.66251282e-02 0.00000000e+00 1.50617154e-03 ... 0.00000000e+00 -1.04714155e-01 -6.22810781e…	[[0. 0. 0. 0. 0. 0. ] [0. 0. 0.49316558 0. 0. 0. ] [0. 0. 0.31090516 0. 0. 0. ] [0. 0.19789487 0. 0. 0. 0. ] [0. 0. 0. 0. 0. 0.64026034] [0. 0. 0. 1.0060236 0. 0. ] [0. 0. 0. 0. 0. 0. ] [0. 0. 0.35545686 0. 0. 0. ] [0. 0. 0. 0. 0. 0. ] [0. 0. 0. 0. 0.9216362 0. ] [0. 0. 0. 0. 0. 0. ] [0. 0. 0. 0. 0. 0.03139312] [0. 0. 0. 0. 0. 0.06148912] [0. 0. 0. 0. 0. 0. ] [0. 0. 0. 0. 0. 0. ] [0. 0.20542473 0…	[[0.0000000e+00 0.0000000e+00 0.0000000e+00 0.0000000e+00 0.0000000e+00 0.0000000e+00 0.0000000e+00 0.0000000e+00 8.2791582e-02 0.0000000e+00 0.0000000e+00 0.0000000e+00 0.0000000e+00 7.1886885e-01 9.1573018e-01 0.0000000e+00 0.0000000e+00 6.5755111e-01 0.0000000e+00 0.0000000e+00 0.0000000e+00 0.0000000e+00 0.0000000e+00 0.0000000e+00 0.0000000e+00 0.0000000e+00 0.0000000e+00 0.0000000e+00 0.000…	0.93684673	171	0.012064532024992837	0.01242759819659922	4.1201568e-07	0.043879047
02QfoMH0	large	50	0.01	0.15	128	200.0	50.0	0.0001	0.001	0.05	1.0	[[ 0. 0.0130987 0.00684119 ... -0.13478972 -0.13879143 -0.04403835] [ 0.00182537 0. 0.03871286 ... -0.32271942 -0.48729932 -0.4314269 ] [ 0.0011095 0.08650362 0. ... -0.1692471 -0. -0.09185067] ... [ 0.01252504 0.52304184 0.00070603 ... 0. -0.38392997 -0.33973864] [ 0. 0. 0.00426366 ... -0.03957546 0. -0. ] [ 0. 0.07649926 0.04105217 ... -0.20284241 -0.42484602 0. ]]	[[0. 0.55447173 0. 0. 0. 0. ] [0. 0. 0. 0. 0. 0.967316 ] [0. 0. 0.3144025 0. 0. 0. ] [0. 0. 0. 0. 0.82068974 0. ] [0. 0. 0. 0.79845905 0. 0. ] [0. 0. 0. 0. 0.6333769 0. ] [0.25858012 0. 0. 0. 0. 0. ] [0. 0. 0. 0. 0. 0. ] [0. 0. 0. 0.2162392 0. 0. ] [0. 0. 0. 0. 0. 0. ] [0. 0. 0. 0. 0. 0. ] [0. 0. 0.47724828 0. 0. 0. ] [0. 0. 0. 0. 0. 0.983668 ] [0. 0. 0. 0. 0. 0. ] [0. 0. 0. 0.3901295 0. 0. ] [0.…	[[0. 0. 0. 0. 0. 0. 0. 0.44596893 0. 0. 0.6491803 0. 0. 0.6629465 0. 0. 0. 0. 0. 0. 0. 0.40969032 0. 0. 0. 0.78996074 0. 0. 0. 0. 0. 0. 0. 0. 0. 0. 0.05620609 0. 0. 0. 0. 0. 0. 0. 0. 0. 0. 0. 0. 0. ] [0. 0. 0. 0. 0. 0. 0. 0. 0. 1.0534319 0. 0. 0. 0. 0. 0. 0. 0. 0. 0. 0. 0. 0. 0.02026858 0. 0. 0. 0. 0.08744007 0. 0. 0.55672187 0. 0. 0.41320428 0. 0. 0. 0.09038978 0.4664907 0. 0. 0. 0. 0. 0. 0. 0. …	0.936701	195	0.012073421043654282	0.015398363355133268	0.0	0.04360959
kpS2ITRX	large	50	0.01	0.15	128	200.0	50.0	0.0001	0.001	0.05	1.0	[[ 0.0000000e+00 0.0000000e+00 1.8745949e-02 ... -2.2546473e-01 -3.5040018e-01 -3.2965386e-01] [ 4.9857918e-02 0.0000000e+00 2.7519334e-03 ... -6.6761124e-01 -2.9683590e-01 -1.5650287e-01] [ 2.9593420e-01 0.0000000e+00 0.0000000e+00 ... -6.0365606e-02 -2.1894739e-03 -2.3126188e-01] ... [ 1.1597406e-01 0.0000000e+00 1.2989496e-01 ... 0.0000000e+00 -3.8395539e-01 -1.6908947e-02] [ 1.4317437e-04 2.5…	[[0. 0. 0. 0. 1.087963 0. ] [0. 0. 0. 0.9282709 0. 0. ] [0. 0. 0. 0. 0. 0. ] [0. 0. 0. 0. 0.03280598 0. ] [0. 0. 0. 0. 0.68828666 0. ] [0. 0. 0. 0. 0.33772388 0. ] [0. 0. 0. 0. 0. 0.8014749 ] [0. 0. 0. 0. 0. 0. ] [0. 0. 0. 0. 0. 0. ] [0. 0. 0. 0. 0. 0.52711564] [0. 0. 0.62975204 0. 0. 0. ] [0. 0. 0. 0. 0. 0. ] [0. 0. 0. 0. 1.0883862 0. ] [0.19971943 0. 0. 0. 0. 0. ] [0. 0. 0. 0. 0. 0. ] [0. 0. 0.…	[[0.0000000e+00 0.0000000e+00 8.2568920e-01 0.0000000e+00 0.0000000e+00 0.0000000e+00 0.0000000e+00 6.3911629e-01 0.0000000e+00 0.0000000e+00 0.0000000e+00 0.0000000e+00 0.0000000e+00 0.0000000e+00 7.4474944e-04 6.6636151e-01 0.0000000e+00 0.0000000e+00 0.0000000e+00 0.0000000e+00 0.0000000e+00 2.9278803e-01 0.0000000e+00 0.0000000e+00 0.0000000e+00 0.0000000e+00 0.0000000e+00 0.0000000e+00 0.000…	0.9365754	89	0.012392892791993088	0.012448405681384934	2.2726141e-07	0.04960191
TwDWpa4F	large	50	0.01	0.15	128	200.0	50.0	0.0001	0.001	0.05	1.0	[[ 0.0000000e+00 9.3791133e-04 2.4626721e-04 ... -1.4452492e-02 -2.9216379e-02 -4.3159738e-02] [ 0.0000000e+00 0.0000000e+00 2.5890666e-05 ... -1.8184984e-01 -6.3912310e-02 -4.0684560e-01] [ 4.0242976e-05 6.7888886e-06 0.0000000e+00 ... -8.7562231e-03 -3.1132616e-02 -4.2638086e-02] ... [ 2.0139353e-02 1.3526975e-01 1.8680239e-02 ... 0.0000000e+00 -2.7903834e-01 -0.0000000e+00] [ 7.1782474e-03 1.4…	[[0. 0. 0. 0. 0. 0. ] [0. 0. 0. 1.0058198 0. 0. ] [0. 0. 0. 0. 0. 0. ] [0. 0. 0. 0. 0. 0. ] [0. 0. 0. 0.328031 0. 0. ] [0. 0. 0.69272256 0. 0. 0. ] [0. 0. 0. 0. 0. 0.06018724] [0. 0. 0. 0. 0. 0. ] [0. 0. 0. 0. 0. 0. ] [0. 0. 0. 0. 0. 0. ] [0. 0. 0. 0.4114533 0. 0. ] [0. 0.00215292 0. 0. 0. 0. ] [0.30406505 0. 0. 0. 0. 0. ] [0. 0. 0. 0. 0. 0.67804533] [0. 0. 0. 0.85588723 0. 0. ] [0.50403947 0. 0.…	[[4.9309172e-02 0.0000000e+00 8.1381954e-02 0.0000000e+00 0.0000000e+00 0.0000000e+00 0.0000000e+00 2.4010926e-02 2.1346254e-02 2.5163215e-01 0.0000000e+00 0.0000000e+00 0.0000000e+00 0.0000000e+00 0.0000000e+00 0.0000000e+00 0.0000000e+00 0.0000000e+00 1.0451469e-01 1.2009360e-01 0.0000000e+00 0.0000000e+00 8.2907903e-01 0.0000000e+00 0.0000000e+00 9.3730372e-01 8.4844001e-02 0.0000000e+00 0.000…	0.936566	180	0.012230260152783659	0.01289020948525932	5.2487957e-07	0.04631388
d5xCxyI0	large	50	0.01	0.15	128	200.0	50.0	0.0001	0.001	0.05	1.0	[[ 0. 0. 0. ... -0.13391215 -0.00092755 -0.1609883 ] [ 0.000753 0. 0.0017263 ... -0. -0.00060985 -0.05663377] [ 0.00047768 0.03773388 0. ... -0.1134631 -0.15778413 -0.17653242] ... [ 0.00059498 0.06792311 0.09007889 ... 0. -0.02080796 -0.00132195] [ 0.47600105 0. 0.09041494 ... -0.2517992 0. -0.05767316] [ 0.17521076 0.00093881 0.31090176 ... -0.11810443 -0.0033179 0. ]]	[[0.00000000e+00 0.00000000e+00 6.51530921e-01 0.00000000e+00 0.00000000e+00 0.00000000e+00] [0.00000000e+00 0.00000000e+00 0.00000000e+00 0.00000000e+00 0.00000000e+00 2.77953506e-01] [0.00000000e+00 0.00000000e+00 0.00000000e+00 0.00000000e+00 1.07501769e+00 0.00000000e+00] [0.00000000e+00 0.00000000e+00 4.37124729e-01 0.00000000e+00 0.00000000e+00 0.00000000e+00] [0.00000000e+00 0.00000000e+00…	[[0.0000000e+00 0.0000000e+00 0.0000000e+00 0.0000000e+00 1.0129362e+00 0.0000000e+00 0.0000000e+00 0.0000000e+00 0.0000000e+00 0.0000000e+00 0.0000000e+00 0.0000000e+00 0.0000000e+00 0.0000000e+00 0.0000000e+00 0.0000000e+00 0.0000000e+00 0.0000000e+00 0.0000000e+00 0.0000000e+00 0.0000000e+00 4.0014145e-01 0.0000000e+00 6.9805902e-01 0.0000000e+00 0.0000000e+00 0.0000000e+00 0.0000000e+00 0.000…	0.93648356	95	0.012528087115950055	0.017093589281042418	8.534295e-06	0.051852547
QJdBR2Rp	large	50	0.01	0.15	128	200.0	50.0	0.0001	0.001	0.05	1.0	[[ 0.0000000e+00 3.1614493e-04 1.7853458e-04 ... -2.9651897e-02 -3.9880157e-02 -5.8277790e-03] [ 0.0000000e+00 0.0000000e+00 0.0000000e+00 ... -4.1957311e-02 -4.9976856e-02 -1.5635476e-02] [ 2.1927979e-02 7.8794621e-03 0.0000000e+00 ... -1.1246704e-01 -6.1899546e-04 -0.0000000e+00] ... [ 1.5996508e-02 2.0901212e-02 0.0000000e+00 ... 0.0000000e+00 -1.8059783e-02 -1.6672568e-03] [ 7.8268657e-03 2.5…	[[0. 0. 0. 0. 0. 0. ] [0. 0. 0. 0. 0. 0. ] [0. 0. 0. 0. 0. 0. ] [0.3158257 0. 0. 0. 0. 0. ] [0. 0. 0. 0. 0. 0.8470905 ] [0. 0. 0. 0. 0. 0.71263784] [0. 0. 0. 0. 0. 0. ] [0.20129198 0. 0. 0. 0. 0. ] [0. 0. 0. 0. 0. 0. ] [0. 0. 0. 0. 0. 0. ] [0. 0. 0. 0. 0. 0. ] [0. 0. 0.02983883 0. 0. 0. ] [0. 0. 0. 0. 0.547824 0. ] [0. 0. 0. 0.60203105 0. 0. ] [0. 0. 0. 0. 0.5730862 0. ] [0.37306568 0. 0. 0. 0. 0…	[[0.07065158 0.03528467 1.0784028 0. 0. 0. 0. 0. 0.00267639 0.6014049 0.6156973 0. 0. 0. 0. 0. 0. 0. 0. 0. 0. 0. 0. 0. 0. 0. 0. 0. 0. 0. 0. 0. 0. 0. 0.06195506 0. 0. 0. 0. 0.09266797 0. 0. 0. 0. 0. 0. 0. 0. 0. 0. ] [0. 0. 0. 0. 0. 0. 1.0347811 0. 0. 0. 0. 0. 0. 0. 0. 0. 0. 0. 0. 0. 0. 0. 0. 0. 0. 0. 0. 0. 0. 0. 0. 0. 0. 0. 0. 0. 0.66784966 0.41727948 0. 0. 0. 0. 0. 0. 0. 0. 0. 0. 0. 0. ]]	0.9364276	159	0.012302326990498437	0.01342925632165538	0.0	0.047333024
DmPyXphV	large	50	0.01	0.15	128	200.0	50.0	0.0001	0.001	0.05	1.0	[[ 0.0000000e+00 3.5545952e-04 3.7989896e-02 ... -6.1401211e-02 -0.0000000e+00 -2.0054622e-02] [ 0.0000000e+00 0.0000000e+00 0.0000000e+00 ... -6.1886452e-02 -5.0593007e-02 -2.2975307e-02] [ 3.6654291e-03 0.0000000e+00 0.0000000e+00 ... -3.3653358e-01 -2.1843611e-01 -6.9103844e-02] ... [ 4.6359669e-04 1.1541813e-02 1.5716669e-03 ... 0.0000000e+00 -2.8933215e-01 -1.9679403e-01] [ 3.5960395e-02 2.5…	[[0.0000000e+00 0.0000000e+00 0.0000000e+00 0.0000000e+00 0.0000000e+00 0.0000000e+00] [0.0000000e+00 0.0000000e+00 3.4095690e-02 0.0000000e+00 0.0000000e+00 0.0000000e+00] [0.0000000e+00 0.0000000e+00 0.0000000e+00 0.0000000e+00 9.7606599e-01 0.0000000e+00] [0.0000000e+00 0.0000000e+00 0.0000000e+00 0.0000000e+00 0.0000000e+00 6.2889850e-01] [0.0000000e+00 0.0000000e+00 0.0000000e+00 0.0000000e+…	[[0.0000000e+00 0.0000000e+00 0.0000000e+00 0.0000000e+00 0.0000000e+00 1.4532067e-05 0.0000000e+00 0.0000000e+00 0.0000000e+00 2.2604406e-01 0.0000000e+00 0.0000000e+00 0.0000000e+00 0.0000000e+00 0.0000000e+00 0.0000000e+00 8.4257978e-01 0.0000000e+00 0.0000000e+00 6.1618370e-01 0.0000000e+00 8.0597025e-01 0.0000000e+00 0.0000000e+00 0.0000000e+00 0.0000000e+00 0.0000000e+00 0.0000000e+00 0.000…	0.9364065	114	0.012372108983496825	0.015550281231602034	5.3993517e-05	0.047582854
5A9VcRtc	large	50	0.01	0.15	128	200.0	50.0	0.0001	0.001	0.05	1.0	[[ 0.00000000e+00 0.00000000e+00 0.00000000e+00 ... -2.29931623e-02 -4.22844104e-03 -3.72362882e-02] [ 0.00000000e+00 0.00000000e+00 1.58033609e-01 ... -8.80203098e-02 -1.51565492e-01 -1.32939085e-01] [ 0.00000000e+00 1.33967116e-01 0.00000000e+00 ... -1.18628331e-01 -1.82502449e-01 -1.75210893e-01] ... [ 7.10219843e-03 1.68610917e-04 1.06611715e-05 ... 0.00000000e+00 -0.00000000e+00 -0.00000000e…	[[0.0000000e+00 0.0000000e+00 0.0000000e+00 0.0000000e+00 0.0000000e+00 0.0000000e+00] [0.0000000e+00 0.0000000e+00 5.0189102e-01 0.0000000e+00 0.0000000e+00 0.0000000e+00] [0.0000000e+00 0.0000000e+00 6.4786726e-01 0.0000000e+00 0.0000000e+00 0.0000000e+00] [0.0000000e+00 0.0000000e+00 3.8020375e-01 0.0000000e+00 0.0000000e+00 0.0000000e+00] [2.5238192e-02 0.0000000e+00 0.0000000e+00 0.0000000e+…	[[0. 0. 0. 0. 0. 0. 0. 0.05757002 0. 0. 0. 0. 0. 0.56767637 0.170878 0.9283111 0. 0. 0. 0. 0. 0. 0. 0.30781698 0. 0. 0.73240566 0. 0. 0. 0. 0. 0. 0. 0.11426733 0. 0. 0. 0. 0. 0. 0. 0. 0. 0. 0. 0. 0. 0. 0. ] [0.5079337 0. 0. 0. 0. 0.02886179 0. 0. 0. 0. 0. 0. 0. 0. 0. 0. 0. 0.91304505 0. 0. 0. 0.7613684 0. 0. 0. 0. 0. 0. 0. 0. 0. 0. 0. 0. 0. 0. 0. 0. 0. 0. 0. 0. 0. 0. 0. 0. 0. 0. 0. 0. ]]	0.9362683	172	0.012173789801696937	0.011979410300652187	1.2590068e-06	0.044239357
gTqCkFvw	large	50	0.01	0.15	128	200.0	50.0	0.0001	0.001	0.05	1.0	[[ 0. 0.00642399 0. ... -0.05925641 -0.07763687 -0.16187362] [ 0.03740003 0. 0.00167466 ... -0. -0.00263979 -0.06215664] [ 0. 0. 0. ... -0.10149019 -0.07222962 -0.08984818] ... [ 0.23653078 0.00127479 0.11695101 ... 0. -0.09142883 -0.18127151] [ 0.06773214 0.00031554 0.00295502 ... -0. 0. -0.07910497] [ 0.00075336 0.00248128 0.06474571 ... -0.02064802 -0. 0. ]]	[[0.0000000e+00 0.0000000e+00 0.0000000e+00 0.0000000e+00 4.9006319e-01 0.0000000e+00] [0.0000000e+00 0.0000000e+00 0.0000000e+00 0.0000000e+00 0.0000000e+00 0.0000000e+00] [0.0000000e+00 0.0000000e+00 3.2079560e-01 0.0000000e+00 0.0000000e+00 0.0000000e+00] [0.0000000e+00 0.0000000e+00 0.0000000e+00 0.0000000e+00 0.0000000e+00 8.8806826e-01] [0.0000000e+00 6.8085456e-01 0.0000000e+00 0.0000000e+…	[[0. 0. 0. 0. 0. 0. 0. 0. 0. 0. 0. 0. 0. 0. 0. 0. 0. 0. 0. 0. 0. 0. 0. 0. 0. 0. 0. 0. 0.7035493 0. 0. 0. 0. 0. 0.6657732 0. 0. 0. 0.7833077 0.35015786 0. 0. 0. 0. 0. 0. 0. 0. 0. 0. ] [0. 0.5353184 0. 0. 0. 0. 0. 0. 0. 0. 0.44872558 0. 0. 0. 0. 0.02273191 0.20513977 0. 0. 0. 0. 0. 0. 0. 0. 0. 0. 0. 0. 0.1788447 0. 0. 0. 0. 0. 0. 0. 1.1732988 0. 0. 0. 0. 0. 0. 0. 0. 0. 0. 0. 0. ]]	0.93585426	92	0.012704934655792184	0.016866507546769247	6.2295356e-07	0.053580724
517RtvOy	large	50	0.01	0.15	128	200.0	50.0	0.0001	0.001	0.05	1.0	[[ 0.0000000e+00 0.0000000e+00 2.1483017e-04 ... -3.4812596e-03 -0.0000000e+00 -2.7438231e-02] [ 1.3340302e-03 0.0000000e+00 0.0000000e+00 ... -3.8682554e-02 -2.4122405e-01 -1.9799040e-01] [ 2.9081360e-03 0.0000000e+00 0.0000000e+00 ... -2.8793171e-02 -1.1827018e-01 -1.0895258e-03] ... [ 1.4807601e-03 0.0000000e+00 1.0916381e-04 ... 0.0000000e+00 -3.7853092e-02 -1.0171816e-01] [ 6.7803286e-02 9.8…	[[0.0000000e+00 0.0000000e+00 6.1386749e-02 0.0000000e+00 0.0000000e+00 0.0000000e+00] [0.0000000e+00 0.0000000e+00 0.0000000e+00 0.0000000e+00 4.1167825e-01 0.0000000e+00] [0.0000000e+00 0.0000000e+00 6.3285398e-01 0.0000000e+00 0.0000000e+00 0.0000000e+00] [0.0000000e+00 0.0000000e+00 0.0000000e+00 0.0000000e+00 5.0610054e-01 0.0000000e+00] [0.0000000e+00 0.0000000e+00 0.0000000e+00 0.0000000e+…	[[0.0000000e+00 0.0000000e+00 0.0000000e+00 0.0000000e+00 0.0000000e+00 0.0000000e+00 0.0000000e+00 7.9254746e-01 0.0000000e+00 0.0000000e+00 0.0000000e+00 0.0000000e+00 0.0000000e+00 0.0000000e+00 0.0000000e+00 0.0000000e+00 0.0000000e+00 0.0000000e+00 0.0000000e+00 0.0000000e+00 0.0000000e+00 0.0000000e+00 0.0000000e+00 0.0000000e+00 0.0000000e+00 0.0000000e+00 0.0000000e+00 0.0000000e+00 0.000…	0.93583655	173	0.012340181010464827	0.012694667900602023	1.182162e-05	0.046006396
IFV4lPeS	large	50	0.01	0.15	128	200.0	50.0	0.0001	0.001	0.05	1.0	[[ 0.0000000e+00 0.0000000e+00 0.0000000e+00 ... -1.7537041e-02 -8.2581587e-02 -5.8161218e-02] [ 0.0000000e+00 0.0000000e+00 3.5314701e-04 ... -2.0248204e-02 -9.7050667e-02 -3.2366842e-02] [ 0.0000000e+00 0.0000000e+00 0.0000000e+00 ... -1.3577931e-02 -4.9397781e-02 -1.0467192e-02] ... [ 3.5254564e-02 2.5842345e-04 8.2158501e-04 ... 0.0000000e+00 -2.6967883e-02 -0.0000000e+00] [ 8.9863382e-02 4.1…	[[0. 0. 0. 0. 0.31210884 0. ] [0. 0.22448441 0. 0. 0. 0. ] [0. 0. 0.03910385 0. 0. 0. ] [0. 0. 0. 0.74789304 0. 0. ] [0. 0. 0. 0. 0. 0. ] [0. 0. 0. 0. 0. 0.8324665 ] [0. 0. 0. 0. 0. 0. ] [0. 0. 0. 0. 0.7631896 0. ] [0. 0. 0. 0.2970518 0. 0. ] [0. 0.09784952 0. 0. 0. 0. ] [0. 0. 0. 0. 0.10799886 0. ] [0. 0.59394073 0. 0. 0. 0. ] [0.5361505 0. 0. 0. 0. 0. ] [0. 0. 0. 0. 0. 0. ] [0.28887868 0. 0. 0.…	[[0.0000000e+00 0.0000000e+00 0.0000000e+00 0.0000000e+00 0.0000000e+00 0.0000000e+00 0.0000000e+00 0.0000000e+00 0.0000000e+00 0.0000000e+00 0.0000000e+00 0.0000000e+00 0.0000000e+00 8.3140880e-01 0.0000000e+00 0.0000000e+00 0.0000000e+00 0.0000000e+00 0.0000000e+00 0.0000000e+00 0.0000000e+00 0.0000000e+00 0.0000000e+00 0.0000000e+00 0.0000000e+00 0.0000000e+00 0.0000000e+00 0.0000000e+00 0.000…	0.9356461	105	0.012523957880006896	0.013483789066473644	1.769401e-07	0.049319386
hGhAqUaR	large	50	0.01	0.15	128	200.0	50.0	0.0001	0.001	0.05	1.0	[[ 0. 0. 0. ... -0.06241822 -0.01410542 -0.01537952] [ 0.0022145 0. 0.00075522 ... -0.27126458 -0.11998586 -0.15997893] [ 0. 0.00454858 0. ... -0.1261067 -0.05004828 -0.14876233] ... [ 0.05337803 0.18248457 0.0015112 ... 0. -0. -0. ] [ 0.02026778 0.35434845 0.06153081 ... -0.16315745 0. -0. ] [ 0.05962088 0.31531638 0.03799488 ... -0.19349727 -0. 0. ]]	[[0. 0.11707084 0. 0. 0. 0. ] [0. 0. 0.8832593 0. 0. 0. ] [0. 0. 0. 0. 0.59295905 0. ] [0. 0. 0. 0. 0.6208947 0. ] [0. 0. 0.8648779 0. 0. 0. ] [0. 0. 0.53939444 0. 0. 0. ] [0. 0.16928287 0. 0. 0. 0. ] [0. 0. 0. 0. 0. 0. ] [0. 0. 0. 0. 0. 0. ] [0. 0. 0. 0. 0. 0.8549781 ] [0. 0. 0. 0. 0. 0. ] [0. 0.6565594 0. 0. 0. 0. ] [0.02784617 0. 0. 0. 0. 0. ] [0. 0. 0. 0. 0. 0. ] [0. 0. 0. 0.78193736 0. 0. ] …	[[0. 0. 0. 0. 0. 0. 0. 0. 0.0078995 0. 1.046542 0. 0. 0.04310786 0. 0. 0. 0. 0. 0. 0.03836517 0. 0.37449402 0. 0. 0. 0. 0. 0.05649409 0. 0. 0. 0. 0. 0. 0. 0. 0.5187506 0. 0.6398662 0. 0. 0. 0. 0. 0. 0. 0. 0. 0. ] [0. 0. 0. 0. 0. 0. 0. 0.61345667 0. 0. 0. 0. 0. 0. 0. 0. 0. 0. 0. 0. 0. 0. 0. 0. 0.7975892 0. 0. 0. 0. 0.6753234 0. 0. 0.46697712 0. 0. 0. 0. 0. 0. 0. 0. 0. 0. 0. 0. 0. 0. 0. 0. 0. ]]	0.9355943	124	0.01237407730271419	0.013503782451152802	0.0	0.046163455
Llp8NoG8	large	50	0.01	0.15	128	200.0	50.0	0.0001	0.001	0.05	1.0	[[ 0. 0.14705656 0. ... -0.2466912 -0.11186138 -0.00165314] [ 0.00128661 0. 0. ... -0.17998521 -0.04182788 -0.1765049 ] [ 0. 0.01503502 0. ... -0.04279055 -0.1168996 -0.00049492] ... [ 0. 0. 0.04052399 ... 0. -0.18248646 -0.19623673] [ 0.02195203 0.13641581 0.00844675 ... -0. 0. -0.09690662] [ 0.10679593 0.12901372 0. ... -0.12877896 -0.07136881 0. ]]	[[0.0000000e+00 0.0000000e+00 0.0000000e+00 0.0000000e+00 0.0000000e+00 0.0000000e+00] [0.0000000e+00 0.0000000e+00 5.8973135e-05 0.0000000e+00 0.0000000e+00 4.3955201e-01] [0.0000000e+00 0.0000000e+00 0.0000000e+00 0.0000000e+00 0.0000000e+00 0.0000000e+00] [0.0000000e+00 0.0000000e+00 0.0000000e+00 7.1311843e-01 0.0000000e+00 0.0000000e+00] [0.0000000e+00 0.0000000e+00 7.4341565e-01 0.0000000e+…	[[0.0000000e+00 0.0000000e+00 6.1845058e-01 0.0000000e+00 0.0000000e+00 0.0000000e+00 0.0000000e+00 0.0000000e+00 0.0000000e+00 0.0000000e+00 6.3797075e-01 0.0000000e+00 0.0000000e+00 0.0000000e+00 0.0000000e+00 0.0000000e+00 0.0000000e+00 0.0000000e+00 0.0000000e+00 0.0000000e+00 0.0000000e+00 0.0000000e+00 0.0000000e+00 0.0000000e+00 0.0000000e+00 0.0000000e+00 0.0000000e+00 0.0000000e+00 0.000…	0.9355287	125	0.012472832285695606	0.01305459677759144	8.713989e-05	0.046190653
rx5V7zFZ	large	50	0.01	0.15	128	200.0	50.0	0.0001	0.001	0.05	1.0	[[ 0.00000000e+00 1.00491545e-03 8.40609893e-04 ... -1.15872331e-01 -3.73680145e-02 -0.00000000e+00] [ 1.33344706e-03 0.00000000e+00 3.51085397e-03 ... -2.42503762e-01 -1.85030788e-01 -1.73053101e-01] [ 0.00000000e+00 3.09054077e-01 0.00000000e+00 ... -1.08093731e-01 -3.03404289e-03 -2.08436564e-01] ... [ 2.29322584e-03 2.17660934e-01 1.02231205e-01 ... 0.00000000e+00 -2.19280973e-01 -1.13503307e…	[[0.0000000e+00 3.8706398e-01 0.0000000e+00 0.0000000e+00 0.0000000e+00 0.0000000e+00] [0.0000000e+00 0.0000000e+00 0.0000000e+00 0.0000000e+00 1.0954733e+00 0.0000000e+00] [0.0000000e+00 0.0000000e+00 0.0000000e+00 0.0000000e+00 0.0000000e+00 0.0000000e+00] [0.0000000e+00 6.0466862e-01 0.0000000e+00 0.0000000e+00 0.0000000e+00 0.0000000e+00] [6.0866058e-01 0.0000000e+00 0.0000000e+00 0.0000000e+…	[[0. 0. 0.7034745 0. 0. 0.6787529 0. 0. 0. 0. 0. 0. 0. 0. 0. 0. 0. 0. 0. 0. 0. 0. 0. 0. 0. 0.6848783 0. 0. 0. 0. 0. 0. 0. 0.61605877 0. 0. 0. 0. 0. 0. 0. 0. 0. 0. 0. 0. 0. 0. 0. 0. ] [0. 0. 0. 0. 0. 0. 0. 0. 0. 0. 0. 0. 0. 0. 0. 0. 0. 0. 0. 0. 0.90518 0. 0. 0. 0. 0. 0. 0. 0. 0.8198509 0. 0.7764662 0. 0. 0. 0. 0. 0. 0. 0. 0. 0. 0. 0. 0. 0. 0. 0. 0. 0. ]]	0.9353049	92	0.012860260324345694	0.013218616238898702	0.0	0.054982454
dvoYYvSK	large	50	0.01	0.15	128	200.0	50.0	0.0001	0.001	0.05	1.0	[[ 0.00000000e+00 1.86860526e-03 1.16116577e-03 ... -4.56997335e-01 -1.95938230e-01 -1.73336267e-02] [ 0.00000000e+00 0.00000000e+00 0.00000000e+00 ... -5.38927354e-02 -3.20445411e-02 -4.46886464e-04] [ 7.03245023e-05 0.00000000e+00 0.00000000e+00 ... -8.25029332e-03 -2.28574090e-02 -0.00000000e+00] ... [ 0.00000000e+00 3.46491225e-02 6.21838728e-03 ... 0.00000000e+00 -2.69061983e-01 -5.72007382e…	[[0.00000000e+00 0.00000000e+00 8.73434365e-01 0.00000000e+00 0.00000000e+00 0.00000000e+00] [1.90532967e-01 0.00000000e+00 0.00000000e+00 0.00000000e+00 0.00000000e+00 0.00000000e+00] [0.00000000e+00 0.00000000e+00 0.00000000e+00 0.00000000e+00 0.00000000e+00 0.00000000e+00] [0.00000000e+00 0.00000000e+00 0.00000000e+00 0.00000000e+00 0.00000000e+00 0.00000000e+00] [0.00000000e+00 0.00000000e+00…	[[0. 0. 0. 0.9513396 0. 0. 0. 0. 0. 0. 0. 0. 0. 0. 0. 0. 0. 0. 0. 0. 0. 0. 0. 0. 0. 0. 0. 0. 0. 0. 0. 0. 0. 0. 0. 0.5045269 0. 0. 0.708698 0. 0. 0. 0. 0. 0. 0. 0. 0. 0. 0. ] [0. 0. 0.18856493 0. 0. 0. 0. 0. 0. 0. 0.18955027 0. 0. 0.02454475 0. 0.09121912 0. 0.6674762 1.0292634 0. 0.1863547 0. 0. 0. 0. 0.03500459 0. 0.05388818 0. 0. 0. 0. 0. 0. 0. 0. 0. 0. 0. 0. 0. 0. 0. 0. 0. 0. 0. 0. 0. 0. ]]	0.9347851	171	0.012431706715789106	0.017197401987181768	1.5758633e-05	0.04447161
YxLk9eou	large	50	0.01	0.15	128	200.0	50.0	0.0001	0.001	0.05	1.0	[[ 0.00000000e+00 0.00000000e+00 0.00000000e+00 ... -3.28326933e-02 -3.21563333e-02 -1.32699953e-02] [ 5.37004496e-04 0.00000000e+00 1.67771752e-04 ... -6.65806085e-02 -1.04976408e-01 -4.26948816e-02] [ 8.69421987e-04 0.00000000e+00 0.00000000e+00 ... -8.07913914e-02 -1.34779111e-01 -1.13015855e-02] ... [ 7.92153738e-03 1.71533450e-01 1.01024546e-01 ... 0.00000000e+00 -0.00000000e+00 -0.00000000e…	[[0.0000000e+00 0.0000000e+00 0.0000000e+00 0.0000000e+00 0.0000000e+00 0.0000000e+00] [0.0000000e+00 0.0000000e+00 0.0000000e+00 0.0000000e+00 5.0266951e-01 0.0000000e+00] [0.0000000e+00 0.0000000e+00 0.0000000e+00 0.0000000e+00 0.0000000e+00 4.7023791e-01] [0.0000000e+00 0.0000000e+00 0.0000000e+00 3.4781563e-01 0.0000000e+00 0.0000000e+00] [0.0000000e+00 0.0000000e+00 0.0000000e+00 0.0000000e+…	[[2.5727952e-02 0.0000000e+00 0.0000000e+00 0.0000000e+00 0.0000000e+00 0.0000000e+00 9.0594463e-02 6.5135218e-02 0.0000000e+00 0.0000000e+00 0.0000000e+00 0.0000000e+00 0.0000000e+00 0.0000000e+00 0.0000000e+00 0.0000000e+00 0.0000000e+00 0.0000000e+00 0.0000000e+00 0.0000000e+00 2.3108855e-01 0.0000000e+00 1.7528918e-02 7.9067820e-01 0.0000000e+00 0.0000000e+00 0.0000000e+00 0.0000000e+00 5.782…	0.93467194	155	0.012467906127373378	0.012344519876771503	3.5095705e-05	0.044455014
830VeeQo	large	50	0.01	0.15	128	200.0	50.0	0.0001	0.001	0.05	1.0	[[ 0.0000000e+00 0.0000000e+00 0.0000000e+00 ... -3.6033198e-02 -2.6001886e-03 -1.3371804e-01] [ 1.0092814e-03 0.0000000e+00 0.0000000e+00 ... -5.4160971e-02 -5.1584963e-02 -1.6313513e-01] [ 0.0000000e+00 7.4345646e-03 0.0000000e+00 ... -8.3970306e-03 -1.5307727e-01 -2.5100300e-01] ... [ 2.7486072e-03 3.5236920e-03 2.5174630e-01 ... 0.0000000e+00 -2.7076437e-04 -2.8590232e-01] [ 8.2960226e-02 0.0…	[[4.2425361e-01 0.0000000e+00 0.0000000e+00 0.0000000e+00 0.0000000e+00 0.0000000e+00] [0.0000000e+00 0.0000000e+00 0.0000000e+00 3.4253323e-01 0.0000000e+00 0.0000000e+00] [0.0000000e+00 0.0000000e+00 0.0000000e+00 0.0000000e+00 4.4415909e-01 0.0000000e+00] [0.0000000e+00 0.0000000e+00 0.0000000e+00 0.0000000e+00 0.0000000e+00 0.0000000e+00] [0.0000000e+00 0.0000000e+00 0.0000000e+00 6.6694009e-…	[[0. 0. 0. 0. 0. 0. 0.06113617 0. 0. 0. 0.04582549 0. 0. 0. 0. 0. 0. 0.5317018 0. 0. 0. 0. 0. 0.9041039 0.7140756 0. 0. 0. 0. 0. 0.18439418 0. 0. 0. 0. 0. 0.1639967 0. 0. 0. 0. 0. 0. 0. 0. 0. 0. 0. 0. 0. ] [0. 0. 0. 0.6613314 0. 0. 0. 0. 0. 0. 0. 0. 0. 0. 0. 0. 0. 0. 0. 0. 0. 0. 0. 0. 0. 0.33995324 0. 0. 1.0374483 0. 0. 0. 0. 0. 0. 0. 0. 0. 0.18165661 0.04126994 0. 0. 0. 0. 0. 0. 0. 0. 0. 0. ]]	0.93455637	174	0.012623900113006433	0.015525934245023463	0.00013818845	0.04515181
sEqP3a2Z	large	50	0.01	0.15	128	200.0	50.0	0.0001	0.001	0.05	1.0	[[ 0.00000000e+00 1.16504540e-04 5.13086542e-02 ... -1.50097460e-01 -1.42518669e-01 -1.18067637e-01] [ 0.00000000e+00 0.00000000e+00 4.07652138e-03 ... -2.91763693e-01 -5.90629540e-02 -1.39052093e-01] [ 2.60712832e-01 1.59655303e-01 0.00000000e+00 ... -4.39631790e-02 -1.49220064e-01 -0.00000000e+00] ... [ 2.66915649e-01 6.71645105e-02 2.19478652e-01 ... 0.00000000e+00 -0.00000000e+00 -1.12390555e…	[[0. 0. 0. 0.66523963 0. 0. ] [0. 0. 0. 0. 0. 0.519077 ] [0. 0. 0. 0. 0. 0. ] [0. 0. 0. 0.38100195 0. 0. ] [0.05143641 0. 0. 0. 0. 0. ] [0. 0.5312998 0. 0. 0. 0. ] [0. 0. 0. 0. 0. 0. ] [0. 0. 0. 0. 0. 0. ] [0. 0. 0. 0. 0. 0. ] [0. 0. 0. 0. 0.90905315 0. ] [0. 0. 0. 0. 0. 0. ] [0. 0. 0. 0. 0. 0. ] [0. 0. 0. 0. 0. 0. ] [0. 0. 0.01554743 0. 0. 0. ] [0. 0. 0.65877885 0. 0. 0. ] [0. 0. 0. 0. 0. 0. ] […	[[0.0000000e+00 0.0000000e+00 0.0000000e+00 0.0000000e+00 0.0000000e+00 0.0000000e+00 0.0000000e+00 7.0784932e-01 2.3747934e-04 0.0000000e+00 3.8915683e-02 0.0000000e+00 0.0000000e+00 0.0000000e+00 0.0000000e+00 5.4231411e-01 0.0000000e+00 0.0000000e+00 0.0000000e+00 0.0000000e+00 0.0000000e+00 0.0000000e+00 0.0000000e+00 0.0000000e+00 1.0697315e+00 0.0000000e+00 0.0000000e+00 0.0000000e+00 0.000…	0.93450665	92	0.01270328698058923	0.016122574938668144	2.7679278e-07	0.04934238
S5UR5yk0	large	50	0.01	0.15	128	200.0	50.0	0.0001	0.001	0.05	1.0	[[ 0. 0.2136275 0.00498622 ... -0.25134987 -0.04968356 -0.48259622] [ 0.2874991 0. 0.00908588 ... -0.13056262 -0.0463368 -0.2344016 ] [ 0. 0. 0. ... -0.35276008 -0.0034215 -0. ] ... [ 0.30254173 0.16492842 0. ... 0. -0.00972125 -0.2790487 ] [ 0.29160836 0.17714682 0.20142923 ... -0. 0. -0.00169291] [ 0. 0. 0.01726998 ... -0.35930252 -0.20344448 0. ]]	[[0.0000000e+00 0.0000000e+00 0.0000000e+00 9.2448878e-01 0.0000000e+00 0.0000000e+00] [0.0000000e+00 0.0000000e+00 0.0000000e+00 5.1691765e-01 0.0000000e+00 0.0000000e+00] [0.0000000e+00 0.0000000e+00 0.0000000e+00 0.0000000e+00 0.0000000e+00 0.0000000e+00] [0.0000000e+00 0.0000000e+00 0.0000000e+00 0.0000000e+00 0.0000000e+00 9.0413783e-03] [0.0000000e+00 0.0000000e+00 0.0000000e+00 0.0000000e+…	[[0.0000000e+00 0.0000000e+00 7.9135555e-01 4.6335167e-06 6.1998114e-02 0.0000000e+00 0.0000000e+00 0.0000000e+00 0.0000000e+00 0.0000000e+00 0.0000000e+00 0.0000000e+00 0.0000000e+00 0.0000000e+00 0.0000000e+00 0.0000000e+00 0.0000000e+00 0.0000000e+00 0.0000000e+00 0.0000000e+00 7.0123099e-02 6.8563566e-02 0.0000000e+00 0.0000000e+00 0.0000000e+00 6.2082702e-01 0.0000000e+00 0.0000000e+00 0.000…	0.9344495	178	0.012491015241377884	0.012072880897257063	3.0474953e-06	0.044862736
xQCNti7D	large	50	0.01	0.15	128	200.0	50.0	0.0001	0.001	0.05	1.0	[[ 0.0000000e+00 0.0000000e+00 0.0000000e+00 ... -3.7322059e-01 -2.2603267e-01 -2.7891317e-02] [ 0.0000000e+00 0.0000000e+00 0.0000000e+00 ... -1.3078126e-01 -6.2395982e-04 -5.9876453e-02] [ 3.9960552e-04 0.0000000e+00 0.0000000e+00 ... -1.5054148e-01 -4.0804091e-01 -1.6816893e-01] ... [ 2.0637311e-02 3.4692515e-02 2.3115070e-01 ... 0.0000000e+00 -3.8905466e-01 -7.0826281e-03] [ 1.0438103e-01 3.6…	[[0.00000000e+00 0.00000000e+00 0.00000000e+00 0.00000000e+00 8.93772721e-01 0.00000000e+00] [0.00000000e+00 4.16732967e-01 0.00000000e+00 0.00000000e+00 0.00000000e+00 0.00000000e+00] [0.00000000e+00 0.00000000e+00 6.17579699e-01 0.00000000e+00 0.00000000e+00 0.00000000e+00] [0.00000000e+00 4.68917936e-01 0.00000000e+00 0.00000000e+00 0.00000000e+00 0.00000000e+00] [0.00000000e+00 0.00000000e+00…	[[0. 0. 0. 0. 0. 0. 0. 0. 0. 0. 0. 0. 0. 0. 0. 0.13267732 0.10921828 0. 0. 0. 0. 0. 0. 0. 0. 0. 0. 0. 0. 0. 0. 0. 0. 0. 0. 0. 1.1930846 0. 0. 0. 0. 0. 0. 0. 0. 0. 0. 0. 0. 0. ] [0. 0. 0. 0. 0.7009679 0. 0. 0. 0. 0. 0.6081588 0. 0. 0. 0. 0. 0. 0. 0. 0. 0. 0. 0.01309156 0. 0. 0. 0. 0. 0. 0. 0.5127521 0. 0. 0. 0. 0. 0. 0.8210309 0. 0. 0. 0. 0. 0. 0. 0. 0. 0. 0. 0. ]]	0.93443316	111	0.0128440846171644	0.018462071898910734	6.722964e-05	0.05058956
1RA4bVxn	large	50	0.01	0.15	128	200.0	50.0	0.0001	0.001	0.05	1.0	[[ 0.0000000e+00 2.2887098e-02 0.0000000e+00 ... -2.3940738e-02 -1.8176608e-02 -2.7104409e-02] [ 2.0576293e-02 0.0000000e+00 4.1960092e-04 ... -3.3690274e-02 -2.6000507e-02 -4.1198198e-02] [ 2.2994059e-04 2.7601153e-04 0.0000000e+00 ... -2.5887314e-02 -1.0186222e-02 -1.1447195e-03] ... [ 1.0406221e-03 2.8230706e-03 3.7996840e-02 ... 0.0000000e+00 -0.0000000e+00 -2.3820540e-01] [ 1.2242972e-03 1.4…	[[0.14233388 0. 0. 0. 0. 0. ] [0.27289796 0. 0. 0. 0. 0. ] [0. 0. 0.14464156 0. 0. 0. ] [0. 0.26685697 0. 0. 0. 0. ] [0.33255833 0. 0. 0. 0. 0. ] [0. 0. 0. 0. 0. 0. ] [0. 0. 0. 0. 0. 0. ] [0. 0. 0. 0. 0.7811924 0. ] [0. 0. 0. 0. 0. 0. ] [0. 0. 0. 0.08039622 0. 0. ] [0. 0. 0. 0. 0.69834 0. ] [0. 0. 0. 0. 0.762267 0. ] [0.16183113 0. 0. 0. 0. 0. ] [0. 0. 0. 0. 0. 0.75650877] [0. 0. 0. 0. 0. 0.83597…	[[0.0000000e+00 0.0000000e+00 0.0000000e+00 0.0000000e+00 0.0000000e+00 1.0044968e+00 2.1749215e-02 0.0000000e+00 0.0000000e+00 0.0000000e+00 0.0000000e+00 0.0000000e+00 0.0000000e+00 0.0000000e+00 0.0000000e+00 0.0000000e+00 6.5883642e-01 0.0000000e+00 0.0000000e+00 0.0000000e+00 0.0000000e+00 0.0000000e+00 0.0000000e+00 0.0000000e+00 0.0000000e+00 0.0000000e+00 0.0000000e+00 0.0000000e+00 0.000…	0.93442863	149	0.012419043046732744	0.012475716032915645	1.600861e-08	0.043418866
1VM68qWB	large	50	0.01	0.15	128	200.0	50.0	0.0001	0.001	0.05	1.0	[[ 0.0000000e+00 0.0000000e+00 0.0000000e+00 ... -8.3372846e-02 -2.4916518e-01 -1.6073430e-02] [ 0.0000000e+00 0.0000000e+00 0.0000000e+00 ... -1.2634700e-02 -1.8203142e-01 -0.0000000e+00] [ 9.2160649e-04 1.5649434e-04 0.0000000e+00 ... -1.6351548e-01 -1.8470773e-01 -2.2408506e-03] ... [ 0.0000000e+00 5.8893017e-02 6.3889462e-04 ... 0.0000000e+00 -1.5652931e-01 -1.0079672e-02] [ 1.5034133e-02 1.4…	[[0.00000000e+00 0.00000000e+00 0.00000000e+00 0.00000000e+00 0.00000000e+00 6.05592072e-01] [6.80257320e-01 0.00000000e+00 0.00000000e+00 0.00000000e+00 0.00000000e+00 0.00000000e+00] [0.00000000e+00 0.00000000e+00 0.00000000e+00 0.00000000e+00 6.70327485e-01 0.00000000e+00] [0.00000000e+00 0.00000000e+00 0.00000000e+00 0.00000000e+00 0.00000000e+00 0.00000000e+00] [0.00000000e+00 0.00000000e+00…	[[0. 0. 0. 0.570842 0. 0. 0. 0. 0. 0. 0. 0. 0.61561024 0. 0. 0. 0. 0. 0. 0. 0. 0. 0. 0. 0. 0. 0. 0. 0. 0. 0. 0. 0. 1.0130128 0. 0. 0. 0. 0. 0. 0. 0. 0. 0. 0. 0. 0. 0. 0. 0. ] [0. 0. 0. 0. 0. 0. 0. 0. 0. 0. 0. 0.75380707 0. 0. 0. 0.8506109 0. 0. 0. 0. 0. 0. 0. 0. 0. 0. 0. 0. 0. 0.61583436 0. 0. 0. 0. 0. 0. 0. 0.4598847 0. 0. 0. 0. 0. 0. 0. 0. 0. 0. 0. 0. ]]	0.93438715	145	0.012454567021793789	0.011766736602617634	2.9499015e-05	0.043409955
VtZRR49P	large	50	0.01	0.15	128	200.0	50.0	0.0001	0.001	0.05	1.0	[[ 0.00000000e+00 1.09966233e-01 0.00000000e+00 ... -0.00000000e+00 -1.71272014e-03 -2.33822200e-03] [ 9.05106068e-02 0.00000000e+00 1.89911269e-04 ... -9.21546132e-04 -1.32023051e-01 -3.61044047e-04] [ 2.24741898e-03 1.51453516e-03 0.00000000e+00 ... -3.32833305e-02 -4.41389263e-01 -1.83275804e-01] ... [ 1.09245785e-01 2.54754499e-02 0.00000000e+00 ... 0.00000000e+00 -8.82801488e-02 -1.18860707e…	[[0. 0. 0. 0. 0. 0. ] [0. 0. 0. 0. 0. 0. ] [0. 0. 0.6601222 0. 0. 0. ] [0. 0. 0. 0.07868534 0. 0. ] [0. 0. 0.41999516 0. 0. 0. ] [0. 0. 0.27730802 0. 0. 0. ] [0. 0. 0. 0.68208116 0. 0. ] [0. 0. 0. 0. 0.03005807 0. ] [0. 0.03159122 0. 0. 0. 0. ] [0. 0. 0. 0.07603633 0. 0. ] [0. 0. 0. 0. 0. 0. ] [0. 0. 0.29553732 0. 0. 0. ] [0. 0. 0. 0. 0. 0. ] [0. 0.5382036 0. 0. 0. 0. ] [0. 0. 0. 0. 0. 0.92213315…	[[0.0000000e+00 0.0000000e+00 0.0000000e+00 9.8659957e-06 0.0000000e+00 0.0000000e+00 0.0000000e+00 0.0000000e+00 0.0000000e+00 2.6525602e-05 3.4979513e-01 0.0000000e+00 5.3876406e-01 0.0000000e+00 0.0000000e+00 0.0000000e+00 0.0000000e+00 0.0000000e+00 2.1249007e-01 0.0000000e+00 0.0000000e+00 0.0000000e+00 0.0000000e+00 0.0000000e+00 5.1966956e-04 6.1889535e-01 0.0000000e+00 0.0000000e+00 0.000…	0.9342822	159	0.01250765441606442	0.018660520762205125	1.8146594e-06	0.044697326
duQ1UqVo	large	50	0.01	0.15	128	200.0	50.0	0.0001	0.001	0.05	1.0	[[ 0.0000000e+00 0.0000000e+00 1.8205964e-03 ... -1.0719317e-01 -2.9306646e-02 -8.6375020e-02] [ 0.0000000e+00 0.0000000e+00 1.5150488e-02 ... -7.9843938e-02 -2.8565671e-02 -3.1100883e-04] [ 0.0000000e+00 0.0000000e+00 0.0000000e+00 ... -9.0672299e-02 -2.5004676e-02 -6.8889514e-02] ... [ 4.4628140e-03 6.9135629e-02 1.5470581e-02 ... 0.0000000e+00 -0.0000000e+00 -4.3391556e-01] [ 1.3172942e-03 5.0…	[[0. 0.17135833 0. 0. 0. 0. ] [0. 0. 0. 0. 0. 0. ] [0. 0. 0. 0. 0.05601402 0. ] [0. 0.65029806 0. 0. 0. 0. ] [0. 0. 0. 0. 0. 0. ] [0. 0. 0. 0. 0. 0. ] [0. 0. 0. 0.2843342 0. 0. ] [0. 0. 0.7046542 0. 0. 0. ] [0. 0. 0. 0. 0. 0. ] [0. 0. 0. 0. 0. 1.0402138 ] [0.21191394 0. 0. 0. 0. 0. ] [0. 0. 0. 0. 0. 0. ] [0. 0. 0. 0. 0. 0.9112946 ] [0. 0. 0. 0. 0. 0.35134086] [0.43454674 0. 0. 0. 0. 0. ] [0.44784…	[[0.0000000e+00 0.0000000e+00 0.0000000e+00 0.0000000e+00 1.6155681e-01 1.0104979e+00 0.0000000e+00 0.0000000e+00 7.1794939e-01 0.0000000e+00 0.0000000e+00 0.0000000e+00 0.0000000e+00 0.0000000e+00 0.0000000e+00 0.0000000e+00 0.0000000e+00 0.0000000e+00 0.0000000e+00 0.0000000e+00 0.0000000e+00 4.7949600e-01 6.6229731e-02 0.0000000e+00 1.7950958e-02 0.0000000e+00 0.0000000e+00 0.0000000e+00 0.000…	0.9341871	160	0.012757004259361162	0.015260223589009709	2.0811624e-09	0.049423393
QfXYKIR0	large	50	0.01	0.15	128	200.0	50.0	0.0001	0.001	0.05	1.0	[[ 0.0000000e+00 0.0000000e+00 3.8687399e-04 ... -1.6237448e-01 -5.8932059e-02 -1.1117674e-01] [ 2.1130219e-03 0.0000000e+00 1.3736330e-03 ... -3.5150644e-01 -5.5165429e-02 -1.6335395e-01] [ 0.0000000e+00 0.0000000e+00 0.0000000e+00 ... -5.7202406e-02 -1.0006328e-02 -7.1423396e-02] ... [ 3.3133442e-03 5.3590408e-04 3.1756081e-02 ... 0.0000000e+00 -0.0000000e+00 -3.0245972e-01] [ 1.0914665e-02 2.3…	[[0.00000000e+00 0.00000000e+00 0.00000000e+00 0.00000000e+00 0.00000000e+00 3.64302844e-01] [0.00000000e+00 0.00000000e+00 0.00000000e+00 0.00000000e+00 7.66800761e-01 0.00000000e+00] [9.65338424e-02 0.00000000e+00 0.00000000e+00 0.00000000e+00 0.00000000e+00 0.00000000e+00] [0.00000000e+00 0.00000000e+00 1.25137725e-04 1.34433096e-04 4.89026904e-01 0.00000000e+00] [0.00000000e+00 0.00000000e+00…	[[0. 0. 0. 0. 0. 0. 0. 0. 0. 0. 0. 0. 0. 0. 0. 0. 0. 0. 0. 0. 0. 0. 0. 0.8008327 0. 0. 0. 0. 0. 0. 0. 0. 0.78563035 0. 0. 0. 0. 0.7270256 0. 0. 0. 0. 0. 0. 0. 0. 0. 0. 0. 0. ] [0. 0. 0. 0. 0. 0.17506772 0. 0. 0. 0. 0. 0. 0. 0. 0. 0.7830442 0. 0. 0.7499154 0. 0. 0. 0.28014812 0. 0. 0. 0. 0. 0. 0. 0. 0. 0. 0. 0. 0.7020891 0. 0. 0. 0. 0. 0. 0. 0. 0. 0. 0. 0. 0. 0. ]]	0.9341783	112	0.012836308239234819	0.01940246894955635	0.00014041821	0.04817349
0vQYxK0H	large	50	0.01	0.15	128	200.0	50.0	0.0001	0.001	0.05	1.0	[[ 0.0000000e+00 7.3486730e-04 2.4777425e-03 ... -4.4308236e-01 -3.3764738e-01 -1.4461592e-01] [ 6.1553638e-02 0.0000000e+00 3.5301617e-03 ... -1.9373408e-01 -3.6088368e-01 -1.5653121e-01] [ 5.6362106e-03 1.8793278e-03 0.0000000e+00 ... -1.7140806e-03 -7.5307593e-02 -4.8769034e-02] ... [ 1.5011472e-03 0.0000000e+00 6.9359347e-02 ... 0.0000000e+00 -4.7947738e-06 -1.6603354e-01] [ 2.0685338e-03 0.0…	[[0.00000000e+00 0.00000000e+00 0.00000000e+00 0.00000000e+00 0.00000000e+00 9.53818977e-01] [0.00000000e+00 0.00000000e+00 0.00000000e+00 6.38874233e-01 0.00000000e+00 0.00000000e+00] [0.00000000e+00 0.00000000e+00 0.00000000e+00 0.00000000e+00 2.23468125e-01 0.00000000e+00] [0.00000000e+00 0.00000000e+00 0.00000000e+00 9.04258966e-01 0.00000000e+00 0.00000000e+00] [7.58415612e-04 0.00000000e+00…	[[0.0000000e+00 0.0000000e+00 0.0000000e+00 0.0000000e+00 1.4964971e-05 0.0000000e+00 0.0000000e+00 0.0000000e+00 0.0000000e+00 0.0000000e+00 0.0000000e+00 0.0000000e+00 0.0000000e+00 7.9676718e-01 0.0000000e+00 0.0000000e+00 0.0000000e+00 0.0000000e+00 0.0000000e+00 0.0000000e+00 0.0000000e+00 0.0000000e+00 0.0000000e+00 0.0000000e+00 0.0000000e+00 0.0000000e+00 7.7122778e-02 1.0638859e+00 0.000…	0.9340628	160	0.012532620028489165	0.01205623329927524	1.878056e-07	0.044543266
jvAtrYyY	large	50	0.01	0.15	128	200.0	50.0	0.0001	0.001	0.05	1.0	[[ 0.0000000e+00 3.5800372e-04 0.0000000e+00 ... -8.7347999e-03 -1.4737343e-02 -6.1960949e-04] [ 0.0000000e+00 0.0000000e+00 0.0000000e+00 ... -1.5079961e-02 -3.8789075e-02 -1.0342350e-02] [ 0.0000000e+00 0.0000000e+00 0.0000000e+00 ... -1.1783798e-01 -1.2702753e-01 -9.0623334e-02] ... [ 7.0547690e-03 0.0000000e+00 0.0000000e+00 ... 0.0000000e+00 -2.4261132e-02 -8.1090943e-04] [ 1.7617342e-01 1.3…	[[3.43668401e-01 0.00000000e+00 0.00000000e+00 0.00000000e+00 0.00000000e+00 0.00000000e+00] [0.00000000e+00 0.00000000e+00 0.00000000e+00 0.00000000e+00 0.00000000e+00 0.00000000e+00] [0.00000000e+00 0.00000000e+00 0.00000000e+00 7.59311736e-01 0.00000000e+00 0.00000000e+00] [0.00000000e+00 0.00000000e+00 0.00000000e+00 2.74463445e-01 0.00000000e+00 0.00000000e+00] [0.00000000e+00 0.00000000e+00…	[[0.0000000e+00 2.7883314e-03 0.0000000e+00 2.1185613e-05 0.0000000e+00 0.0000000e+00 0.0000000e+00 0.0000000e+00 9.3910712e-01 0.0000000e+00 0.0000000e+00 0.0000000e+00 0.0000000e+00 0.0000000e+00 0.0000000e+00 0.0000000e+00 0.0000000e+00 7.9777259e-01 0.0000000e+00 0.0000000e+00 0.0000000e+00 0.0000000e+00 0.0000000e+00 1.3945904e-05 0.0000000e+00 0.0000000e+00 0.0000000e+00 0.0000000e+00 0.000…	0.9340507	104	0.012548137994276152	0.01523222029209137	2.8291224e-05	0.044253714
gJurKMZs	large	50	0.01	0.15	128	200.0	50.0	0.0001	0.001	0.05	1.0	[[ 0. 0.25901508 0.12877478 ... -0.01327774 -0.11809584 -0.07642732] [ 0.00225441 0. 0.07837408 ... -0.02074705 -0.18889773 -0.3430973 ] [ 0.00167103 0.06702363 0. ... -0.02155985 -0. -0.2101792 ] ... [ 0. 0. 0. ... 0. -0.06238074 -0.04621816] [ 0.02630093 0.06675807 0.15142362 ... -0.00049979 0. -0.21955039] [ 0.1199589 0.09257369 0.00464987 ... -0. -0.37023908 0. ]]	[[0. 0. 0. 0. 0. 0. ] [0. 0. 0. 0.8037366 0. 0. ] [0. 0. 0. 0.253346 0. 0. ] [0.67574304 0. 0. 0. 0. 0. ] [0.10814196 0. 0. 0. 0. 0. ] [0. 0. 0. 0. 0. 0. ] [0. 0. 0.84707373 0. 0. 0. ] [0. 0. 0. 0. 0.48098168 0. ] [0. 0. 0. 0. 0. 0.68572825] [0. 0. 0. 0. 0.6340548 0. ] [0. 0. 0. 0. 0.5673539 0. ] [0. 0.3717696 0. 0. 0. 0. ] [0. 0. 0. 0. 0.1757097 0. ] [0. 0. 0. 0.1892011 0. 0. ] [0. 0. 0.7623093 …	[[0. 0. 0. 0. 0. 0.9548361 0. 0. 0. 0. 0. 0. 0. 0. 0. 0. 0. 0. 0. 0. 0. 0. 0. 0. 0. 0. 0. 0. 0. 0. 0.02904806 0.6505294 0.62591964 0. 0. 0. 0. 0. 0. 0. 0. 0. 0. 0. 0. 0. 0. 0. 0. 0. ] [0.72188467 0. 0. 0. 0. 0. 0. 0. 0. 0. 0. 0. 0. 0. 0. 0. 0. 0.5207505 0. 0.8190778 0. 0. 0. 0. 0. 0. 0. 0.60638213 0. 0. 0. 0. 0. 0. 0. 0. 0. 0. 0. 0.21201247 0. 0. 0. 0. 0. 0. 0. 0. 0. 0. ]]	0.9339766	103	0.012907658807105489	0.014643058325681422	0.0	0.051778518
USWPvCyg	large	50	0.01	0.15	128	200.0	50.0	0.0001	0.001	0.05	1.0	[[ 0.00000000e+00 0.00000000e+00 4.03703265e-02 ... -4.31882776e-02 -0.00000000e+00 -0.00000000e+00] [ 0.00000000e+00 0.00000000e+00 6.88941043e-04 ... -3.41268480e-02 -3.62644434e-01 -2.93195158e-01] [ 2.13610262e-01 2.03750074e-01 0.00000000e+00 ... -0.00000000e+00 -3.30111920e-03 -0.00000000e+00] ... [ 2.60031465e-02 9.74488910e-04 1.51812844e-03 ... 0.00000000e+00 -1.87909529e-01 -8.19119960e…	[[5.8814591e-01 0.0000000e+00 0.0000000e+00 0.0000000e+00 0.0000000e+00 0.0000000e+00] [0.0000000e+00 0.0000000e+00 0.0000000e+00 0.0000000e+00 0.0000000e+00 9.2872387e-01] [0.0000000e+00 0.0000000e+00 0.0000000e+00 0.0000000e+00 0.0000000e+00 0.0000000e+00] [0.0000000e+00 0.0000000e+00 0.0000000e+00 0.0000000e+00 6.3343996e-01 0.0000000e+00] [0.0000000e+00 0.0000000e+00 0.0000000e+00 0.0000000e+…	[[0.0000000e+00 0.0000000e+00 0.0000000e+00 0.0000000e+00 5.8470213e-01 0.0000000e+00 0.0000000e+00 3.2988927e-01 0.0000000e+00 0.0000000e+00 0.0000000e+00 0.0000000e+00 0.0000000e+00 0.0000000e+00 0.0000000e+00 0.0000000e+00 0.0000000e+00 0.0000000e+00 0.0000000e+00 0.0000000e+00 0.0000000e+00 0.0000000e+00 0.0000000e+00 0.0000000e+00 0.0000000e+00 2.2026163e-01 0.0000000e+00 0.0000000e+00 0.000…	0.9339718	130	0.01251427959650755	0.015002975964711772	7.263571e-05	0.042443193
mAcwD6Fm	large	50	0.01	0.15	128	200.0	50.0	0.0001	0.001	0.05	1.0	[[ 0.0000000e+00 0.0000000e+00 0.0000000e+00 ... -6.0555320e-02 -1.8136957e-01 -1.5273535e-01] [ 6.8608075e-03 0.0000000e+00 1.3189133e-01 ... -1.5151936e-01 -1.7130212e-01 -1.9888951e-01] [ 1.3953199e-03 1.4671412e-01 0.0000000e+00 ... -1.6474216e-01 -1.9370264e-01 -4.3437660e-01] ... [ 0.0000000e+00 0.0000000e+00 0.0000000e+00 ... 0.0000000e+00 -0.0000000e+00 -0.0000000e+00] [ 9.6485863e-04 3.7…	[[0.0000000e+00 0.0000000e+00 0.0000000e+00 5.6870145e-01 0.0000000e+00 0.0000000e+00] [0.0000000e+00 0.0000000e+00 0.0000000e+00 0.0000000e+00 0.0000000e+00 6.3995671e-01] [0.0000000e+00 0.0000000e+00 0.0000000e+00 0.0000000e+00 0.0000000e+00 7.1845841e-01] [3.1699941e-01 0.0000000e+00 0.0000000e+00 0.0000000e+00 0.0000000e+00 0.0000000e+00] [0.0000000e+00 0.0000000e+00 0.0000000e+00 0.0000000e+…	[[0. 0. 0. 0. 0. 0. 0. 0. 0. 0. 0. 0. 0. 0. 0. 0. 0. 0. 0. 0. 0. 0.68392426 0. 0. 0. 0. 0. 0.1746719 0. 0. 0. 0. 0. 0.44893405 1.0742059 0. 0. 0.03380783 0. 0. 0. 0. 0. 0. 0. 0. 0. 0. 0. 0. ] [0. 0. 0. 0. 0. 0. 0. 0. 0. 0. 0. 0. 0. 0. 0.5110377 0. 0. 0. 0. 0. 0. 0. 0. 0. 0. 0. 0. 0. 0. 0. 0. 1.2460179 0. 0. 0. 0. 0. 0. 0. 0. 0. 0. 0. 0. 0. 0. 0. 0. 0. 0. ]]	0.9339583	118	0.013096097567015224	0.013282534976800283	0.00033720868	0.048745938
lkjyMcfS	large	50	0.01	0.15	128	200.0	50.0	0.0001	0.001	0.05	1.0	[[ 0. 0.01186658 0. ... -0. -0.2765205 -0.00083875] [ 0. 0. 0. ... -0.00482402 -0.00699759 -0.0200329 ] [ 0.00149212 0.0011956 0. ... -0.07945596 -0.04410499 -0.01790919] ... [ 0.00309122 0.0099062 0.00029894 ... 0. -0.24170373 -0.26756883] [ 0.00071075 0.00246225 0.10118549 ... -0.17467457 0. -0.0210044 ] [ 0.01777061 0.00052817 0.01144495 ... -0. -0.06561552 0. ]]	[[0.00000000e+00 0.00000000e+00 0.00000000e+00 0.00000000e+00 0.00000000e+00 0.00000000e+00] [0.00000000e+00 0.00000000e+00 0.00000000e+00 0.00000000e+00 0.00000000e+00 0.00000000e+00] [0.00000000e+00 0.00000000e+00 0.00000000e+00 0.00000000e+00 0.00000000e+00 2.42144182e-01] [0.00000000e+00 0.00000000e+00 0.00000000e+00 4.08849537e-01 0.00000000e+00 0.00000000e+00] [0.00000000e+00 0.00000000e+00…	[[1.0700094 0.04472367 0. 0. 0. 0. 0. 0. 0.06424293 0. 0. 0. 0.64718574 0. 0. 0. 0. 0. 0. 0.0156268 0. 0.46242416 0. 0. 0. 0. 0. 0. 0. 0. 0. 0. 0.04777877 0. 0. 0. 0. 0. 0.00353815 0. 0. 0. 0. 0. 0. 0. 0. 0. 0. 0. ] [0. 0. 0. 0. 0. 0. 0. 0. 0. 0. 0. 0. 0. 0. 0. 0. 0. 0. 0. 0. 0. 0. 0. 0. 0. 0. 0. 1.1680539 0. 0. 0. 0. 0. 0. 0. 0. 0. 0. 0. 0. 0. 0. 0. 0. 0. 0. 0. 0. 0. 0. ]]	0.93365663	161	0.012627411882082622	0.01397322921289338	0.0	0.04517349
3lfgOl21	large	50	0.01	0.15	128	200.0	50.0	0.0001	0.001	0.05	1.0	[[ 0.0000000e+00 2.6068452e-01 6.7898864e-04 ... -8.2697184e-04 -8.2522456e-04 -3.6783364e-01] [ 1.2008627e-03 0.0000000e+00 5.6748550e-02 ... -1.4741185e-01 -2.5846133e-01 -4.4267702e-01] [ 2.4071003e-04 0.0000000e+00 0.0000000e+00 ... -2.6775596e-01 -1.9308648e-01 -1.5737323e-01] ... [ 2.3177393e-01 2.7469417e-01 0.0000000e+00 ... 0.0000000e+00 -1.6964728e-01 -4.4931406e-01] [ 4.5744624e-02 0.0…	[[0. 0. 0. 0. 0. 0. ] [0. 0. 0. 0.47665524 0. 0. ] [0. 0. 0. 0. 0.92684466 0. ] [0. 0. 0. 0. 0. 0.6144657 ] [0. 0. 0.70189714 0. 0. 0. ] [0. 0. 0. 0. 0. 0. ] [0. 0. 0. 0. 0. 0. ] [0. 0. 0. 0. 0.02810208 0. ] [0. 0. 0. 0. 0. 0. ] [0. 0. 0. 0. 0. 0.21413812] [0. 0. 0. 0.9705551 0. 0. ] [0. 0. 0. 0. 0. 0. ] [0. 0. 0. 0. 0. 0.7487569 ] [0. 0. 0.76169246 0. 0. 0. ] [0. 0.14420551 0. 0. 0. 0. ] [0. 0.2…	[[0. 0. 0. 0. 0. 0. 0. 0. 1.0106868 0. 0. 0.54372925 0. 0. 0. 0. 0. 0. 0. 0. 0. 0. 0. 0. 0.23926432 0. 0. 0.4931704 0. 0. 0. 0. 0. 0. 0. 0. 0. 0. 0. 0. 0. 0. 0. 0. 0. 0. 0. 0. 0. 0. ] [0.8542979 0. 0. 0. 0. 0.5605227 0.36444116 0. 0. 0. 0. 0. 0. 0. 0. 0. 0. 0. 0. 0. 0. 0.09191756 0. 0. 0. 0. 0. 0. 0. 0.292104 0. 0. 0. 0. 0. 0. 0. 0.6997129 0. 0. 0. 0. 0. 0. 0. 0. 0. 0. 0. 0. ]]	0.9336057	133	0.012796047185030248	0.014097571952475442	0.0	0.04838682
G4swmXq8	large	50	0.01	0.15	128	200.0	50.0	0.0001	0.001	0.05	1.0	[[ 0.0000000e+00 1.6778968e-04 0.0000000e+00 ... -2.9617675e-02 -3.5256516e-02 -1.0613816e-01] [ 1.3450499e-03 0.0000000e+00 2.2098979e-02 ... -0.0000000e+00 -1.3511218e-01 -1.3399343e-01] [ 2.2235696e-04 2.1105252e-05 0.0000000e+00 ... -1.6582441e-01 -8.2959332e-02 -1.4691097e-01] ... [ 4.2930700e-02 8.3444886e-02 1.1839560e-04 ... 0.0000000e+00 -4.1257706e-01 -3.0693278e-01] [ 4.3365877e-02 0.0…	[[0.0000000e+00 3.5656345e-01 0.0000000e+00 0.0000000e+00 0.0000000e+00 0.0000000e+00] [0.0000000e+00 0.0000000e+00 0.0000000e+00 0.0000000e+00 2.5253040e-01 0.0000000e+00] [0.0000000e+00 0.0000000e+00 4.4596732e-01 0.0000000e+00 0.0000000e+00 0.0000000e+00] [0.0000000e+00 0.0000000e+00 0.0000000e+00 0.0000000e+00 0.0000000e+00 0.0000000e+00] [0.0000000e+00 0.0000000e+00 0.0000000e+00 0.0000000e+…	[[0. 0. 0. 0. 0. 0.6585122 0. 0. 0. 0. 0. 0. 0. 0.994466 0. 0. 0. 0. 0. 0. 0.57636434 0. 0. 0. 0. 0. 0. 0. 0. 0. 0. 0. 0. 0. 0. 0. 0. 0. 0. 0.1729804 0. 0. 0. 0. 0. 0. 0. 0. 0. 0. ] [0. 0. 0. 0.02454819 0. 0. 0. 0. 0. 0. 0. 0. 0. 0. 0. 0. 0.5511969 0. 0.58948493 0. 0. 0. 0. 0. 0.01968905 1.030288 0. 0. 0. 0. 0. 0. 0. 0. 0. 0. 0. 0. 0. 0. 0. 0. 0. 0. 0. 0. 0. 0. 0. 0. ]]	0.9335439	110	0.01294304548452298	0.013359399947027365	5.6583238e-05	0.050002072
58IeXkts	large	50	0.01	0.15	128	200.0	50.0	0.0001	0.001	0.05	1.0	[[ 0.0000000e+00 0.0000000e+00 2.1601606e-03 ... -0.0000000e+00 -0.0000000e+00 -7.8966238e-02] [ 0.0000000e+00 0.0000000e+00 1.9419881e-02 ... -1.8389405e-01 -1.2510706e-01 -1.6438261e-01] [ 0.0000000e+00 1.4040148e-04 0.0000000e+00 ... -2.9166276e-02 -2.2753812e-02 -6.4172044e-02] ... [ 1.5696712e-01 0.0000000e+00 6.9966651e-02 ... 0.0000000e+00 -0.0000000e+00 -2.6432946e-01] [ 8.9527868e-02 0.0…	[[0.0000000e+00 2.7909157e-01 0.0000000e+00 0.0000000e+00 0.0000000e+00 0.0000000e+00] [0.0000000e+00 0.0000000e+00 4.9236685e-01 0.0000000e+00 0.0000000e+00 0.0000000e+00] [0.0000000e+00 0.0000000e+00 0.0000000e+00 1.1054900e-04 0.0000000e+00 0.0000000e+00] [0.0000000e+00 0.0000000e+00 0.0000000e+00 0.0000000e+00 0.0000000e+00 0.0000000e+00] [0.0000000e+00 0.0000000e+00 0.0000000e+00 8.3791113e-…	[[0.0000000e+00 0.0000000e+00 0.0000000e+00 7.2149086e-01 0.0000000e+00 1.9633332e-01 0.0000000e+00 0.0000000e+00 0.0000000e+00 0.0000000e+00 0.0000000e+00 5.2230364e-01 0.0000000e+00 0.0000000e+00 0.0000000e+00 0.0000000e+00 0.0000000e+00 0.0000000e+00 0.0000000e+00 0.0000000e+00 0.0000000e+00 0.0000000e+00 1.9598041e-05 9.6590722e-01 0.0000000e+00 1.9184800e-02 0.0000000e+00 0.0000000e+00 0.000…	0.9335183	162	0.012738018669188023	0.012273564231064585	9.289937e-07	0.046934556
W715HuNm	large	50	0.01	0.15	128	200.0	50.0	0.0001	0.001	0.05	1.0	[[ 0. 0.00073098 0.00271882 ... -0.00524303 -0.04585211 -0.01817423] [ 0.00311057 0. 0.0007148 ... -0.07595837 -0.13389511 -0.20608424] [ 0.00151753 0. 0. ... -0.08135031 -0.32753256 -0.12668306] ... [ 0. 0.03331917 0.04420893 ... 0. -0.00402728 -0. ] [ 0.01781154 0.26072896 0. ... -0. 0. -0. ] [ 0.016588 0.20562536 0.24312693 ... -0.0414971 -0. 0. ]]	[[0.0000000e+00 0.0000000e+00 0.0000000e+00 0.0000000e+00 0.0000000e+00 0.0000000e+00] [0.0000000e+00 0.0000000e+00 0.0000000e+00 0.0000000e+00 6.3955617e-01 0.0000000e+00] [0.0000000e+00 0.0000000e+00 6.0582381e-01 0.0000000e+00 0.0000000e+00 0.0000000e+00] [0.0000000e+00 0.0000000e+00 8.8220273e-05 0.0000000e+00 0.0000000e+00 0.0000000e+00] [0.0000000e+00 0.0000000e+00 0.0000000e+00 0.0000000e+…	[[1.04434021e-01 0.00000000e+00 0.00000000e+00 0.00000000e+00 0.00000000e+00 8.89192045e-01 0.00000000e+00 0.00000000e+00 2.68598571e-02 0.00000000e+00 0.00000000e+00 0.00000000e+00 0.00000000e+00 7.21414804e-01 0.00000000e+00 0.00000000e+00 0.00000000e+00 0.00000000e+00 7.88557082e-02 0.00000000e+00 0.00000000e+00 0.00000000e+00 0.00000000e+00 0.00000000e+00 0.00000000e+00 0.00000000e+00 0.00000…	0.9333373	168	0.012774869137340121	0.013758144693242179	0.000109550834	0.044933222
ttdsPZdk	large	50	0.01	0.15	128	200.0	50.0	0.0001	0.001	0.05	1.0	[[ 0.0000000e+00 1.2737582e-02 6.5141483e-03 ... -6.0777970e-02 -0.0000000e+00 -0.0000000e+00] [ 4.2648744e-04 0.0000000e+00 2.4687426e-04 ... -6.0189541e-05 -1.4892320e-01 -1.6141161e-01] [ 0.0000000e+00 0.0000000e+00 0.0000000e+00 ... -1.1146147e-02 -1.2153733e-02 -3.2500636e-02] ... [ 0.0000000e+00 1.8625723e-01 1.6895165e-03 ... 0.0000000e+00 -3.7196258e-01 -3.3870557e-01] [ 9.7887719e-04 2.3…	[[0. 0. 0. 0. 0. 0. ] [0. 0. 0. 0. 0. 0.31082994] [0. 0. 0. 0. 0.02271911 0. ] [0. 0. 0. 0.58915025 0. 0. ] [0. 0. 0. 0. 0. 0. ] [0. 0. 0.8466243 0. 0. 0. ] [0. 0. 0. 0. 0. 0. ] [0. 0. 0. 0. 0. 0. ] [0. 0.20668224 0. 0. 0. 0. ] [0. 0. 0. 0. 0. 0. ] [0. 0.06601282 0. 0. 0. 0. ] [0. 0. 0. 0. 0. 0. ] [0. 0.12251961 0. 0. 0. 0. ] [0. 0. 0. 0.82199216 0. 0. ] [0. 0.4721701 0. 0. 0. 0. ] [0. 0. 0. 0.61…	[[5.6508720e-01 0.0000000e+00 0.0000000e+00 0.0000000e+00 5.4425183e-03 0.0000000e+00 0.0000000e+00 5.9095907e-01 0.0000000e+00 0.0000000e+00 0.0000000e+00 0.0000000e+00 0.0000000e+00 0.0000000e+00 0.0000000e+00 0.0000000e+00 0.0000000e+00 0.0000000e+00 0.0000000e+00 0.0000000e+00 0.0000000e+00 0.0000000e+00 0.0000000e+00 0.0000000e+00 0.0000000e+00 0.0000000e+00 0.0000000e+00 0.0000000e+00 0.000…	0.933285	131	0.012622426636517048	0.012166421550015608	1.0083638e-08	0.043911856
cmg2Ou1m	large	50	0.01	0.15	128	200.0	50.0	0.0001	0.001	0.05	1.0	[[ 0.00000000e+00 0.00000000e+00 0.00000000e+00 ... -2.99227118e-01 -1.55027118e-03 -6.13870211e-02] [ 0.00000000e+00 0.00000000e+00 2.88492331e-04 ... -2.91400794e-02 -2.09518112e-02 -2.17901506e-02] [ 0.00000000e+00 2.65686773e-03 0.00000000e+00 ... -6.85377396e-04 -1.00751542e-01 -7.02534243e-02] ... [ 0.00000000e+00 2.39489265e-02 3.12146664e-01 ... 0.00000000e+00 -3.85166407e-01 -1.78658053e…	[[0.00000000e+00 0.00000000e+00 0.00000000e+00 6.00038767e-01 0.00000000e+00 0.00000000e+00] [0.00000000e+00 0.00000000e+00 0.00000000e+00 0.00000000e+00 0.00000000e+00 0.00000000e+00] [0.00000000e+00 3.94309819e-01 0.00000000e+00 0.00000000e+00 0.00000000e+00 0.00000000e+00] [0.00000000e+00 0.00000000e+00 0.00000000e+00 0.00000000e+00 7.63809919e-01 0.00000000e+00] [0.00000000e+00 0.00000000e+00…	[[0.00000000e+00 0.00000000e+00 0.00000000e+00 0.00000000e+00 0.00000000e+00 0.00000000e+00 0.00000000e+00 2.54935414e-01 6.73347712e-01 0.00000000e+00 0.00000000e+00 0.00000000e+00 0.00000000e+00 0.00000000e+00 3.00966611e-04 0.00000000e+00 0.00000000e+00 0.00000000e+00 0.00000000e+00 0.00000000e+00 0.00000000e+00 0.00000000e+00 0.00000000e+00 0.00000000e+00 0.00000000e+00 4.33676630e-01 0.00000…	0.93321574	198	0.012804618208772607	0.015609248065286213	2.4829882e-07	0.047334455
0TYp81tI	large	50	0.01	0.15	128	200.0	50.0	0.0001	0.001	0.05	1.0	[[ 0.0000000e+00 0.0000000e+00 0.0000000e+00 ... -1.4970294e-01 -1.4482795e-03 -5.0134671e-01] [ 1.8131320e-01 0.0000000e+00 1.7615795e-01 ... -1.2262873e-02 -1.9378618e-03 -4.3365538e-02] [ 0.0000000e+00 2.6405530e-02 0.0000000e+00 ... -4.5930836e-02 -1.3494615e-03 -1.4351059e-01] ... [ 0.0000000e+00 3.2443360e-03 1.5333096e-03 ... 0.0000000e+00 -1.8155175e-01 -1.4570078e-01] [ 3.6120507e-01 0.0…	[[0.0000000e+00 0.0000000e+00 8.6739105e-01 0.0000000e+00 0.0000000e+00 0.0000000e+00] [0.0000000e+00 0.0000000e+00 0.0000000e+00 0.0000000e+00 0.0000000e+00 0.0000000e+00] [0.0000000e+00 0.0000000e+00 0.0000000e+00 0.0000000e+00 5.2294844e-01 0.0000000e+00] [0.0000000e+00 0.0000000e+00 0.0000000e+00 0.0000000e+00 0.0000000e+00 0.0000000e+00] [0.0000000e+00 0.0000000e+00 0.0000000e+00 0.0000000e+…	[[0.0000000e+00 6.8999749e-01 0.0000000e+00 1.0464536e+00 0.0000000e+00 0.0000000e+00 0.0000000e+00 0.0000000e+00 0.0000000e+00 0.0000000e+00 0.0000000e+00 0.0000000e+00 2.4162509e-07 0.0000000e+00 0.0000000e+00 0.0000000e+00 0.0000000e+00 0.0000000e+00 0.0000000e+00 0.0000000e+00 0.0000000e+00 0.0000000e+00 0.0000000e+00 0.0000000e+00 0.0000000e+00 0.0000000e+00 0.0000000e+00 0.0000000e+00 0.000…	0.9331049	134	0.012685263632900186	0.012238507055573992	8.511757e-09	0.044605516
RVnWjwG6	large	50	0.01	0.15	128	200.0	50.0	0.0001	0.001	0.05	1.0	[[ 0.0000000e+00 4.5837566e-02 1.1495399e-02 ... -0.0000000e+00 -9.7230949e-02 -0.0000000e+00] [ 0.0000000e+00 0.0000000e+00 4.8116921e-03 ... -2.0847599e-01 -6.0266134e-04 -1.5660696e-01] [ 0.0000000e+00 1.8159483e-03 0.0000000e+00 ... -4.2113578e-03 -2.3471972e-02 -7.0814756e-03] ... [ 0.0000000e+00 0.0000000e+00 1.2279536e-02 ... 0.0000000e+00 -6.1368376e-01 -2.7721250e-01] [ 0.0000000e+00 4.2…	[[0.0000000e+00 0.0000000e+00 0.0000000e+00 0.0000000e+00 0.0000000e+00 0.0000000e+00] [0.0000000e+00 0.0000000e+00 0.0000000e+00 0.0000000e+00 6.5704799e-01 0.0000000e+00] [0.0000000e+00 0.0000000e+00 0.0000000e+00 0.0000000e+00 0.0000000e+00 0.0000000e+00] [0.0000000e+00 0.0000000e+00 5.2265370e-01 0.0000000e+00 0.0000000e+00 3.9727971e-04] [0.0000000e+00 0.0000000e+00 0.0000000e+00 0.0000000e+…	[[0. 0. 0. 0. 0. 0. 0.1602639 0. 0.00294807 0. 0. 0. 0.6891893 0. 0. 0. 0. 0. 0. 0. 0. 0. 0. 0. 0. 0. 0. 0. 0.09041273 0. 0. 0. 0. 0. 0. 0. 0. 1.0158489 0. 0.38454923 0. 0. 0. 0. 0. 0. 0. 0. 0. 0. ] [0.6507283 0. 0.20336501 0. 0.08816254 0. 0. 0.20309089 0. 0. 0. 0. 0. 0.23713474 0. 0. 0. 0. 0. 0. 0.02247205 0. 1.0850368 0. 0. 0. 0. 0. 0. 0. 0.09133204 0. 0. 0. 0. 0.08839008 0. 0. 0. 0. 0. 0. 0. …	0.93206066	200	0.01383242178708315	0.013604155638151698	0.0009561116	0.045162752
N60Q2txD	large	50	0.01	0.15	128	200.0	50.0	0.0001	0.001	0.05	1.0	[[ 0.0000000e+00 0.0000000e+00 0.0000000e+00 ... -2.4816168e-03 -4.3062303e-02 -8.4037922e-02] [ 0.0000000e+00 0.0000000e+00 6.1209581e-04 ... -4.3093818e-01 -1.7873974e-01 -1.6879453e-01] [ 0.0000000e+00 0.0000000e+00 0.0000000e+00 ... -1.0574773e-01 -3.1331091e-04 -0.0000000e+00] ... [ 3.2644722e-01 0.0000000e+00 1.3730859e-02 ... 0.0000000e+00 -1.0379704e-02 -3.8871863e-01] [ 2.1566834e-02 0.0…	[[0.29423118 0. 0. 0. 0. 0. ] [0. 0. 0. 0. 0. 0.4829706 ] [0. 0.19841564 0. 0. 0. 0. ] [0. 0. 0. 0. 0. 0. ] [0. 0. 0.52333254 0. 0. 0. ] [0. 0. 0. 0. 0. 0. ] [0. 0. 0. 0. 0. 0. ] [0. 0. 0. 0. 0. 0. ] [0. 0. 0. 0. 0.49722406 0. ] [0. 0.4809297 0. 0. 0. 0. ] [0. 0. 0. 0.75448465 0. 0. ] [0. 0. 0. 0.26184252 0. 0. ] [0. 0. 0. 0.89787835 0. 0. ] [0. 0. 0. 0.5445838 0. 0. ] [0. 0. 0. 0. 0.86928564 0. …	[[0. 0. 0. 0. 0. 0.26120585 0. 0.5917518 0. 0. 0. 0. 0. 0. 0. 1.1847541 0. 0. 0. 0. 0. 0. 0. 0. 0. 0. 0. 0. 0. 0. 0. 0. 0. 0. 0. 0. 0. 0. 0.05018919 0. 0. 0. 0. 0. 0. 0. 0. 0. 0. 0. ] [0. 0. 0. 0.52195305 0. 0. 0.645541 0. 0. 0. 0. 0. 0. 0. 0. 0. 0.04125775 0. 0. 0. 0. 0. 0.58875334 0. 0. 0. 0. 0. 0. 0. 0. 0. 0. 0. 0. 0. 0. 0.8623927 0. 0. 0. 0. 0. 0. 0. 0. 0. 0. 0. 0. ]]	0.93203014	123	0.012948960459066763	0.017033397323555417	0.0	0.046520337
TMOkh6yh	large	50	0.01	0.15	128	200.0	50.0	0.0001	0.001	0.05	1.0	[[ 0.0000000e+00 1.8796108e-03 0.0000000e+00 ... -5.5574264e-02 -1.3872878e-02 -1.7103119e-02] [ 0.0000000e+00 0.0000000e+00 0.0000000e+00 ... -1.9994047e-01 -2.4725751e-03 -2.0877056e-01] [ 3.9219721e-03 5.5004854e-04 0.0000000e+00 ... -1.6686888e-01 -4.4481037e-03 -5.5053372e-02] ... [ 5.4578789e-02 7.5326585e-05 1.7127361e-02 ... 0.0000000e+00 -4.0621656e-01 -4.3085715e-01] [ 6.6342101e-02 4.4…	[[0. 0. 0. 0. 0.17030075 0. ] [0. 0. 0. 0.83652955 0. 0. ] [0. 0.65097654 0. 0. 0. 0. ] [0. 0. 0.9608141 0. 0. 0. ] [0. 0. 0. 0. 0. 0. ] [0. 0. 0. 0.5408248 0. 0. ] [0. 0. 0. 0. 0. 0. ] [0.05804098 0. 0. 0. 0. 0. ] [0. 0. 0. 0. 0. 0. ] [0. 0. 0. 0. 0. 0. ] [0. 0. 0. 0. 0. 0. ] [0.55606025 0. 0. 0. 0. 0. ] [0. 0. 0. 0. 0. 0. ] [0. 0. 0.8034006 0. 0. 0. ] [0. 0.311374 0. 0. 0. 0. ] [0. 0. 0. 0. 0.5…	[[0.0000000e+00 0.0000000e+00 0.0000000e+00 0.0000000e+00 0.0000000e+00 0.0000000e+00 0.0000000e+00 2.5766311e-05 9.0003121e-01 1.9182641e-02 0.0000000e+00 0.0000000e+00 0.0000000e+00 0.0000000e+00 0.0000000e+00 0.0000000e+00 0.0000000e+00 0.0000000e+00 0.0000000e+00 0.0000000e+00 0.0000000e+00 0.0000000e+00 0.0000000e+00 0.0000000e+00 0.0000000e+00 0.0000000e+00 0.0000000e+00 0.0000000e+00 1.005…	0.9316775	105	0.013224827746550242	0.015618723134199779	2.548813e-06	0.050884496
lMcvrNu2	large	50	0.01	0.15	128	200.0	50.0	0.0001	0.001	0.05	1.0	[[ 0. 0.00047231 0.00682408 ... -0.32818118 -0.36558732 -0.26743636] [ 0.01264311 0. 0.00189528 ... -0. -0. -0.08540986] [ 0. 0. 0. ... -0.03075651 -0.05089527 -0.02987526] ... [ 0. 0.03946843 0.01444784 ... 0. -0.24844797 -0.14335284] [ 0. 0.05510467 0.03611422 ... -0.05985827 0. -0.04172106] [ 0.11129187 0. 0.06434941 ... -0.23127867 -0.00186522 0. ]]	[[0.00000000e+00 0.00000000e+00 0.00000000e+00 0.00000000e+00 0.00000000e+00 7.21237600e-01] [0.00000000e+00 0.00000000e+00 0.00000000e+00 0.00000000e+00 0.00000000e+00 0.00000000e+00] [1.14206143e-01 0.00000000e+00 0.00000000e+00 0.00000000e+00 0.00000000e+00 0.00000000e+00] [0.00000000e+00 0.00000000e+00 0.00000000e+00 0.00000000e+00 0.00000000e+00 0.00000000e+00] [0.00000000e+00 0.00000000e+00…	[[0. 0. 0. 0. 0. 0. 0. 0. 0. 0. 1.0411965 0. 0. 0. 0. 0. 0. 0. 0. 0. 0. 0. 0. 0. 0.5056575 0. 0. 0.6694525 0. 0. 0. 0.02776489 0. 0. 0. 0. 0. 0. 0. 0. 0. 0. 0. 0. 0. 0. 0. 0. 0. 0. ] [0. 0.463249 0. 0.5213864 0. 0. 0. 0. 0. 0. 0. 0. 0. 0. 0. 0.80285686 0. 0. 0. 0. 0.02295977 0. 0. 0. 0. 0.39030463 0. 0. 0. 0. 0. 0. 0. 0. 0. 0. 0. 0.83873594 0. 0. 0. 0. 0. 0. 0. 0. 0. 0. 0. 0. ]]	0.93153834	132	0.013193800797065098	0.014038819116022852	0.00010707289	0.04773848
nrHLeC9k	large	50	0.01	0.15	128	200.0	50.0	0.0001	0.001	0.05	1.0	[[ 0.00000000e+00 5.51086094e-04 9.82885137e-02 ... -4.71248329e-02 -4.19925489e-02 -2.50781506e-01] [ 0.00000000e+00 0.00000000e+00 0.00000000e+00 ... -2.27536503e-02 -5.41831460e-03 -6.76770229e-03] [ 8.56225938e-02 3.59592173e-04 0.00000000e+00 ... -1.48639427e-02 -2.55405977e-02 -1.19163215e-01] ... [ 1.04573227e-01 1.57875707e-04 4.52522635e-02 ... 0.00000000e+00 -0.00000000e+00 -1.03347518e…	[[0.0000000e+00 0.0000000e+00 7.2029847e-01 0.0000000e+00 0.0000000e+00 0.0000000e+00] [0.0000000e+00 1.5951589e-01 0.0000000e+00 0.0000000e+00 0.0000000e+00 0.0000000e+00] [0.0000000e+00 0.0000000e+00 3.6889768e-01 0.0000000e+00 0.0000000e+00 0.0000000e+00] [0.0000000e+00 0.0000000e+00 0.0000000e+00 0.0000000e+00 4.9205292e-02 0.0000000e+00] [0.0000000e+00 0.0000000e+00 0.0000000e+00 0.0000000e+…	[[0. 0. 0. 0. 0. 0. 0. 0. 0. 0. 0. 0. 0. 0. 0.8412825 0. 0. 0. 0. 0. 0. 0. 0. 0.73725903 0. 0. 0. 0. 0. 0. 0. 0.6885029 0. 0. 0. 0. 0. 0. 0. 0. 0. 0. 0. 0. 0. 0. 0. 0. 0. 0. ] [0. 0. 0. 0. 0.73711455 0.6966013 0. 0. 0. 0. 0. 0. 0. 0. 0. 0. 0. 0. 0. 0. 0. 0. 0. 0. 0. 0. 0. 0. 0. 0.7165105 0. 0. 0. 0. 0. 0. 0. 0. 0. 0. 0. 0. 0. 0. 0. 0. 0. 0. 0. 0. ]]	0.9313749	130	0.013434097295006116	0.014442146424618033	0.00023287698	0.04951744
3x5k0DK0	large	50	0.01	0.15	128	200.0	50.0	0.0001	0.001	0.05	1.0	[[ 0. 0. 0. ... -0.0007579 -0.05799869 -0.0834268 ] [ 0.00061596 0. 0. ... -0.1525687 -0.09897946 -0.10200789] [ 0. 0.0007583 0. ... -0.11682038 -0.14646973 -0.04352254] ... [ 0.14695914 0.08920474 0.00048138 ... 0. -0.1253088 -0.25085318] [ 0.00196056 0. 0.05994792 ... -0.14315832 0. -0.00158291] [ 0.04203304 0. 0.30918717 ... -0.25382313 -0.00097976 0. ]]	[[5.4965234e-01 0.0000000e+00 0.0000000e+00 0.0000000e+00 0.0000000e+00 0.0000000e+00] [0.0000000e+00 0.0000000e+00 0.0000000e+00 6.0330582e-01 0.0000000e+00 0.0000000e+00] [0.0000000e+00 0.0000000e+00 0.0000000e+00 0.0000000e+00 4.7380227e-01 0.0000000e+00] [0.0000000e+00 0.0000000e+00 0.0000000e+00 0.0000000e+00 7.3942959e-01 0.0000000e+00] [0.0000000e+00 0.0000000e+00 0.0000000e+00 0.0000000e+…	[[0.0000000e+00 0.0000000e+00 0.0000000e+00 0.0000000e+00 2.5586075e-01 0.0000000e+00 4.8284823e-01 0.0000000e+00 3.8892180e-01 0.0000000e+00 0.0000000e+00 0.0000000e+00 0.0000000e+00 9.0886241e-01 0.0000000e+00 2.8684717e-02 0.0000000e+00 0.0000000e+00 0.0000000e+00 0.0000000e+00 0.0000000e+00 0.0000000e+00 0.0000000e+00 0.0000000e+00 0.0000000e+00 0.0000000e+00 0.0000000e+00 0.0000000e+00 0.000…	0.9312605	114	0.013342965021729469	0.015252723379267587	0.00014493245	0.04909617
bkowC6d2	large	50	0.01	0.15	128	200.0	50.0	0.0001	0.001	0.05	1.0	[[ 0. 0. 0. ... -0.07916428 -0.01341159 -0.00436612] [ 0.00056415 0. 0. ... -0. -0.09208662 -0.0355808 ] [ 0. 0.00097755 0. ... -0. -0.11318825 -0.05387994] ... [ 0.00203229 0.11610799 0.04274544 ... 0. -0.13197145 -0.01072787] [ 0.18139106 0.00101159 0.06818006 ... -0.15292712 0. -0.00059436] [ 0.0675965 0. 0.04371782 ... -0.36233267 -0.20932448 0. ]]	[[0.00000000e+00 2.66086966e-01 0.00000000e+00 0.00000000e+00 0.00000000e+00 0.00000000e+00] [0.00000000e+00 0.00000000e+00 0.00000000e+00 5.92215434e-02 0.00000000e+00 0.00000000e+00] [0.00000000e+00 0.00000000e+00 0.00000000e+00 5.21322906e-01 0.00000000e+00 0.00000000e+00] [0.00000000e+00 0.00000000e+00 0.00000000e+00 0.00000000e+00 0.00000000e+00 0.00000000e+00] [0.00000000e+00 0.00000000e+00…	[[0.0000000e+00 2.0560701e-05 0.0000000e+00 0.0000000e+00 0.0000000e+00 0.0000000e+00 0.0000000e+00 0.0000000e+00 0.0000000e+00 0.0000000e+00 0.0000000e+00 8.0934242e-06 0.0000000e+00 0.0000000e+00 0.0000000e+00 0.0000000e+00 0.0000000e+00 2.6480239e-04 0.0000000e+00 0.0000000e+00 0.0000000e+00 0.0000000e+00 1.9721614e-01 0.0000000e+00 0.0000000e+00 0.0000000e+00 0.0000000e+00 0.0000000e+00 0.000…	0.9310294	126	0.013084744744830661	0.013279056031670835	4.6491964e-06	0.04601492
JHNDpubD	large	50	0.01	0.15	128	200.0	50.0	0.0001	0.001	0.05	1.0	[[ 0.00000000e+00 3.58369621e-03 1.77558250e-04 ... -1.30965620e-01 -5.30726509e-03 -2.70425141e-01] [ 1.03977725e-01 0.00000000e+00 4.56628837e-02 ... -1.15628052e-03 -1.91878958e-03 -2.64718920e-01] [ 2.63895094e-03 4.36098650e-02 0.00000000e+00 ... -2.20484391e-01 -3.27715963e-01 -5.69962084e-01] ... [ 2.12590769e-03 6.54726941e-03 2.35756189e-01 ... 0.00000000e+00 -2.23432794e-01 -0.00000000e…	[[0.00000000e+00 0.00000000e+00 5.97504556e-01 0.00000000e+00 0.00000000e+00 0.00000000e+00] [0.00000000e+00 0.00000000e+00 0.00000000e+00 0.00000000e+00 0.00000000e+00 0.00000000e+00] [0.00000000e+00 0.00000000e+00 0.00000000e+00 9.36077297e-01 0.00000000e+00 5.56776416e-04] [0.00000000e+00 0.00000000e+00 6.74019814e-01 0.00000000e+00 0.00000000e+00 0.00000000e+00] [0.00000000e+00 0.00000000e+00…	[[0. 0.58310276 0. 0. 0. 0. 0. 0. 0. 0. 0.8634557 0. 0. 0. 0.74775547 0. 0. 0. 0. 0. 0. 0. 0. 0. 0. 0. 0. 0. 0. 0. 0. 0. 0. 0. 0. 0. 0. 0. 0. 0.50514203 0. 0. 0. 0. 0. 0. 0. 0. 0. 0. ] [0. 0. 0. 0. 0. 0. 0. 0. 0. 0.71039313 0. 0. 0. 0. 0. 0. 0. 0. 0. 0. 0. 0.58248955 0. 0. 0. 0. 0. 0. 0. 0. 0. 0. 0. 0. 0. 0.98173296 0. 0. 0. 0. 0. 0. 0. 0. 0. 0. 0. 0. 0. 0. ]]	0.9310199	117	0.014164644583231873	0.02080591834253735	0.0009394484	0.048887268
EjOTErvx	large	50	0.01	0.15	128	200.0	50.0	0.0001	0.001	0.05	1.0	[[ 0.0000000e+00 6.7288890e-02 5.4292483e-03 ... -8.5895993e-02 -9.4409636e-04 -2.6095981e-02] [ 1.7100941e-04 0.0000000e+00 7.3522376e-03 ... -1.1280361e-01 -2.9067835e-04 -3.7346791e-02] [ 0.0000000e+00 0.0000000e+00 0.0000000e+00 ... -3.1821247e-02 -3.8926125e-02 -1.0797117e-02] ... [ 0.0000000e+00 4.2758408e-04 1.3615100e-02 ... 0.0000000e+00 -1.4855951e-01 -1.8002403e-01] [ 5.3674389e-02 3.3…	[[0.0000000e+00 0.0000000e+00 0.0000000e+00 0.0000000e+00 0.0000000e+00 0.0000000e+00] [5.3629309e-01 0.0000000e+00 0.0000000e+00 0.0000000e+00 0.0000000e+00 0.0000000e+00] [0.0000000e+00 0.0000000e+00 0.0000000e+00 0.0000000e+00 0.0000000e+00 0.0000000e+00] [5.0259393e-02 0.0000000e+00 0.0000000e+00 0.0000000e+00 0.0000000e+00 0.0000000e+00] [0.0000000e+00 0.0000000e+00 1.4185768e-01 0.0000000e+…	[[3.5667551e-01 0.0000000e+00 1.1664728e-02 0.0000000e+00 0.0000000e+00 0.0000000e+00 0.0000000e+00 0.0000000e+00 6.0629159e-01 0.0000000e+00 0.0000000e+00 0.0000000e+00 0.0000000e+00 0.0000000e+00 0.0000000e+00 0.0000000e+00 0.0000000e+00 0.0000000e+00 0.0000000e+00 8.5925707e-04 0.0000000e+00 0.0000000e+00 0.0000000e+00 0.0000000e+00 0.0000000e+00 0.0000000e+00 0.0000000e+00 0.0000000e+00 0.000…	0.93100977	172	0.013136026242540942	0.01361822961933083	4.2177257e-05	0.046228647
q2bEVoyL	large	50	0.01	0.15	128	200.0	50.0	0.0001	0.001	0.05	1.0	[[ 0.0000000e+00 0.0000000e+00 4.4131139e-04 ... -4.9314299e-03 -1.6308184e-01 -1.3020267e-01] [ 3.3586766e-04 0.0000000e+00 1.5597814e-04 ... -2.0326638e-01 -3.6030492e-01 -3.2441145e-01] [ 0.0000000e+00 0.0000000e+00 0.0000000e+00 ... -6.7693725e-02 -4.2552158e-02 -2.1680418e-02] ... [ 5.1436657e-01 2.3111287e-01 1.2901474e-02 ... 0.0000000e+00 -2.7441889e-01 -3.4430679e-03] [ 4.7131996e-03 1.9…	[[0.53004616 0. 0. 0. 0. 0. ] [0. 0. 0.9675899 0. 0. 0. ] [0. 0. 0. 0.03110625 0. 0. ] [0. 0.4418296 0. 0. 0. 0. ] [0. 0. 0. 0.65104383 0. 0. ] [0. 0. 0. 1.0123093 0. 0. ] [0. 0. 0. 0. 0. 0. ] [0. 0. 0. 0.743005 0. 0. ] [0. 0. 0. 0. 0. 0.6039176 ] [0. 0.22146168 0. 0. 0. 0. ] [0. 0. 0. 0.25780344 0. 0. ] [0. 0. 0. 0. 0. 0. ] [0. 0. 0. 0. 0. 0. ] [0. 0. 0. 0. 0.76171154 0. ] [0. 0. 0. 0. 0. 0.8044…	[[0.0000000e+00 0.0000000e+00 0.0000000e+00 0.0000000e+00 0.0000000e+00 0.0000000e+00 6.7389536e-01 0.0000000e+00 0.0000000e+00 0.0000000e+00 0.0000000e+00 0.0000000e+00 0.0000000e+00 0.0000000e+00 0.0000000e+00 0.0000000e+00 0.0000000e+00 5.1634789e-01 0.0000000e+00 0.0000000e+00 1.0363593e+00 0.0000000e+00 0.0000000e+00 0.0000000e+00 0.0000000e+00 5.1505774e-01 0.0000000e+00 0.0000000e+00 0.000…	0.93090576	99	0.013001072054935826	0.013973915990855958	8.782632e-09	0.04404789
pdGeKRBo	large	50	0.01	0.15	128	200.0	50.0	0.0001	0.001	0.05	1.0	[[ 0.00000000e+00 1.43039157e-03 2.28452712e-01 ... -1.26814887e-01 -1.00673608e-01 -3.62077057e-01] [ 6.10684161e-04 0.00000000e+00 6.92427449e-04 ... -5.55547047e-03 -4.68391263e-05 -1.01641705e-02] [ 2.41946101e-01 1.45218906e-03 0.00000000e+00 ... -1.16410010e-01 -8.66549984e-02 -3.25094700e-01] ... [ 1.68667719e-01 1.26289606e-01 1.56820789e-01 ... 0.00000000e+00 -0.00000000e+00 -1.80951819e…	[[0.0000000e+00 0.0000000e+00 6.6031170e-01 0.0000000e+00 0.0000000e+00 0.0000000e+00] [0.0000000e+00 0.0000000e+00 0.0000000e+00 0.0000000e+00 0.0000000e+00 0.0000000e+00] [0.0000000e+00 0.0000000e+00 5.9263182e-01 0.0000000e+00 0.0000000e+00 0.0000000e+00] [0.0000000e+00 0.0000000e+00 0.0000000e+00 0.0000000e+00 8.6527294e-01 0.0000000e+00] [0.0000000e+00 0.0000000e+00 3.9336607e-01 0.0000000e+…	[[0.0000000e+00 0.0000000e+00 0.0000000e+00 0.0000000e+00 0.0000000e+00 0.0000000e+00 0.0000000e+00 0.0000000e+00 0.0000000e+00 2.1352470e-01 0.0000000e+00 0.0000000e+00 0.0000000e+00 0.0000000e+00 0.0000000e+00 0.0000000e+00 0.0000000e+00 1.0448849e+00 0.0000000e+00 0.0000000e+00 0.0000000e+00 0.0000000e+00 0.0000000e+00 0.0000000e+00 5.0729322e-01 0.0000000e+00 0.0000000e+00 0.0000000e+00 0.000…	0.93088305	148	0.013167809798485704	0.016499066911637782	6.044304e-08	0.047310486
MozpPzKd	large	50	0.01	0.15	128	200.0	50.0	0.0001	0.001	0.05	1.0	[[ 0. 0. 0. ... -0.02413387 -0.01538491 -0.03108454] [ 0.00055667 0. 0.00307443 ... -0.00239154 -0.18639663 -0.13579717] [ 0. 0. 0. ... -0.08037634 -0.02200851 -0.34657702] ... [ 0.00665413 0.20915376 0.00628087 ... 0. -0.00078964 -0.2589375 ] [ 0. 0. 0.48264122 ... -0.21528761 0. -0.47663182] [ 0.15341777 0.18325266 0.15751508 ... -0. -0.00140082 0. ]]	[[1.7370419e-01 0.0000000e+00 0.0000000e+00 0.0000000e+00 0.0000000e+00 0.0000000e+00] [0.0000000e+00 0.0000000e+00 0.0000000e+00 5.6135488e-01 0.0000000e+00 0.0000000e+00] [0.0000000e+00 0.0000000e+00 0.0000000e+00 0.0000000e+00 0.0000000e+00 9.7056031e-01] [0.0000000e+00 0.0000000e+00 0.0000000e+00 2.3062615e-01 0.0000000e+00 0.0000000e+00] [2.4330334e-01 0.0000000e+00 0.0000000e+00 0.0000000e+…	[[0.0000000e+00 0.0000000e+00 0.0000000e+00 0.0000000e+00 0.0000000e+00 0.0000000e+00 8.7761373e-04 0.0000000e+00 0.0000000e+00 0.0000000e+00 0.0000000e+00 0.0000000e+00 0.0000000e+00 0.0000000e+00 7.5036963e-04 0.0000000e+00 1.0150750e+00 2.1148649e-01 0.0000000e+00 0.0000000e+00 0.0000000e+00 5.0328332e-01 0.0000000e+00 0.0000000e+00 0.0000000e+00 4.3212956e-01 2.0378385e-02 0.0000000e+00 0.000…	0.93079126	141	0.01316583115193579	0.01667226966884401	0.00018404683	0.04330442
wgglSN7V	large	50	0.01	0.15	128	200.0	50.0	0.0001	0.001	0.05	1.0	[[ 0.0000000e+00 1.7281370e-02 3.6663748e-02 ... -0.0000000e+00 -6.8774837e-04 -1.8802069e-03] [ 1.3571899e-01 0.0000000e+00 1.1644830e-03 ... -3.6729282e-01 -9.5201552e-02 -1.5340235e-04] [ 1.4111315e-01 0.0000000e+00 0.0000000e+00 ... -0.0000000e+00 -4.2009796e-04 -2.7312457e-03] ... [ 2.9581584e-04 0.0000000e+00 1.6940598e-01 ... 0.0000000e+00 -9.1892213e-02 -1.3403559e-01] [ 5.4973926e-02 2.8…	[[0. 0. 0. 0. 0. 0. ] [0. 0. 0. 0. 0. 0. ] [0. 0. 0. 0. 0. 0. ] [0. 0. 0. 0. 0.72404194 0. ] [0.5583891 0. 0. 0. 0. 0. ] [0. 0. 0. 0.65076286 0. 0. ] [0.239614 0. 0. 0. 0. 0. ] [0. 0. 0. 0. 0. 0. ] [0.028913 0. 0. 0. 0. 0. ] [0. 0.37167042 0. 0. 0. 0. ] [0. 0. 0. 0. 0. 0. ] [0. 0. 0. 0.5592919 0. 0. ] [0. 0. 0. 0. 0. 0. ] [0. 0. 0. 0. 0.72252077 0. ] [0. 0. 0. 0. 0. 0. ] [0. 0. 0.559717 0. 0. 0. …	[[0. 0.94521326 0. 0. 0. 0. 0. 0. 0. 0. 0. 0. 0.1709026 0. 0.02752128 0. 0. 0. 0. 0. 0. 0. 0.03006186 0. 0.64130855 0. 0. 0. 0. 0. 0.4156895 0. 0. 0. 0. 0. 0.06020611 0. 0. 0. 0. 0. 0. 0. 0. 0. 0. 0. 0. 0. ] [0.52769774 0. 0.64930624 0. 0. 0. 0. 0.04189784 0. 0. 0.9004751 0. 0. 0. 0. 0. 0. 0. 0. 0. 0. 0. 0. 0. 0. 0. 0. 0. 0. 0. 0. 0. 0.40140596 0. 0. 0. 0. 0. 0. 0. 0. 0. 0. 0. 0. 0. 0. 0. 0. 0. ]]	0.9307675	166	0.013194168317649099	0.016552484056188	0.0	0.04747772
c0XqLXE7	large	50	0.01	0.15	128	200.0	50.0	0.0001	0.001	0.05	1.0	[[ 0. 0.01011355 0. ... -0.04703908 -0.0858806 -0.03117573] [ 0.00915791 0. 0. ... -0.03184654 -0.06977201 -0.0364412 ] [ 0. 0. 0. ... -0.01912366 -0.23364574 -0.26825923] ... [ 0.04596856 0.02307305 0.2778622 ... 0. -0.09912887 -0.22956544] [ 0.03021077 0.02731994 0.09484281 ... -0.00278366 0. -0.37423855] [ 0.22124937 0.14117962 0.23182587 ... -0. -0.32555234 0. ]]	[[3.7581104e-01 0.0000000e+00 0.0000000e+00 0.0000000e+00 0.0000000e+00 0.0000000e+00] [2.3739113e-01 0.0000000e+00 0.0000000e+00 0.0000000e+00 0.0000000e+00 0.0000000e+00] [0.0000000e+00 0.0000000e+00 0.0000000e+00 0.0000000e+00 0.0000000e+00 8.9596778e-01] [0.0000000e+00 0.0000000e+00 0.0000000e+00 0.0000000e+00 4.3824616e-01 0.0000000e+00] [0.0000000e+00 2.6250160e-01 0.0000000e+00 0.0000000e+…	[[0.0000000e+00 0.0000000e+00 0.0000000e+00 0.0000000e+00 0.0000000e+00 0.0000000e+00 3.6347229e-03 6.0041040e-01 0.0000000e+00 0.0000000e+00 0.0000000e+00 0.0000000e+00 0.0000000e+00 0.0000000e+00 0.0000000e+00 0.0000000e+00 0.0000000e+00 0.0000000e+00 0.0000000e+00 0.0000000e+00 0.0000000e+00 4.2567217e-01 0.0000000e+00 6.0441834e-01 8.3338124e-01 0.0000000e+00 0.0000000e+00 0.0000000e+00 0.000…	0.9307475	108	0.013206238630745146	0.01912600493265523	1.2037013e-05	0.047415864
yEZ77W0Y	large	50	0.01	0.15	128	200.0	50.0	0.0001	0.001	0.05	1.0	[[ 0. 0. 0.00226851 ... -0. -0.07760963 -0.0462461 ] [ 0. 0. 0. ... -0.22557771 -0.06880146 -0.09832901] [ 0. 0. 0. ... -0.0467714 -0.02247014 -0.01477308] ... [ 0.39230657 0.1018696 0.03266554 ... 0. -0.46284056 -0. ] [ 0.0198498 0.00093949 0.01162132 ... -0.49579632 0. -0.0146397 ] [ 0.00071999 0.04341662 0.00302442 ... -0.210751 -0.34894115 0. ]]	[[0. 0.28145126 0. 0. 0. 0. ] [0. 0. 0. 0.4138689 0. 0. ] [0. 0. 0. 0. 0. 0. ] [0. 0. 0. 0. 0.8923301 0. ] [0. 0.4553868 0. 0. 0. 0. ] [0. 0. 0. 0. 0. 0. ] [0. 0. 0. 0.36177972 0. 0. ] [0. 0. 0. 0. 0. 0. ] [0. 0. 0. 0. 0. 0.90802145] [0. 0. 0.00926411 0. 0. 0. ] [0. 0. 0. 0. 0. 0. ] [0. 0. 0. 0. 0. 0. ] [0. 0. 0.5859878 0. 0. 0. ] [0. 0. 0. 0.59314996 0. 0. ] [0. 0. 0. 0. 0. 0. ] [0. 0. 0. 0. 0. …	[[0.00000000e+00 0.00000000e+00 0.00000000e+00 0.00000000e+00 0.00000000e+00 6.09470248e-01 0.00000000e+00 0.00000000e+00 0.00000000e+00 4.77034300e-05 0.00000000e+00 0.00000000e+00 0.00000000e+00 0.00000000e+00 0.00000000e+00 0.00000000e+00 1.22272992e+00 0.00000000e+00 0.00000000e+00 0.00000000e+00 7.81987682e-02 0.00000000e+00 0.00000000e+00 1.07760925e-05 0.00000000e+00 0.00000000e+00 0.00000…	0.9307375	200	0.013114740285608504	0.015097713698115614	9.631644e-07	0.045776166
lMiJY4pW	large	50	0.01	0.15	128	200.0	50.0	0.0001	0.001	0.05	1.0	[[ 0.0000000e+00 0.0000000e+00 2.3956019e-03 ... -3.9028071e-02 -1.8720645e-02 -2.6795141e-02] [ 6.3500735e-03 0.0000000e+00 0.0000000e+00 ... -1.6632521e-01 -3.2349747e-02 -0.0000000e+00] [ 1.0913574e-03 0.0000000e+00 0.0000000e+00 ... -2.4310754e-01 -2.7261254e-01 -4.6185774e-01] ... [ 2.1561878e-02 7.5421520e-02 1.7984839e-01 ... 0.0000000e+00 -0.0000000e+00 -3.2273158e-01] [ 1.1288746e-02 3.8…	[[0.0000000e+00 0.0000000e+00 0.0000000e+00 0.0000000e+00 0.0000000e+00 0.0000000e+00] [0.0000000e+00 6.5983248e-01 0.0000000e+00 0.0000000e+00 0.0000000e+00 0.0000000e+00] [0.0000000e+00 0.0000000e+00 8.5628611e-01 0.0000000e+00 0.0000000e+00 0.0000000e+00] [6.3559031e-01 0.0000000e+00 0.0000000e+00 0.0000000e+00 0.0000000e+00 0.0000000e+00] [0.0000000e+00 0.0000000e+00 0.0000000e+00 0.0000000e+…	[[0.21497387 0. 0. 0. 0.7027821 0. 0.6645928 0. 0. 0. 0.56343555 0.01181791 0. 0. 0. 0.5918791 0. 0. 0. 0. 0. 0. 0. 0. 0. 0. 0. 0. 0. 0. 0. 0. 0. 0. 0. 0. 0. 0. 0. 0. 0. 0. 0. 0. 0. 0. 0. 0. 0. 0. ] [0. 0. 0. 0. 0. 0. 0. 0. 0. 0. 0. 0. 0. 0. 0. 0. 0. 0. 0. 0. 0. 0. 0. 0. 0.7762304 0. 0. 0. 0. 0. 0. 0. 0. 0. 0.9751778 0. 0. 0. 0. 0. 0. 0. 0. 0. 0. 0. 0. 0. 0. 0. ]]	0.9306445	100	0.013414362776610586	0.014755128800041145	1.3941342e-05	0.051218357
5AsFeaB9	large	50	0.01	0.15	128	200.0	50.0	0.0001	0.001	0.05	1.0	[[ 0.0000000e+00 5.3273030e-05 0.0000000e+00 ... -6.9244608e-02 -4.8844449e-02 -4.2658627e-02] [ 5.4852697e-03 0.0000000e+00 0.0000000e+00 ... -1.7641264e-01 -0.0000000e+00 -7.2750798e-03] [ 5.8998512e-03 1.0204947e-02 0.0000000e+00 ... -5.8292057e-02 -1.6449533e-01 -6.2922961e-03] ... [ 9.4441716e-03 2.1239389e-04 3.5083511e-01 ... 0.0000000e+00 -3.2394058e-01 -0.0000000e+00] [ 3.8713258e-02 3.8…	[[0.0000000e+00 5.9725799e-02 0.0000000e+00 0.0000000e+00 0.0000000e+00 0.0000000e+00] [0.0000000e+00 3.1083447e-01 0.0000000e+00 0.0000000e+00 0.0000000e+00 0.0000000e+00] [4.3389151e-01 0.0000000e+00 0.0000000e+00 0.0000000e+00 0.0000000e+00 0.0000000e+00] [0.0000000e+00 0.0000000e+00 0.0000000e+00 0.0000000e+00 0.0000000e+00 0.0000000e+00] [0.0000000e+00 0.0000000e+00 0.0000000e+00 0.0000000e+…	[[0.0000000e+00 0.0000000e+00 0.0000000e+00 4.8532361e-01 0.0000000e+00 7.2771674e-01 0.0000000e+00 0.0000000e+00 7.2994349e-05 6.4220205e-02 0.0000000e+00 0.0000000e+00 0.0000000e+00 2.0652656e-02 0.0000000e+00 0.0000000e+00 0.0000000e+00 0.0000000e+00 0.0000000e+00 0.0000000e+00 7.5598353e-01 0.0000000e+00 0.0000000e+00 0.0000000e+00 0.0000000e+00 0.0000000e+00 0.0000000e+00 0.0000000e+00 0.000…	0.9305583	150	0.013328324341111713	0.015003698070844014	9.8066615e-05	0.04754568
Ukn0RSVz	large	50	0.01	0.15	128	200.0	50.0	0.0001	0.001	0.05	1.0	[[ 0. 0. 0. ... -0.02348742 -0.02031127 -0.03778522] [ 0.00038698 0. 0.00060515 ... -0.07981671 -0.1120585 -0.16123176] [ 0.00347298 0.00058028 0. ... -0.17664023 -0.06807312 -0.19019367] ... [ 0.01017649 0. 0.23398745 ... 0. -0.17137915 -0.19432774] [ 0.01044942 0.07508619 0. ... -0.22461034 0. -0.02835911] [ 0.01369009 0.08099751 0. ... -0.20718387 -0. 0. ]]	[[0.0000000e+00 0.0000000e+00 0.0000000e+00 1.8887693e-02 0.0000000e+00 0.0000000e+00] [0.0000000e+00 0.0000000e+00 0.0000000e+00 3.4318841e-01 0.0000000e+00 0.0000000e+00] [0.0000000e+00 0.0000000e+00 5.4202133e-01 0.0000000e+00 0.0000000e+00 0.0000000e+00] [0.0000000e+00 0.0000000e+00 8.7122583e-01 0.0000000e+00 0.0000000e+00 0.0000000e+00] [0.0000000e+00 0.0000000e+00 2.4417220e-04 0.0000000e+…	[[0. 0. 0. 0. 0. 0. 0. 0. 0. 0. 0. 0. 0. 0. 0. 0. 0. 0. 0. 0.5874785 0. 0. 0. 0. 0.26187658 0. 0. 0. 0. 0. 0. 0. 0. 0. 0. 0.00874551 0. 0. 1.2131948 0. 0. 0. 0. 0. 0. 0. 0. 0. 0. 0. ] [0. 0. 0. 0. 0. 0. 0. 0.5635658 0. 0. 0. 0. 0. 0. 0. 0. 0. 0. 0. 0. 0.50780845 0.996889 0. 0. 0. 0. 0. 0.16430171 0. 0. 0. 0. 0. 0. 0. 0. 0. 0. 0. 0. 0. 0. 0. 0. 0. 0. 0. 0. 0. 0. ]]	0.9305282	118	0.013664144463837147	0.015969070668021838	0.00047292374	0.04667087
7ouz2GAO	large	50	0.01	0.15	128	200.0	50.0	0.0001	0.001	0.05	1.0	[[ 0.0000000e+00 0.0000000e+00 0.0000000e+00 ... -8.9271374e-02 -1.5670873e-02 -1.8831442e-01] [ 0.0000000e+00 0.0000000e+00 4.2904651e-04 ... -3.3871278e-01 -3.0328667e-02 -1.8716854e-01] [ 2.1556126e-04 3.4320506e-03 0.0000000e+00 ... -1.7419158e-01 -1.4495688e-02 -1.9960363e-01] ... [ 1.1474420e-01 1.9000001e-02 2.3868775e-01 ... 0.0000000e+00 -0.0000000e+00 -0.0000000e+00] [ 0.0000000e+00 2.1…	[[0.0000000e+00 0.0000000e+00 0.0000000e+00 0.0000000e+00 4.9964729e-01 0.0000000e+00] [0.0000000e+00 0.0000000e+00 8.7221628e-01 0.0000000e+00 0.0000000e+00 0.0000000e+00] [0.0000000e+00 0.0000000e+00 0.0000000e+00 0.0000000e+00 0.0000000e+00 9.2493892e-01] [0.0000000e+00 0.0000000e+00 0.0000000e+00 0.0000000e+00 0.0000000e+00 7.6428348e-01] [0.0000000e+00 0.0000000e+00 0.0000000e+00 0.0000000e+…	[[0. 0. 0. 0. 0. 0.47254837 0. 0. 0. 0. 0. 0. 0.56187755 0. 0. 0. 0. 0. 0. 0. 0. 0. 0. 0. 0. 0. 1.0071907 0. 0. 0. 0. 0. 0. 0. 0. 0. 0. 0. 0. 0. 0. 0. 0. 0. 0. 0. 0. 0. 0. 0. ] [0. 0. 0. 0. 0. 0. 0. 0. 0. 0. 0. 0. 0. 0. 0. 0.91160375 0. 0. 0. 0. 0. 0. 0.63856906 0. 0. 0. 0. 0. 0. 0. 0. 0. 0.67843026 0. 0. 0. 0. 0. 0. 0. 0. 0. 0. 0. 0. 0. 0. 0. 0. 0. ]]	0.9303981	124	0.01360138559506999	0.01373213922811879	7.079702e-05	0.053051453
MjLQXVQY	large	50	0.01	0.15	128	200.0	50.0	0.0001	0.001	0.05	1.0	[[ 0.0000000e+00 1.2027434e-03 8.5434847e-04 ... -9.9748857e-02 -1.0146319e-01 -1.5736306e-01] [ 4.3195091e-02 0.0000000e+00 3.5509560e-02 ... -0.0000000e+00 -0.0000000e+00 -5.2686639e-02] [ 0.0000000e+00 3.5644922e-04 0.0000000e+00 ... -1.1096107e-01 -3.3158618e-01 -0.0000000e+00] ... [ 9.3093447e-02 4.7903642e-02 1.4759664e-01 ... 0.0000000e+00 -1.4924700e-04 -2.0758206e-02] [ 1.3158248e-01 6.5…	[[0.0000000e+00 0.0000000e+00 0.0000000e+00 5.6727117e-01 0.0000000e+00 0.0000000e+00] [0.0000000e+00 0.0000000e+00 1.3057709e-04 0.0000000e+00 3.1900763e-05 0.0000000e+00] [0.0000000e+00 0.0000000e+00 0.0000000e+00 0.0000000e+00 0.0000000e+00 5.7899719e-01] [0.0000000e+00 4.9728584e-01 0.0000000e+00 0.0000000e+00 0.0000000e+00 0.0000000e+00] [0.0000000e+00 2.5349173e-01 0.0000000e+00 0.0000000e+…	[[0. 0. 0. 0. 0. 0. 0. 0. 0. 0. 0. 0. 0. 0.6614 0. 0. 0. 0. 0. 0. 0. 0. 0. 0. 0. 0. 0. 0. 0. 0. 1.0997002 0. 0. 0. 0. 0. 0. 0. 0. 0. 0. 0. 0. 0. 0. 0. 0. 0. 0. 0. ] [0. 0.1354379 0. 0. 0. 0. 0. 0. 0. 0. 0. 0. 0. 0. 0. 0. 0.5390206 0. 0.19381586 0. 0. 0. 0. 0. 0. 0.47989124 0. 0. 0. 0. 0. 0. 0. 1.0959256 0. 0. 0. 0. 0. 0. 0. 0. 0. 0. 0. 0. 0. 0. 0. 0. ]]	0.9303577	102	0.013524114961425464	0.0121186223708921	5.828606e-05	0.05162992
E4hwpmLU	large	50	0.01	0.15	128	200.0	50.0	0.0001	0.001	0.05	1.0	[[ 0. 0.00392693 0. ... -0.00311546 -0.0070205 -0.08969507] [ 0. 0. 0. ... -0.07747351 -0.0009094 -0.031504 ] [ 0. 0. 0. ... -0.1029562 -0.01034048 -0. ] ... [ 0.36298612 0.02949413 0.01148545 ... 0. -0.00045458 -0.3790293 ] [ 0. 0.00357404 0. ... -0.29573926 0. -0.09331013] [ 0. 0.01130474 0.11528526 ... -0.41594756 -0.00221554 0. ]]	[[0.33561218 0. 0. 0. 0. 0. ] [0. 0. 0. 0. 0. 0. ] [0. 0.12188105 0. 0. 0. 0. ] [0. 0.21688902 0. 0. 0. 0. ] [0.04344565 0. 0. 0. 0. 0. ] [0. 0. 0. 0. 0. 0. ] [0. 0.02957587 0. 0. 0. 0. ] [0. 0. 0. 0. 0.83980805 0. ] [0. 0. 0. 0.31530473 0. 0. ] [0. 0. 0.41540372 0. 0. 0. ] [0. 0. 0. 0. 0.4632434 0. ] [0. 0. 0. 0. 0. 0. ] [0. 0. 0. 0. 0. 0.97144574] [0. 0. 0. 0. 0. 0. ] [0. 0. 0.7171869 0. 0. 0. …	[[0.0000000e+00 6.0764745e-02 0.0000000e+00 0.0000000e+00 0.0000000e+00 4.0954363e-02 6.0760996e-08 0.0000000e+00 0.0000000e+00 0.0000000e+00 0.0000000e+00 1.4204198e-01 0.0000000e+00 0.0000000e+00 0.0000000e+00 0.0000000e+00 0.0000000e+00 0.0000000e+00 0.0000000e+00 0.0000000e+00 0.0000000e+00 1.1556447e+00 0.0000000e+00 0.0000000e+00 0.0000000e+00 0.0000000e+00 0.0000000e+00 0.0000000e+00 0.000…	0.9302409	183	0.01308530531823635	0.016284245521657997	3.4652564e-07	0.043647617
Rsneq92h	large	50	0.01	0.15	128	200.0	50.0	0.0001	0.001	0.05	1.0	[[ 0.00000000e+00 0.00000000e+00 0.00000000e+00 ... -1.94950670e-03 -1.87273920e-02 -2.94682197e-03] [ 0.00000000e+00 0.00000000e+00 0.00000000e+00 ... -9.23684624e-04 -1.94039214e-02 -8.16463958e-04] [ 2.22737464e-04 0.00000000e+00 0.00000000e+00 ... -4.71832678e-02 -2.81074494e-01 -7.97885656e-02] ... [ 1.95475109e-03 4.20692982e-03 1.00283581e-03 ... 0.00000000e+00 -3.51334661e-02 -0.00000000e…	[[0.02284028 0. 0. 0. 0. 0. ] [0. 0. 0. 0. 0. 0. ] [0. 0. 0. 0. 0. 0.6686312 ] [0. 0. 0. 0. 0. 0. ] [0. 0.21535365 0. 0. 0. 0. ] [0. 0. 0. 0. 0.8496481 0. ] [0. 0. 0. 0.5394908 0. 0. ] [0. 0.3754567 0. 0. 0. 0. ] [0. 0. 0. 0. 0. 0. ] [0. 0.00551779 0. 0. 0. 0. ] [0. 0. 0. 0.42541474 0. 0. ] [0. 0. 0. 0. 0. 1.0773001 ] [0. 0. 0. 0. 0.876323 0. ] [0. 0. 0. 0. 0. 0.41361594] [0. 0. 0. 0. 0. 0.491268…	[[0. 0. 0. 0. 0. 0. 0. 0. 0. 0. 0. 0. 0. 0. 0. 0. 0.6495558 0.6037978 0. 0. 0. 0. 0. 0. 0. 0. 0. 0. 0. 0. 0. 0. 0. 0. 0. 0. 0. 0. 0. 1.0771233 0. 0. 0. 0. 0. 0. 0. 0. 0. 0. ] [0. 0.03767579 0. 0.02077989 0. 0. 0. 0. 0.05408653 0. 0. 0. 0. 0. 0. 0. 0. 0. 0.6553079 0. 0. 0. 0. 0. 0. 0. 0. 0.00592222 0. 0.3066547 0.5913732 0. 0. 0. 0. 0. 0. 0. 1.0122279 0. 0. 0. 0. 0. 0. 0. 0. 0. 0. 0. ]]	0.93019027	144	0.013107875838047928	0.011566433579557472	0.0	0.043947604
bZWYYg9q	large	50	0.01	0.15	128	200.0	50.0	0.0001	0.001	0.05	1.0	[[ 0. 0.00561601 0.0101519 ... -0.01512382 -0.07501615 -0.01260066] [ 0.00196969 0. 0.00191252 ... -0.07832031 -0.22157152 -0.1515717 ] [ 0.14040034 0.18369035 0. ... -0.00030892 -0.0012378 -0. ] ... [ 0.04198821 0.05061229 0.03026932 ... 0. -0.0074818 -0.04765613] [ 0.09727275 0.16856813 0.04099167 ... -0.00279636 0. -0.17761904] [ 0.2816155 0. 0.00171182 ... -0.09176898 -0.20099093 0. ]]	[[0.00000000e+00 5.63291609e-01 0.00000000e+00 0.00000000e+00 0.00000000e+00 0.00000000e+00] [0.00000000e+00 0.00000000e+00 0.00000000e+00 0.00000000e+00 9.08454239e-01 0.00000000e+00] [0.00000000e+00 0.00000000e+00 0.00000000e+00 0.00000000e+00 0.00000000e+00 0.00000000e+00] [0.00000000e+00 0.00000000e+00 0.00000000e+00 0.00000000e+00 0.00000000e+00 0.00000000e+00] [0.00000000e+00 0.00000000e+00…	[[0. 0. 0.44593567 0. 0. 0. 0. 0. 0. 0. 0. 0. 0. 0. 0. 0. 0. 0. 0. 0. 0. 0. 1.1146736 0. 0. 0.5819991 0. 0. 0. 0. 0. 0. 0. 0. 0. 0. 0. 0. 0. 0. 0. 0. 0. 0. 0. 0. 0. 0. 0. 0. ] [0. 0. 0. 0.406494 0. 0. 0. 0. 0. 0. 0. 0. 0. 0.627071 0. 0. 1.1040348 0. 0. 0. 0.01920246 0. 0. 0. 0. 0. 0. 0. 0. 0. 0. 0. 0. 0.48438314 0. 0. 0. 0. 0. 0. 0. 0. 0. 0. 0. 0. 0. 0. 0. 0. ]]	0.93004	113	0.013330545462667941	0.01729048749225007	0.0	0.047931362
O97zUNPS	large	50	0.01	0.15	128	200.0	50.0	0.0001	0.001	0.05	1.0	[[ 0.00000000e+00 1.12680763e-01 5.52587137e-02 ... -2.06724465e-01 -1.51238203e-01 -1.07614741e-01] [ 3.38591598e-02 0.00000000e+00 1.02326320e-03 ... -1.09358266e-01 -1.43325567e-01 -1.70474693e-01] [ 1.16059845e-02 1.60615653e-01 0.00000000e+00 ... -0.00000000e+00 -4.36328955e-05 -0.00000000e+00] ... [ 0.00000000e+00 3.29908997e-01 1.64834753e-04 ... 0.00000000e+00 -3.14640603e-03 -7.07231462e…	[[0.0000000e+00 0.0000000e+00 0.0000000e+00 0.0000000e+00 0.0000000e+00 0.0000000e+00] [0.0000000e+00 0.0000000e+00 0.0000000e+00 0.0000000e+00 8.8355571e-01 0.0000000e+00] [0.0000000e+00 0.0000000e+00 0.0000000e+00 0.0000000e+00 0.0000000e+00 0.0000000e+00] [1.8021639e-01 0.0000000e+00 0.0000000e+00 0.0000000e+00 0.0000000e+00 0.0000000e+00] [6.3835174e-02 0.0000000e+00 0.0000000e+00 0.0000000e+…	[[0. 0. 0.580997 0. 0. 0. 0. 0. 0. 0.15946662 0. 0. 0. 0. 0. 0.8257766 0. 0. 0. 0. 0. 0. 0. 0. 0. 0. 0.74483126 0. 0.20798554 0. 0.22915421 0. 0. 0. 0. 0. 0. 0. 0. 0. 0. 0. 0. 0. 0. 0. 0. 0. 0. 0. ] [0.46351117 0. 0. 0. 0. 0. 0. 0. 0. 0. 0. 0. 0. 0. 0. 0. 0. 0. 0. 0. 0. 0. 0. 0. 0. 0. 0. 0. 0. 0. 0. 1.0867567 0. 0. 0. 0. 0. 0.19559985 0.52479255 0. 0. 0. 0. 0. 0. 0. 0. 0. 0. 0. ]]	0.9296323	130	0.013393164426088334	0.013353219607637988	5.550488e-05	0.046799194
t2EoEye3	large	50	0.01	0.15	128	200.0	50.0	0.0001	0.001	0.05	1.0	[[ 0. 0. 0. ... -0.00929013 -0.03274011 -0.06468474] [ 0. 0. 0. ... -0.02174381 -0.04594013 -0.06945982] [ 0. 0.00303654 0. ... -0.00176069 -0. -0.2775781 ] ... [ 0.0064297 0.01655326 0.22684853 ... 0. -0. -0.21135478] [ 0.01351132 0.04232071 0.25253272 ... -0. 0. -0.2472309 ] [ 0.01303914 0.02656992 0. ... -0.27794603 -0.3413518 0. ]]	[[0. 0. 0. 0. 0. 0. ] [0.18634155 0. 0. 0. 0. 0. ] [0. 0. 0. 0. 0. 0. ] [0.42999315 0. 0. 0. 0. 0. ] [0. 0. 0. 0. 0.13213365 0. ] [0. 0. 0. 0. 0.46057242 0. ] [0. 0. 0. 0. 0. 0. ] [0. 0. 0. 0. 0. 0. ] [0. 0. 0. 0.50490505 0. 0. ] [0. 0. 0.04320595 0. 0. 0. ] [0. 0. 0. 0. 0. 0.77951646] [0. 0. 0. 0. 0. 0. ] [0. 0.24168763 0. 0. 0. 0. ] [0. 0. 0. 0. 0. 0. ] [0. 0. 0. 0. 0. 0. ] [0. 0. 0. 0.45238703…	[[0.00627086 0. 0. 0. 0. 0. 0.00397992 0. 0. 0. 0. 0.03497069 0. 0.00966571 0. 0. 0. 0.5029369 0. 0. 0. 0.4969296 0. 0. 0. 0. 0. 0. 0. 0. 0.02646763 0. 0. 0. 1.1475068 0. 0. 0. 0. 0. 0. 0. 0. 0. 0. 0. 0. 0. 0. 0. ] [0. 0. 1.0056254 0. 0. 0. 0. 0.1103977 0. 0. 0. 0. 0. 0. 0.53032225 0. 0. 0. 0. 0. 0. 0. 0. 0. 0. 0. 0.66967076 0. 0. 0. 0. 0. 0. 0. 0. 0. 0. 0. 0. 0. 0. 0. 0. 0. 0. 0. 0. 0. 0. 0. ]]	0.9295459	154	0.013342893516851796	0.014537311821348138	0.0	0.04663375
mJz1q3DZ	large	50	0.01	0.15	128	200.0	50.0	0.0001	0.001	0.05	1.0	[[ 0.0000000e+00 1.6767299e-02 0.0000000e+00 ... -6.7342436e-03 -0.0000000e+00 -2.8080950e-03] [ 4.1026399e-02 0.0000000e+00 8.1739163e-05 ... -1.7594527e-01 -4.3169591e-03 -0.0000000e+00] [ 5.8261182e-02 1.9243164e-02 0.0000000e+00 ... -0.0000000e+00 -2.0180205e-01 -6.9727808e-02] ... [ 9.8423071e-02 2.2681911e-02 2.0757067e-01 ... 0.0000000e+00 -0.0000000e+00 -2.5775048e-01] [ 1.5821718e-02 6.2…	[[0.0000000e+00 0.0000000e+00 0.0000000e+00 0.0000000e+00 0.0000000e+00 0.0000000e+00] [0.0000000e+00 0.0000000e+00 0.0000000e+00 0.0000000e+00 0.0000000e+00 0.0000000e+00] [0.0000000e+00 0.0000000e+00 0.0000000e+00 0.0000000e+00 0.0000000e+00 0.0000000e+00] [0.0000000e+00 0.0000000e+00 0.0000000e+00 0.0000000e+00 0.0000000e+00 7.0093560e-01] [0.0000000e+00 0.0000000e+00 2.5434408e-01 0.0000000e+…	[[0. 0. 1.0097307 0. 0. 0. 0. 0. 0. 0. 0. 0. 0. 0. 0.05065428 0. 0. 0. 0. 0. 0. 0. 0. 0. 0. 0. 0. 0. 0. 0. 0. 0. 0.5609484 0.5772155 0. 0.19109187 0. 0. 0. 0. 0. 0. 0. 0. 0. 0. 0. 0. 0. 0. ] [0.75111485 0.4523067 0. 0. 0. 0. 0. 0. 0. 0. 0. 0. 0.6792597 0. 0. 0. 0. 0. 0. 0. 0.80378985 0. 0. 0. 0. 0. 0. 0. 0. 0. 0. 0. 0. 0. 0. 0. 0. 0. 0. 0. 0. 0. 0. 0. 0. 0. 0. 0. 0. 0. ]]	0.9294836	126	0.01366530234615008	0.016913284195794	0.00015899898	0.049707245
oq2Aqja6	large	50	0.01	0.15	128	200.0	50.0	0.0001	0.001	0.05	1.0	[[ 0. 0. 0. ... -0.51072437 -0. -0. ] [ 0. 0. 0.00073902 ... -0.23412226 -0.19788657 -0.13654089] [ 0. 0.29996428 0. ... -0. -0.12481343 -0.00119513] ... [ 0. 0.25600752 0.29762995 ... 0. -0.18845747 -0.22225367] [ 0.18202783 0. 0. ... -0.27657467 0. -0.06642276] [ 0.22133133 0.18443461 0.13143697 ... -0.18516085 -0. 0. ]]	[[0. 0. 0. 0. 0. 0. ] [0. 0. 0.7374278 0. 0. 0. ] [0. 0. 0. 0. 0. 0. ] [0. 0. 0. 0. 0.72859013 0. ] [0. 0. 0.78805476 0. 0. 0. ] [0. 0. 0. 0. 0. 0. ] [0. 0. 0. 0. 0.77963424 0. ] [0. 0. 0. 0. 0.60591394 0. ] [0. 0. 0. 0. 0. 0. ] [0.07891829 0. 0. 0. 0. 0. ] [0. 0.42562944 0. 0. 0. 0. ] [0. 0.3104843 0. 0. 0. 0. ] [0. 0. 0. 0. 0. 0.6135683 ] [0. 0. 0. 0. 0. 0. ] [0.32759774 0. 0. 0. 0. 0. ] [0.059…	[[0. 0. 0.6389491 0. 0. 0.46254387 0. 0. 0. 0. 0. 0. 0. 0. 0. 0. 1.0057985 0. 0. 0. 0. 0. 0. 0. 0. 0. 0. 0. 0. 0. 0. 0. 0. 0. 0. 0. 0. 0. 0. 0. 0. 0. 0. 0. 0. 0. 0. 0. 0. 0. ] [0.8866193 0. 0. 0. 0. 0. 0. 0. 0.53209156 0. 0. 0. 0. 0.2110102 0. 0. 0. 0. 0. 0.00480021 0. 0. 0. 0. 0. 0.41642356 0. 0.25613347 0. 0. 0. 0. 0. 0. 0. 0.41295764 0. 0. 0. 0. 0. 0. 0. 0. 0. 0. 0. 0. 0. 0. ]]	0.92945784	122	0.013501922165354093	0.0156195355579257	0.0	0.049539156
j2L6uwcx	large	50	0.01	0.15	128	200.0	50.0	0.0001	0.001	0.05	1.0	[[ 0.0000000e+00 3.7653171e-03 0.0000000e+00 ... -3.5057762e-01 -9.6483029e-02 -2.3708666e-02] [ 0.0000000e+00 0.0000000e+00 0.0000000e+00 ... -3.4603573e-02 -9.4307819e-03 -9.5895270e-04] [ 4.9172656e-04 0.0000000e+00 0.0000000e+00 ... -6.9969416e-02 -3.3357624e-02 -2.5500034e-03] ... [ 5.0971047e-03 2.1831250e-02 6.1384376e-02 ... 0.0000000e+00 -1.7373890e-01 -0.0000000e+00] [ 6.8654749e-04 1.3…	[[0.0000000e+00 0.0000000e+00 0.0000000e+00 7.9482138e-01 0.0000000e+00 0.0000000e+00] [0.0000000e+00 0.0000000e+00 0.0000000e+00 0.0000000e+00 0.0000000e+00 0.0000000e+00] [0.0000000e+00 0.0000000e+00 0.0000000e+00 0.0000000e+00 2.0902623e-01 0.0000000e+00] [0.0000000e+00 0.0000000e+00 0.0000000e+00 0.0000000e+00 8.0976915e-01 0.0000000e+00] [0.0000000e+00 4.2129287e-01 0.0000000e+00 0.0000000e+…	[[0.0000000e+00 0.0000000e+00 0.0000000e+00 0.0000000e+00 0.0000000e+00 1.1004201e+00 3.2679293e-01 5.5601537e-01 0.0000000e+00 0.0000000e+00 0.0000000e+00 0.0000000e+00 0.0000000e+00 2.0321591e-01 0.0000000e+00 0.0000000e+00 0.0000000e+00 0.0000000e+00 0.0000000e+00 0.0000000e+00 0.0000000e+00 0.0000000e+00 1.6013455e-01 0.0000000e+00 0.0000000e+00 0.0000000e+00 0.0000000e+00 0.0000000e+00 0.000…	0.9294397	172	0.01330197188589308	0.02193106392191516	8.660239e-05	0.04375148
9t57iwNU	large	50	0.01	0.15	128	200.0	50.0	0.0001	0.001	0.05	1.0	[[ 0.00000000e+00 0.00000000e+00 0.00000000e+00 ... -3.13573107e-02 -0.00000000e+00 -2.06355518e-03] [ 0.00000000e+00 0.00000000e+00 2.30446950e-01 ... -2.19279960e-01 -4.80327964e-01 -1.82007462e-01] [ 0.00000000e+00 2.47194737e-01 0.00000000e+00 ... -2.56923050e-01 -4.22660142e-01 -1.84388146e-01] ... [ 1.93877425e-02 0.00000000e+00 0.00000000e+00 ... 0.00000000e+00 -1.03444315e-01 -9.62194130e…	[[0.28901023 0. 0. 0. 0. 0. ] [0. 0. 0. 0. 1.0102494 0. ] [0. 0. 0. 0. 1.0838441 0. ] [0. 0. 0. 0. 0. 0. ] [0. 0.24788298 0. 0. 0. 0. ] [0. 0. 0. 0.21611044 0. 0. ] [0. 0.31990066 0. 0. 0. 0. ] [0. 0. 0. 0. 0. 0. ] [0. 0. 0.0189668 0. 0. 0. ] [0. 0. 0. 0.9789772 0. 0. ] [0. 0. 0. 0. 0. 0. ] [0. 0. 0. 0. 0. 0. ] [0. 0. 0. 0. 0. 0.9050462 ] [0. 0. 0. 0. 0.00224321 0. ] [0. 0. 0. 0.6208615 0. 0. ] […	[[0.0000000e+00 0.0000000e+00 0.0000000e+00 5.5996931e-01 0.0000000e+00 2.1533817e-05 0.0000000e+00 0.0000000e+00 0.0000000e+00 0.0000000e+00 0.0000000e+00 6.1720723e-01 0.0000000e+00 0.0000000e+00 0.0000000e+00 0.0000000e+00 0.0000000e+00 6.6034555e-01 0.0000000e+00 0.0000000e+00 0.0000000e+00 0.0000000e+00 0.0000000e+00 0.0000000e+00 2.7382869e-02 0.0000000e+00 0.0000000e+00 0.0000000e+00 4.565…	0.9294362	163	0.013325833570626047	0.01357943368040853	3.0531664e-06	0.045888636
Wdt0oM2M	large	50	0.01	0.15	128	200.0	50.0	0.0001	0.001	0.05	1.0	[[ 0.00000000e+00 1.33356573e-02 4.06794978e-04 ... -4.85483781e-02 -1.33724250e-02 -5.10591955e-04] [ 1.72258785e-03 0.00000000e+00 7.30555924e-03 ... -3.33863437e-01 -9.60140228e-02 -2.46000856e-01] [ 3.45638109e-05 0.00000000e+00 0.00000000e+00 ... -5.38463183e-02 -0.00000000e+00 -1.43426014e-02] ... [ 0.00000000e+00 0.00000000e+00 8.55306443e-03 ... 0.00000000e+00 -4.75523137e-02 -1.17275324e…	[[0.0000000e+00 0.0000000e+00 0.0000000e+00 0.0000000e+00 0.0000000e+00 3.3316997e-01] [0.0000000e+00 0.0000000e+00 0.0000000e+00 9.8980886e-01 0.0000000e+00 0.0000000e+00] [9.2163891e-02 0.0000000e+00 0.0000000e+00 0.0000000e+00 0.0000000e+00 0.0000000e+00] [2.7733645e-01 0.0000000e+00 0.0000000e+00 0.0000000e+00 0.0000000e+00 0.0000000e+00] [0.0000000e+00 0.0000000e+00 0.0000000e+00 0.0000000e+…	[[0. 0. 0. 0. 0.01973464 0. 0. 0. 0. 0.89400077 0. 0.08937762 0. 0. 0. 0.07241541 0. 0. 0.05384622 0. 0. 0. 0. 0. 0. 0. 0. 0. 0. 0.9194087 0. 0. 0. 0. 0. 0. 0. 0. 0. 0.5197809 0. 0. 0. 0. 0. 0. 0. 0. 0. 0. ] [0. 0. 0. 0. 0. 0. 0. 0. 1.1963999 0. 0. 0. 0.5910482 0. 0. 0. 0. 0. 0. 0. 0. 0. 0. 0. 0. 0. 0. 0. 0. 0. 0. 0. 0. 0. 0.2861352 0. 0. 0. 0. 0. 0. 0. 0. 0. 0. 0. 0. 0. 0. 0. ]]	0.9293397	132	0.013239007112052706	0.015695744566619395	6.2333507e-09	0.04391144
zNi0iUe2	large	50	0.01	0.15	128	200.0	50.0	0.0001	0.001	0.05	1.0	[[ 0. 0. 0. ... -0.1815287 -0.18977474 -0.11825474] [ 0. 0. 0. ... -0.03526774 -0.06149475 -0.03294089] [ 0.00421226 0. 0. ... -0.18189727 -0.09999149 -0.2453448 ] ... [ 0.00216214 0.03946494 0.21378246 ... 0. -0.20225434 -0.25369567] [ 0.07746568 0.02836574 0.12253929 ... -0.0791598 0. -0.212689 ] [ 0.09259626 0.14951865 0. ... -0.00109407 -0.22294585 0. ]]	[[0. 0. 0. 0. 0.53433114 0. ] [0. 0.2744708 0. 0. 0. 0. ] [0. 0. 0. 0.4034182 0. 0. ] [0. 0. 0. 0. 0. 0. ] [0. 0.5451529 0. 0. 0. 0. ] [0. 0. 0. 0.93505913 0. 0. ] [0. 0. 0.45698527 0. 0. 0. ] [0. 0. 0.7053008 0. 0. 0. ] [0. 0. 0. 0. 0.90731233 0. ] [0. 0. 0. 0.41418457 0. 0. ] [0. 0. 0. 0. 0. 0. ] [0. 0. 0. 0.04794338 0. 0. ] [0. 0. 0. 0. 0. 0. ] [0. 0.2723675 0. 0. 0. 0. ] [0. 0.2693761 0. 0. 0…	[[0. 0. 0. 0.1176407 0. 0. 0. 0. 0. 0. 0. 0. 0.550009 0. 0. 0. 0. 0. 0. 0. 0.7467336 0. 0. 0. 0. 0. 0. 0. 0. 0. 0. 0. 0. 0. 0. 0. 0. 0. 0.94894105 0. 0. 0. 0. 0. 0. 0. 0. 0. 0. 0. ] [0. 0. 0. 0. 0. 0. 0. 0. 0. 0. 0.5339697 0. 0. 0. 0. 0. 0.6952238 0.2519233 0. 0. 0. 0. 0. 0. 0. 0. 0. 0. 0. 0. 0. 0. 0. 0. 0. 0.7068814 0. 0. 0. 0.7717889 0. 0. 0. 0. 0. 0. 0. 0. 0. 0. ]]	0.92928725	95	0.013543185715874036	0.012392344863878356	0.0	0.04983111
WC2Go9ZB	large	50	0.01	0.15	128	200.0	50.0	0.0001	0.001	0.05	1.0	[[ 0.0000000e+00 0.0000000e+00 0.0000000e+00 ... -4.8155621e-02 -8.9640850e-03 -1.3466898e-02] [ 6.1789313e-03 0.0000000e+00 3.1099890e-03 ... -2.4673598e-01 -9.6066855e-02 -3.2784542e-01] [ 8.7920605e-05 0.0000000e+00 0.0000000e+00 ... -7.1407475e-02 -8.7718964e-03 -1.8236868e-02] ... [ 2.3989722e-03 8.9712918e-02 7.6479053e-05 ... 0.0000000e+00 -4.7381807e-04 -0.0000000e+00] [ 6.6274586e-03 0.0…	[[0.0000000e+00 3.1127002e-02 0.0000000e+00 0.0000000e+00 0.0000000e+00 0.0000000e+00] [0.0000000e+00 0.0000000e+00 0.0000000e+00 0.0000000e+00 0.0000000e+00 6.5194917e-01] [0.0000000e+00 2.0031834e-01 0.0000000e+00 0.0000000e+00 0.0000000e+00 0.0000000e+00] [0.0000000e+00 0.0000000e+00 0.0000000e+00 0.0000000e+00 0.0000000e+00 8.5826457e-01] [0.0000000e+00 0.0000000e+00 8.4278595e-01 0.0000000e+…	[[0.0000000e+00 0.0000000e+00 0.0000000e+00 0.0000000e+00 0.0000000e+00 0.0000000e+00 0.0000000e+00 0.0000000e+00 7.0198985e-06 0.0000000e+00 0.0000000e+00 0.0000000e+00 0.0000000e+00 0.0000000e+00 2.3135667e-01 0.0000000e+00 0.0000000e+00 0.0000000e+00 0.0000000e+00 1.5356211e-02 0.0000000e+00 0.0000000e+00 0.0000000e+00 4.3706737e-06 7.4765325e-01 0.0000000e+00 0.0000000e+00 6.8136096e-01 0.000…	0.92919946	119	0.013322693212992615	0.012894889091451962	2.3406423e-05	0.04467882
KEMX1c1K	large	50	0.01	0.15	128	200.0	50.0	0.0001	0.001	0.05	1.0	[[ 0.0000000e+00 0.0000000e+00 1.4311630e-01 ... -8.0361981e-03 -7.6975435e-02 -0.0000000e+00] [ 0.0000000e+00 0.0000000e+00 1.0215914e-01 ... -4.8296895e-02 -0.0000000e+00 -0.0000000e+00] [ 5.6664400e-02 1.2343731e-01 0.0000000e+00 ... -2.5481418e-02 -7.6605282e-03 -0.0000000e+00] ... [ 1.2006686e-01 8.5111186e-02 2.5322562e-02 ... 0.0000000e+00 -2.4665872e-04 -3.7548076e-02] [ 7.0664205e-02 1.4…	[[0.0000000e+00 0.0000000e+00 0.0000000e+00 0.0000000e+00 0.0000000e+00 0.0000000e+00] [0.0000000e+00 0.0000000e+00 2.6062792e-06 0.0000000e+00 0.0000000e+00 0.0000000e+00] [0.0000000e+00 0.0000000e+00 5.8163223e-05 0.0000000e+00 0.0000000e+00 0.0000000e+00] [0.0000000e+00 0.0000000e+00 0.0000000e+00 0.0000000e+00 0.0000000e+00 0.0000000e+00] [0.0000000e+00 0.0000000e+00 0.0000000e+00 8.6675721e-…	[[0.0000000e+00 1.0994376e+00 5.4382145e-01 0.0000000e+00 0.0000000e+00 0.0000000e+00 3.6009040e-02 0.0000000e+00 5.6709134e-04 0.0000000e+00 2.4762656e-01 0.0000000e+00 0.0000000e+00 0.0000000e+00 0.0000000e+00 0.0000000e+00 6.3035506e-01 0.0000000e+00 7.7116061e-07 0.0000000e+00 0.0000000e+00 0.0000000e+00 0.0000000e+00 0.0000000e+00 0.0000000e+00 0.0000000e+00 0.0000000e+00 0.0000000e+00 0.000…	0.9288613	106	0.013555238251056936	0.015233177236384815	2.0502166e-05	0.04833082
aaQBXnOs	large	50	0.01	0.15	128	200.0	50.0	0.0001	0.001	0.05	1.0	[[ 0.0000000e+00 9.5909706e-04 0.0000000e+00 ... -2.3374079e-01 -7.4053593e-02 -3.4459758e-01] [ 2.5106597e-01 0.0000000e+00 0.0000000e+00 ... -0.0000000e+00 -1.3497396e-03 -6.0688078e-02] [ 1.4504142e-03 2.5568524e-04 0.0000000e+00 ... -5.5905604e-01 -6.4056009e-02 -0.0000000e+00] ... [ 2.1125546e-01 1.9908172e-01 1.9941751e-03 ... 0.0000000e+00 -0.0000000e+00 -1.7359409e-01] [ 2.2743987e-01 2.2…	[[0.00000000e+00 0.00000000e+00 5.38465083e-01 0.00000000e+00 0.00000000e+00 0.00000000e+00] [0.00000000e+00 0.00000000e+00 0.00000000e+00 0.00000000e+00 0.00000000e+00 0.00000000e+00] [0.00000000e+00 0.00000000e+00 0.00000000e+00 1.80605522e-04 0.00000000e+00 0.00000000e+00] [0.00000000e+00 5.78392267e-01 0.00000000e+00 0.00000000e+00 0.00000000e+00 0.00000000e+00] [0.00000000e+00 0.00000000e+00…	[[0. 1.054148 0. 0. 0. 0. 0. 0. 0. 0. 0. 0. 0. 0. 0. 0. 0. 0. 0. 0. 0. 0. 0. 0. 0. 0. 0. 0. 0. 0. 0. 0. 0.04154324 0. 0.5692403 0. 0.50409913 0. 0. 0. 0. 0. 0. 0. 0. 0. 0. 0. 0. 0. ] [0. 0. 1.0826129 0. 0.02960879 0. 0. 0. 0. 0. 0. 0. 0. 0. 0. 0. 0. 0. 0.6645161 0.0333437 0.22611089 0. 0. 0.01751023 0. 0.03905604 0. 0. 0.10212093 0. 0. 0. 0. 0. 0. 0. 0. 0. 0. 0. 0. 0. 0. 0. 0. 0. 0. 0. 0. 0. ]]	0.9288504	156	0.013509044361611208	0.016750057000252935	0.00016207236	0.044541307
mmsjaCvW	large	50	0.01	0.15	128	200.0	50.0	0.0001	0.001	0.05	1.0	[[ 0. 0.06897867 0. ... -0.09925392 -0.00719377 -0.03916923] [ 0.10057607 0. 0. ... -0.14280827 -0.00257648 -0.05820727] [ 0.00088668 0. 0. ... -0.17456707 -0.1363294 -0.15817869] ... [ 0.00112795 0.00110742 0.17547232 ... 0. -0.00107493 -0.01996301] [ 0.07043689 0.10637611 0.20050162 ... -0.22178645 0. -0. ] [ 0.0223367 0.0477951 0. ... -0.35440293 -0.0429205 0. ]]	[[0.3186652 0. 0. 0. 0. 0. ] [0.5165033 0. 0. 0. 0. 0. ] [0. 0. 0. 0. 0.8909552 0. ] [0. 0. 0.9836318 0. 0. 0. ] [0. 0. 0. 0. 0. 0. ] [0. 0.1569292 0. 0. 0. 0. ] [0. 0. 0. 0.8115999 0. 0. ] [0. 0. 0. 0. 0. 0.9777874 ] [0. 0. 0. 0. 0.92484814 0. ] [0. 0. 0. 0. 1.0361586 0. ] [0. 0. 0. 1.0597292 0. 0. ] [0. 0. 0. 0. 0. 0.56200635] [0. 0. 0.82276136 0. 0. 0. ] [0. 0.28290668 0. 0. 0. 0. ] [0. 0. 0. …	[[0.0000000e+00 0.0000000e+00 0.0000000e+00 0.0000000e+00 1.3505889e-01 0.0000000e+00 0.0000000e+00 0.0000000e+00 0.0000000e+00 0.0000000e+00 0.0000000e+00 0.0000000e+00 0.0000000e+00 0.0000000e+00 0.0000000e+00 0.0000000e+00 0.0000000e+00 0.0000000e+00 0.0000000e+00 0.0000000e+00 0.0000000e+00 0.0000000e+00 0.0000000e+00 0.0000000e+00 0.0000000e+00 0.0000000e+00 3.9166418e-01 0.0000000e+00 6.859…	0.9285266	112	0.013533659734659725	0.013062890163726276	4.7541207e-07	0.047253393
CMSIzjyq	large	50	0.01	0.15	128	200.0	50.0	0.0001	0.001	0.05	1.0	[[ 0.0000000e+00 1.7319252e-01 0.0000000e+00 ... -1.6147487e-02 -7.2055914e-02 -1.9338551e-04] [ 1.8296707e-01 0.0000000e+00 0.0000000e+00 ... -2.4360231e-04 -1.0817278e-01 -3.0233461e-04] [ 6.8024197e-04 1.1451236e-03 0.0000000e+00 ... -8.2950749e-02 -6.5070470e-03 -3.3244744e-02] ... [ 3.1986553e-02 6.6820227e-02 0.0000000e+00 ... 0.0000000e+00 -4.6843550e-01 -1.1548203e-02] [ 2.5992662e-02 3.6…	[[0.0000000e+00 2.8562117e-01 0.0000000e+00 0.0000000e+00 0.0000000e+00 0.0000000e+00] [0.0000000e+00 5.1497829e-01 0.0000000e+00 0.0000000e+00 0.0000000e+00 0.0000000e+00] [0.0000000e+00 0.0000000e+00 0.0000000e+00 0.0000000e+00 0.0000000e+00 5.4132515e-01] [0.0000000e+00 0.0000000e+00 0.0000000e+00 0.0000000e+00 0.0000000e+00 3.7382749e-01] [0.0000000e+00 0.0000000e+00 0.0000000e+00 0.0000000e+…	[[0.0000000e+00 0.0000000e+00 0.0000000e+00 0.0000000e+00 0.0000000e+00 0.0000000e+00 0.0000000e+00 1.0887538e+00 0.0000000e+00 0.0000000e+00 0.0000000e+00 0.0000000e+00 0.0000000e+00 0.0000000e+00 0.0000000e+00 0.0000000e+00 0.0000000e+00 0.0000000e+00 0.0000000e+00 3.6833313e-01 0.0000000e+00 0.0000000e+00 0.0000000e+00 0.0000000e+00 0.0000000e+00 0.0000000e+00 0.0000000e+00 0.0000000e+00 0.000…	0.9285016	144	0.013543193828728465	0.014974360747469797	1.1256374e-05	0.047150474
lEzDyvvX	large	50	0.01	0.15	128	200.0	50.0	0.0001	0.001	0.05	1.0	[[ 0.0000000e+00 0.0000000e+00 0.0000000e+00 ... -1.8317537e-02 -1.5897282e-03 -1.8953672e-02] [ 0.0000000e+00 0.0000000e+00 4.9401220e-04 ... -1.7057957e-02 -1.3389332e-03 -1.3119744e-02] [ 0.0000000e+00 1.0662410e-02 0.0000000e+00 ... -1.9566400e-01 -1.1907630e-02 -2.4555922e-01] ... [ 1.4390571e-02 1.3684861e-02 1.1682381e-01 ... 0.0000000e+00 -0.0000000e+00 -2.5530532e-01] [ 2.0895195e-05 8.7…	[[0. 0. 0. 0.00527824 0. 0. ] [0. 0. 0. 0. 0. 0. ] [0. 0. 0. 0. 0.53232664 0. ] [0. 0. 0. 0.33677527 0. 0. ] [0. 0. 0. 0.7424519 0. 0. ] [0. 0. 0. 0.7136359 0. 0. ] [0. 0.4152063 0. 0. 0. 0. ] [0.2680545 0. 0. 0. 0. 0. ] [0. 0. 0. 0. 0.62355244 0. ] [0. 0. 0. 0. 0. 0. ] [0.13822648 0. 0. 0. 0. 0. ] [0. 0. 0. 0. 0. 0.45465088] [0.39933115 0. 0. 0. 0. 0. ] [0. 0. 0. 0. 0. 0. ] [0. 0.37137142 0. 0. …	[[0. 0. 0. 0. 0. 0. 0. 0. 0. 0.61321306 0. 0. 0. 0. 0. 0. 0. 0. 0. 0. 0. 0. 0. 0. 0. 0. 0. 0. 0. 0. 0.44361585 0. 0. 0. 0.1775023 0. 1.0657127 0. 0. 0. 0. 0. 0. 0. 0. 0. 0. 0. 0. 0. ] [0. 0.0250511 0. 0. 0. 0. 0. 0. 0. 0. 0. 0. 0. 0.15793064 0. 0.21736339 0. 0. 0. 0. 0. 0. 0. 0. 0. 0. 0. 0. 0. 1.0640287 0. 0. 0. 0. 0. 0. 0. 0.70417345 0. 0. 0. 0. 0. 0. 0. 0. 0. 0. 0. 0. ]]	0.9284839	157	0.013463276127974192	0.013850318930215306	0.0	0.04572194
xgWrSEf4	large	50	0.01	0.15	128	200.0	50.0	0.0001	0.001	0.05	1.0	[[ 0.0000000e+00 0.0000000e+00 0.0000000e+00 ... -4.6385132e-02 -5.7635605e-02 -2.3978578e-02] [ 0.0000000e+00 0.0000000e+00 0.0000000e+00 ... -3.3426888e-02 -4.5243327e-02 -1.8267214e-02] [ 4.3845859e-05 0.0000000e+00 0.0000000e+00 ... -1.2889192e-01 -4.2122421e-01 -1.6262831e-01] ... [ 6.1401267e-02 6.8721175e-03 1.6062547e-01 ... 0.0000000e+00 -2.7167115e-01 -1.4865085e-01] [ 4.7462896e-02 1.2…	[[0.0000000e+00 2.1437593e-01 0.0000000e+00 0.0000000e+00 0.0000000e+00 0.0000000e+00] [1.2387182e-01 0.0000000e+00 0.0000000e+00 0.0000000e+00 0.0000000e+00 0.0000000e+00] [0.0000000e+00 0.0000000e+00 0.0000000e+00 0.0000000e+00 0.0000000e+00 4.9189588e-01] [0.0000000e+00 1.1014267e-01 0.0000000e+00 0.0000000e+00 0.0000000e+00 0.0000000e+00] [0.0000000e+00 8.7814474e-01 0.0000000e+00 0.0000000e+…	[[0.0000000e+00 0.0000000e+00 0.0000000e+00 0.0000000e+00 0.0000000e+00 0.0000000e+00 0.0000000e+00 0.0000000e+00 0.0000000e+00 0.0000000e+00 0.0000000e+00 0.0000000e+00 0.0000000e+00 0.0000000e+00 0.0000000e+00 6.6840857e-01 0.0000000e+00 0.0000000e+00 0.0000000e+00 0.0000000e+00 1.1232158e+00 0.0000000e+00 0.0000000e+00 0.0000000e+00 0.0000000e+00 0.0000000e+00 0.0000000e+00 0.0000000e+00 0.000…	0.92840457	96	0.013707489582399528	0.013752805752058823	9.045878e-05	0.04854908
XsO25LKM	large	50	0.01	0.15	128	200.0	50.0	0.0001	0.001	0.05	1.0	[[ 0.0000000e+00 8.1461598e-04 7.0377224e-05 ... -2.4126271e-04 -8.5193820e-02 -1.0145070e-01] [ 0.0000000e+00 0.0000000e+00 0.0000000e+00 ... -8.4096184e-03 -3.8847264e-02 -3.7383839e-02] [ 1.8019024e-04 3.7473151e-06 0.0000000e+00 ... -1.1216597e-01 -4.6902064e-02 -2.3883532e-03] ... [ 2.3000243e-03 9.1848793e-03 1.2140516e-01 ... 0.0000000e+00 -5.4277543e-02 -2.2592270e-01] [ 7.3184614e-04 2.0…	[[4.43130702e-01 0.00000000e+00 0.00000000e+00 0.00000000e+00 0.00000000e+00 0.00000000e+00] [0.00000000e+00 0.00000000e+00 0.00000000e+00 0.00000000e+00 0.00000000e+00 0.00000000e+00] [0.00000000e+00 0.00000000e+00 0.00000000e+00 7.46540487e-01 0.00000000e+00 0.00000000e+00] [0.00000000e+00 0.00000000e+00 0.00000000e+00 0.00000000e+00 0.00000000e+00 3.56666327e-01] [0.00000000e+00 0.00000000e+00…	[[0. 0.07967419 0. 0. 0. 0. 0. 0. 0. 0. 0.94713527 0. 0. 0. 0. 0. 0. 0. 0. 0. 0. 0. 0. 0. 0. 0. 0. 0. 0.6179451 0. 0. 0. 0.7600381 0. 0. 0. 0. 0. 0. 0.16824956 0. 0. 0. 0. 0. 0. 0. 0. 0. 0. ] [0. 0. 0. 0. 0. 0. 0. 0.60879546 0. 0. 0. 0. 0. 0. 0. 0.60555995 0. 0. 0. 0. 0. 0.6814679 0. 0. 0. 0. 0.75782186 0.03255129 0. 0. 0. 0. 0. 0. 0. 0. 0. 0. 0. 0. 0. 0. 0. 0. 0. 0. 0. 0. 0. 0. ]]	0.928258	107	0.013667836143738694	0.017842605710029602	7.955941e-05	0.047515776
0zAwd22j	large	50	0.01	0.15	128	200.0	50.0	0.0001	0.001	0.05	1.0	[[ 0.0000000e+00 2.6825217e-03 2.2293578e-01 ... -3.2282558e-01 -9.5696732e-02 -2.6207069e-01] [ 0.0000000e+00 0.0000000e+00 0.0000000e+00 ... -4.5333263e-02 -1.2134897e-02 -1.0755968e-02] [ 2.6570678e-01 1.8333748e-03 0.0000000e+00 ... -2.0739460e-01 -5.1463269e-02 -1.4364302e-01] ... [ 9.8894678e-02 7.8466814e-03 5.7422962e-02 ... 0.0000000e+00 -6.6667201e-04 -0.0000000e+00] [ 2.3726469e-02 1.2…	[[0.00000000e+00 0.00000000e+00 8.10855865e-01 0.00000000e+00 0.00000000e+00 0.00000000e+00] [3.90710868e-03 0.00000000e+00 0.00000000e+00 0.00000000e+00 0.00000000e+00 0.00000000e+00] [0.00000000e+00 0.00000000e+00 4.57829654e-01 0.00000000e+00 0.00000000e+00 0.00000000e+00] [0.00000000e+00 0.00000000e+00 0.00000000e+00 0.00000000e+00 0.00000000e+00 0.00000000e+00] [0.00000000e+00 0.00000000e+00…	[[0.0000000e+00 0.0000000e+00 0.0000000e+00 0.0000000e+00 0.0000000e+00 3.9732715e-01 0.0000000e+00 0.0000000e+00 0.0000000e+00 0.0000000e+00 0.0000000e+00 0.0000000e+00 0.0000000e+00 0.0000000e+00 0.0000000e+00 0.0000000e+00 0.0000000e+00 0.0000000e+00 0.0000000e+00 1.3488614e-06 1.0056005e+00 0.0000000e+00 0.0000000e+00 0.0000000e+00 7.0927489e-01 0.0000000e+00 0.0000000e+00 0.0000000e+00 0.000…	0.92823744	200	0.013433956023719575	0.015579068598647912	2.3980138e-07	0.044360224
YHNPGBK7	large	50	0.01	0.15	128	200.0	50.0	0.0001	0.001	0.05	1.0	[[ 0.0000000e+00 0.0000000e+00 3.0329139e-03 ... -2.2984543e-01 -2.7567929e-01 -1.6849451e-01] [ 1.0570041e-03 0.0000000e+00 3.3021721e-04 ... -1.5400992e-01 -5.6785512e-01 -2.0487319e-01] [ 0.0000000e+00 0.0000000e+00 0.0000000e+00 ... -3.5572328e-02 -4.0715657e-02 -1.2045020e-02] ... [ 8.6627470e-04 3.8281262e-01 1.6493572e-02 ... 0.0000000e+00 -2.6866162e-01 -0.0000000e+00] [ 3.9062342e-01 0.0…	[[0.0000000e+00 0.0000000e+00 0.0000000e+00 1.1232196e+00 0.0000000e+00 0.0000000e+00] [0.0000000e+00 0.0000000e+00 8.1231213e-01 0.0000000e+00 0.0000000e+00 0.0000000e+00] [0.0000000e+00 0.0000000e+00 0.0000000e+00 0.0000000e+00 0.0000000e+00 6.2268157e-03] [2.7661490e-01 0.0000000e+00 0.0000000e+00 0.0000000e+00 0.0000000e+00 0.0000000e+00] [0.0000000e+00 0.0000000e+00 0.0000000e+00 5.4928880e-…	[[0.00000000e+00 0.00000000e+00 0.00000000e+00 0.00000000e+00 1.22136125e-05 0.00000000e+00 0.00000000e+00 0.00000000e+00 0.00000000e+00 0.00000000e+00 0.00000000e+00 0.00000000e+00 0.00000000e+00 0.00000000e+00 4.72495158e-05 0.00000000e+00 0.00000000e+00 6.38717055e-01 0.00000000e+00 0.00000000e+00 0.00000000e+00 0.00000000e+00 3.81168842e-01 0.00000000e+00 0.00000000e+00 8.89634907e-01 0.00000…	0.92801195	83	0.01391851446694798	0.01254169943018092	6.43518e-05	0.052064445
LOakdZko	large	50	0.01	0.15	128	200.0	50.0	0.0001	0.001	0.05	1.0	[[ 0. 0. 0.00044255 ... -0.16309837 -0.09513364 -0.30020458] [ 0. 0. 0.00350076 ... -0.00447861 -0.1633995 -0.11117576] [ 0.07439846 0. 0. ... -0.16048855 -0. -0. ] ... [ 0. 0.28698504 0.0112393 ... 0. -0.24039334 -0.1839145 ] [ 0.23816632 0.00098275 0.03533391 ... -0.24330547 0. -0.05208511] [ 0.15010905 0.08915843 0.19704159 ... -0. -0.00229438 0. ]]	[[0. 0. 0.71203303 0. 0. 0. ] [0. 0. 0. 0. 0. 0.48120752] [0. 0. 0. 0. 0. 0. ] [0. 0. 0. 0.89699376 0. 0. ] [0. 0.07263108 0. 0. 0. 0. ] [0. 0. 0. 0. 0.6486192 0. ] [0. 0. 0. 0. 0.6463702 0. ] [0. 0. 0. 0. 0. 0.94761175] [0.46298704 0. 0. 0. 0. 0. ] [0. 0. 0. 0. 0.7546492 0. ] [0. 0. 0.27545735 0. 0. 0. ] [0. 0. 0. 0. 0. 0. ] [0. 0. 0. 0. 0. 0. ] [0. 0. 0. 0. 0. 0.982115 ] [0. 0. 0.43026584 0. 0.…	[[0. 0. 0.3300165 0. 0. 0. 0. 0. 0. 0. 0. 0.03047337 0.5479795 0. 0. 0. 0.07327585 0. 0. 0. 1.0725137 0. 0. 0. 0. 0. 0. 0. 0. 0. 0. 0. 0. 0. 0. 0. 0. 0. 0. 0.35858333 0. 0. 0. 0. 0. 0. 0. 0. 0. 0. ] [0. 0. 0. 0. 0. 0. 0. 0. 0. 0. 0. 0. 0. 0. 0. 0. 0. 0.04857391 0.48824835 0. 0. 0. 1.1119071 0. 0. 0. 0. 0. 0. 0. 0. 0. 0. 0. 0. 0. 0. 0. 0. 0. 0. 0. 0. 0. 0. 0. 0. 0. 0. 0. ]]	0.9278446	150	0.013710866640839313	0.014578250319593483	0.0	0.048675325
jPrB6rra	large	50	0.01	0.15	128	200.0	50.0	0.0001	0.001	0.05	1.0	[[ 0.00000000e+00 7.22509067e-05 0.00000000e+00 ... -5.53592592e-02 -7.92628750e-02 -1.33005127e-01] [ 0.00000000e+00 0.00000000e+00 0.00000000e+00 ... -9.07529071e-02 -7.33730271e-02 -1.13601610e-01] [ 1.76207430e-03 1.04096594e-04 0.00000000e+00 ... -1.63509116e-01 -6.47547692e-02 -1.94742739e-01] ... [ 6.00511245e-02 2.71039258e-04 7.01365322e-02 ... 0.00000000e+00 -9.26879409e-04 -9.55253690e…	[[0.00000000e+00 0.00000000e+00 0.00000000e+00 3.17591429e-01 0.00000000e+00 0.00000000e+00] [0.00000000e+00 0.00000000e+00 0.00000000e+00 0.00000000e+00 0.00000000e+00 3.42522532e-01] [0.00000000e+00 0.00000000e+00 5.06857693e-01 0.00000000e+00 0.00000000e+00 0.00000000e+00] [0.00000000e+00 3.50901753e-01 0.00000000e+00 0.00000000e+00 0.00000000e+00 0.00000000e+00] [0.00000000e+00 0.00000000e+00…	[[0. 0. 0. 0. 0.52832747 0.54066813 0. 0. 0. 0. 0. 0. 0. 0. 0.91588223 0. 0. 0.1909269 0. 0. 0. 0. 0. 0. 0. 0. 0. 0. 0. 0. 0. 0. 0. 0. 0. 0. 0.48496345 0. 0. 0. 0. 0. 0. 0. 0. 0. 0. 0. 0. 0. ] [0. 0. 0. 0. 0. 0. 0.78435886 0. 0.66904354 0. 0. 0. 0. 0. 0. 0. 0. 0. 0. 0. 0. 0. 0. 0. 0. 0. 0. 0. 0. 0. 0. 0. 0. 0. 0.65559644 0. 0. 0. 0. 0. 0. 0. 0. 0. 0. 0. 0. 0. 0. 0. ]]	0.9278146	128	0.013711381082733473	0.01962145215107335	2.9361704e-09	0.048591863
vVzimRll	large	50	0.01	0.15	128	200.0	50.0	0.0001	0.001	0.05	1.0	[[ 0. 0.00205923 0.1918201 ... -0. -0.03700276 -0.06164858] [ 0.08354809 0. 0.00075827 ... -0.01015363 -0.13328215 -0.293301 ] [ 0.03203449 0.00051999 0. ... -0.00078652 -0.03080943 -0.07435424] ... [ 0. 0. 0. ... 0. -0.02055441 -0.00900752] [ 0. 0. 0. ... -0.03940335 0. -0.2882188 ] [ 0.14371414 0. 0.09642807 ... -0.02236631 -0.42427984 0. ]]	[[2.0985921e-01 0.0000000e+00 0.0000000e+00 0.0000000e+00 0.0000000e+00 0.0000000e+00] [0.0000000e+00 0.0000000e+00 4.0980715e-01 0.0000000e+00 0.0000000e+00 0.0000000e+00] [4.9591962e-01 0.0000000e+00 0.0000000e+00 0.0000000e+00 0.0000000e+00 0.0000000e+00] [0.0000000e+00 0.0000000e+00 5.9130549e-01 0.0000000e+00 0.0000000e+00 0.0000000e+00] [0.0000000e+00 0.0000000e+00 0.0000000e+00 0.0000000e+…	[[0.0000000e+00 0.0000000e+00 0.0000000e+00 0.0000000e+00 0.0000000e+00 0.0000000e+00 0.0000000e+00 0.0000000e+00 0.0000000e+00 0.0000000e+00 0.0000000e+00 0.0000000e+00 6.3264930e-01 0.0000000e+00 0.0000000e+00 0.0000000e+00 0.0000000e+00 0.0000000e+00 0.0000000e+00 0.0000000e+00 0.0000000e+00 0.0000000e+00 0.0000000e+00 0.0000000e+00 0.0000000e+00 0.0000000e+00 7.1137059e-01 0.0000000e+00 0.000…	0.9277351	97	0.01384716923866007	0.014324849885370996	2.981109e-05	0.050462835
J9TMtTy4	large	50	0.01	0.15	128	200.0	50.0	0.0001	0.001	0.05	1.0	[[ 0. 0. 0. ... -0.06964179 -0.19304703 -0.12774847] [ 0.00080012 0. 0.1470547 ... -0.17344192 -0.17867893 -0.07224723] [ 0.00094813 0.1269921 0. ... -0.1251493 -0.16030577 -0.08846035] ... [ 0.14573085 0. 0. ... 0. -0.00040427 -0.00324616] [ 0.08213565 0. 0. ... -0. 0. -0.00212731] [ 0.09804725 0. 0. ... -0.00429178 -0.08524315 0. ]]	[[0. 0. 0. 0. 0. 0.2980651 ] [0. 0. 0. 0. 0.4017476 0. ] [0. 0. 0. 0. 0.42099088 0. ] [0. 0.4779041 0. 0. 0. 0. ] [0.12929425 0. 0. 0. 0. 0. ] [0. 0. 0.40901032 0. 0. 0. ] [0.08050635 0. 0. 0. 0. 0. ] [0. 0. 0. 0. 1.0079519 0. ] [0.17773302 0. 0. 0. 0. 0. ] [0. 0. 0. 0. 0. 0. ] [0. 0. 0.8420717 0. 0. 0. ] [0. 0. 0. 0. 0.6807791 0. ] [0. 0.23489746 0. 0. 0. 0. ] [0. 0.29756695 0. 0. 0. 0. ] [0. 0.…	[[0. 0. 0. 0. 0. 0. 0. 0. 0. 0. 0. 0. 0. 0. 0. 0. 0. 0. 0. 0. 0. 0.17108002 0. 0. 0. 0. 0.02900441 0. 0. 0. 0. 0. 0. 0. 0.519648 0. 0. 0. 1.170239 0. 0. 0. 0. 0. 0. 0. 0. 0. 0. 0. ] [0. 0. 0. 0. 0. 0. 0. 0. 0. 1.148525 0. 0. 0. 0. 0. 0. 0. 0. 0. 0. 0. 0. 0. 0. 0. 0. 0. 0. 0. 0. 0. 0. 0.5701811 0. 0. 0. 0. 0. 0. 0. 0. 0. 0. 0. 0. 0. 0. 0. 0. 0. ]]	0.92763424	122	0.01371477780242761	0.013779727721379862	0.0	0.048096053
lJpAzTPD	large	50	0.01	0.15	128	200.0	50.0	0.0001	0.001	0.05	1.0	[[ 0.0000000e+00 1.1179327e-03 0.0000000e+00 ... -2.4470100e-01 -8.7870359e-02 -3.6058477e-01] [ 1.6099876e-02 0.0000000e+00 0.0000000e+00 ... -2.8703490e-04 -1.6206630e-02 -9.5117636e-02] [ 0.0000000e+00 0.0000000e+00 0.0000000e+00 ... -2.4340734e-01 -3.5543680e-02 -1.9422047e-03] ... [ 4.6587986e-01 3.4084406e-01 0.0000000e+00 ... 0.0000000e+00 -0.0000000e+00 -1.8106173e-01] [ 2.8785046e-03 3.8…	[[0.0000000e+00 0.0000000e+00 0.0000000e+00 0.0000000e+00 0.0000000e+00 8.1035835e-01] [0.0000000e+00 4.1357380e-01 0.0000000e+00 0.0000000e+00 0.0000000e+00 0.0000000e+00] [0.0000000e+00 0.0000000e+00 2.8949067e-01 0.0000000e+00 0.0000000e+00 0.0000000e+00] [0.0000000e+00 0.0000000e+00 0.0000000e+00 0.0000000e+00 0.0000000e+00 0.0000000e+00] [0.0000000e+00 0.0000000e+00 0.0000000e+00 0.0000000e+…	[[0.0000000e+00 0.0000000e+00 0.0000000e+00 1.1248262e+00 0.0000000e+00 0.0000000e+00 5.2710623e-01 0.0000000e+00 0.0000000e+00 0.0000000e+00 0.0000000e+00 0.0000000e+00 0.0000000e+00 3.1522050e-01 0.0000000e+00 0.0000000e+00 0.0000000e+00 0.0000000e+00 5.0169849e-01 0.0000000e+00 0.0000000e+00 0.0000000e+00 0.0000000e+00 0.0000000e+00 1.5743019e-01 4.8516851e-02 2.2482884e-05 0.0000000e+00 0.000…	0.92759556	141	0.0139055911037657	0.014077659986085362	0.00017654222	0.04826058
jdLenmus	large	50	0.01	0.15	128	200.0	50.0	0.0001	0.001	0.05	1.0	[[ 0. 0. 0. ... -0.1238768 -0.00828583 -0.10255421] [ 0. 0. 0. ... -0.07015671 -0.00255318 -0.0211481 ] [ 0. 0. 0. ... -0.06554414 -0.00205736 -0.0183735 ] ... [ 0.08622736 0.01793698 0.02536537 ... 0. -0. -0.00642257] [ 0. 0. 0. ... -0.06110027 0. -0.00957202] [ 0.00156357 0.00583157 0.00795894 ... -0.45043087 -0.00086861 0. ]]	[[0.0000000e+00 0.0000000e+00 0.0000000e+00 0.0000000e+00 0.0000000e+00 4.1767028e-01] [0.0000000e+00 0.0000000e+00 0.0000000e+00 0.0000000e+00 0.0000000e+00 0.0000000e+00] [2.6321251e-02 0.0000000e+00 0.0000000e+00 0.0000000e+00 0.0000000e+00 0.0000000e+00] [1.3455002e-02 0.0000000e+00 0.0000000e+00 0.0000000e+00 0.0000000e+00 0.0000000e+00] [0.0000000e+00 0.0000000e+00 0.0000000e+00 0.0000000e+…	[[0. 0. 0. 0. 0. 0.39771244 0.16585588 0. 0. 0.13112828 0. 0. 0. 0. 0.12972793 0. 0. 0.04653315 0. 0. 0. 0. 0. 0. 0.99078315 0. 0. 0. 0.74283916 0. 0. 0. 0. 0. 0. 0. 0. 0. 0. 0. 0. 0. 0. 0. 0. 0. 0. 0. 0. 0. ] [0. 0.06481195 0. 0. 0. 0. 0. 0.06400987 0. 0. 0. 0. 0. 0. 0. 1.1212853 0. 0. 0. 0. 0. 0. 0.21677057 0. 0. 0.6112992 0. 0. 0. 0. 0. 0.12924254 0. 0.04881703 0.30152166 0.08477081 0. 0. 0. 0…	0.92758083	200	0.013411802363892396	0.01857936448521084	9.973137e-05	0.039874915
IMyquTN1	large	50	0.01	0.15	128	200.0	50.0	0.0001	0.001	0.05	1.0	[[ 0.00000000e+00 2.08666816e-01 1.85986999e-02 ... -3.44452947e-01 -2.06121162e-01 -9.31557850e-04] [ 1.70551211e-01 0.00000000e+00 7.70605620e-05 ... -4.20236826e-01 -1.79925650e-01 -6.80321036e-03] [ 8.88363749e-04 0.00000000e+00 0.00000000e+00 ... -7.40178823e-02 -6.01657853e-02 -2.25220677e-02] ... [ 0.00000000e+00 1.39685264e-02 1.92137569e-01 ... 0.00000000e+00 -1.16406746e-01 -3.76472669e…	[[0. 0. 0. 0. 0.5235602 0. ] [0. 0. 0. 0. 0.8334262 0. ] [0. 0. 0. 0. 0. 0. ] [0. 0. 0. 0.49081326 0. 0. ] [0. 0. 0.2199779 0. 0. 0. ] [0. 0. 0. 0. 0. 0.85671955] [0. 0. 0. 0.72789264 0. 0. ] [0. 0. 0.52161586 0. 0. 0. ] [0. 0. 0. 0. 0.85974175 0. ] [0. 0. 0. 0. 0. 0.6183601 ] [0. 0. 0. 0.7324978 0. 0. ] [0. 0. 0.79479915 0. 0. 0. ] [0. 0. 0. 0. 0. 0. ] [0. 0.43784004 0. 0. 0. 0. ] [0. 0. 0. 0. 0…	[[0. 0. 0. 0. 0. 0. 0. 0. 0. 0. 0. 0. 0. 0. 0.7980708 0. 0. 0. 0. 1.0428299 0. 0. 0. 0. 0. 0. 0. 0. 0. 0. 0. 0. 0. 0. 0. 0. 0. 0. 0. 0. 0. 0. 0. 0. 0. 0. 0. 0. 0. 0. ] [0. 0. 0.68591 0. 0. 0. 0. 0. 0. 0. 0. 0. 0.6696996 0. 0. 0. 0. 0. 0. 0. 0. 0.8441389 0. 0. 0. 0. 0. 0. 0. 0. 0. 0. 0. 0. 0. 0. 0. 0. 0. 0. 0. 0. 0. 0. 0. 0. 0. 0. 0. 0. ]]	0.9274654	88	0.01390603981498215	0.017066927171415752	0.0	0.05139351
KUGWXW4H	large	50	0.01	0.15	128	200.0	50.0	0.0001	0.001	0.05	1.0	[[ 0. 0.00391832 0. ... -0.02107744 -0.06464427 -0.18199803] [ 0. 0. 0. ... -0.00743093 -0.08167441 -0.16954483] [ 0. 0. 0. ... -0.00177964 -0.02466386 -0.0787621 ] ... [ 0. 0. 0. ... 0. -0.02106195 -0.05949715] [ 0. 0.01739485 0.01393312 ... -0. 0. -0. ] [ 0.21537396 0.02843764 0.02151501 ... -0. -0. 0. ]]	[[0. 0. 0.7507261 0. 0. 0. ] [0. 0. 0. 0. 0. 0.31084627] [0. 0. 0. 0. 0. 0.015559 ] [0. 0.04929281 0. 0. 0. 0. ] [0. 0. 0. 0. 0.6935159 0. ] [0. 0. 0. 0. 0.38251114 0. ] [0.5598698 0. 0. 0. 0. 0. ] [0. 0. 0. 0. 0. 0. ] [0. 0. 0. 0.4788953 0. 0. ] [0. 0. 0. 0.47100297 0. 0. ] [0. 0. 0. 0. 0. 0.7598005 ] [0. 0. 0. 0. 0. 0.22760846] [0. 0.33967713 0. 0. 0. 0. ] [0. 0.5136777 0. 0. 0. 0. ] [0. 0. 0. …	[[0. 0. 0. 0. 0. 0. 0. 0.21546356 0. 0. 0. 0. 0. 0. 0. 0. 0. 0. 0. 0. 0. 0. 0. 0. 0. 0.58359945 0. 0.7737394 0. 0.8463061 0. 0. 0. 0. 0. 0. 0. 0. 0. 0. 0. 0. 0. 0. 0. 0. 0. 0. 0. 0. ] [0. 0. 0. 0. 0. 0. 0. 0. 0. 0. 0. 0. 0. 0. 0. 0. 0. 0. 0. 0. 0. 0. 0. 0. 0.06641087 0. 0.41536865 0. 0. 0. 0. 0.5438807 0. 0. 0. 0. 0. 0.08224393 0. 1.185656 0. 0. 0. 0. 0. 0. 0. 0. 0. 0. ]]	0.9273403	117	0.01361706813590394	0.016192934517231253	0.0	0.04522307
6XCSGuPm	large	50	0.01	0.15	128	200.0	50.0	0.0001	0.001	0.05	1.0	[[ 0.00000000e+00 0.00000000e+00 1.08084016e-04 ... -0.00000000e+00 -1.11749854e-04 -8.21033027e-03] [ 0.00000000e+00 0.00000000e+00 1.32877659e-03 ... -2.53562164e-02 -8.50173160e-02 -0.00000000e+00] [ 1.34674890e-03 0.00000000e+00 0.00000000e+00 ... -1.17821075e-01 -1.60006538e-01 -1.35464087e-01] ... [ 1.08728178e-01 3.05375783e-03 5.64071871e-02 ... 0.00000000e+00 -0.00000000e+00 -0.00000000e…	[[3.0358979e-01 0.0000000e+00 0.0000000e+00 0.0000000e+00 0.0000000e+00 0.0000000e+00] [0.0000000e+00 4.6091825e-01 0.0000000e+00 0.0000000e+00 0.0000000e+00 0.0000000e+00] [0.0000000e+00 0.0000000e+00 0.0000000e+00 5.3530419e-01 0.0000000e+00 0.0000000e+00] [0.0000000e+00 0.0000000e+00 0.0000000e+00 0.0000000e+00 0.0000000e+00 0.0000000e+00] [0.0000000e+00 0.0000000e+00 0.0000000e+00 0.0000000e+…	[[0.0000000e+00 0.0000000e+00 0.0000000e+00 1.1338401e+00 0.0000000e+00 0.0000000e+00 0.0000000e+00 0.0000000e+00 0.0000000e+00 3.7429690e-01 0.0000000e+00 0.0000000e+00 0.0000000e+00 0.0000000e+00 0.0000000e+00 0.0000000e+00 0.0000000e+00 4.9022473e-02 0.0000000e+00 0.0000000e+00 0.0000000e+00 4.5995602e-01 0.0000000e+00 0.0000000e+00 0.0000000e+00 0.0000000e+00 0.0000000e+00 0.0000000e+00 0.000…	0.9269347	141	0.014167552399966452	0.01978178740375572	0.00029546692	0.049055684
XX3pBJjB	large	50	0.01	0.15	128	200.0	50.0	0.0001	0.001	0.05	1.0	[[ 0. 0. 0.00055667 ... -0.09227294 -0.23798549 -0.14495079] [ 0. 0. 0. ... -0.08841171 -0.19140029 -0.16499826] [ 0. 0. 0. ... -0.01279372 -0.03842704 -0.02550763] ... [ 0. 0.19049323 0.00220215 ... 0. -0.05201669 -0.01903635] [ 0.25154507 0.2072688 0.04059254 ... -0.00034456 0. -0. ] [ 0.17776734 0.15024568 0.01557185 ... -0.0011731 -0. 0. ]]	[[0. 0. 0.820112 0. 0. 0. ] [0. 0. 0. 0. 0.851137 0. ] [0. 0.1447758 0. 0. 0. 0. ] [0. 0. 0. 0.8914125 0. 0. ] [0. 0. 0. 0.4440249 0. 0. ] [0. 0. 0. 0. 0. 0. ] [0.35037768 0. 0. 0. 0. 0. ] [0. 0. 0. 0. 0. 0. ] [0. 0. 0. 0. 0.71836334 0. ] [0.09986355 0. 0. 0. 0. 0. ] [0.0544581 0. 0. 0. 0. 0. ] [0. 0. 0. 0. 0. 0. ] [0. 0. 0. 0. 0.7333205 0. ] [0. 0. 0. 0. 0. 0. ] [0. 0. 0. 0.27777985 0. 0. ] [0. …	[[0. 0. 0. 0. 0. 0. 0. 0.66924 0. 0. 0. 1.1415639 0. 0. 0. 0. 0. 0. 0. 0. 0. 0. 0. 0. 0. 0. 0. 0. 0. 0. 0. 0. 0. 0. 0. 0. 0. 0. 0. 0. 0. 0. 0. 0. 0. 0. 0. 0. 0. 0. ] [0. 0. 0. 0. 0. 0.65679824 0. 0. 0. 0. 0. 0. 0. 0.8755106 0. 0.6640851 0. 0. 0. 0. 0. 0.08283994 0. 0. 0. 0. 0. 0. 0. 0. 0. 0. 0. 0. 0. 0. 0. 0. 0. 0. 0. 0. 0. 0. 0. 0. 0. 0. 0. 0. ]]	0.92685574	110	0.013731759496861035	0.01736034198353688	0.0	0.046002164
Yyc1cSUO	large	50	0.01	0.15	128	200.0	50.0	0.0001	0.001	0.05	1.0	[[ 0.00000000e+00 0.00000000e+00 0.00000000e+00 ... -2.43538730e-02 -5.27215563e-02 -6.71528466e-03] [ 2.52046535e-04 0.00000000e+00 1.30527583e-03 ... -2.10251316e-01 -2.56469548e-01 -9.92068127e-02] [ 0.00000000e+00 1.27202994e-03 0.00000000e+00 ... -2.21452881e-02 -4.82423902e-02 -4.02374746e-04] ... [ 4.67690267e-02 3.31630022e-03 1.51109295e-02 ... 0.00000000e+00 -8.02458017e-05 -4.46982011e…	[[6.5724939e-02 0.0000000e+00 0.0000000e+00 0.0000000e+00 0.0000000e+00 0.0000000e+00] [0.0000000e+00 0.0000000e+00 0.0000000e+00 1.3766050e-06 6.9071424e-01 0.0000000e+00] [0.0000000e+00 0.0000000e+00 0.0000000e+00 0.0000000e+00 0.0000000e+00 0.0000000e+00] [0.0000000e+00 0.0000000e+00 0.0000000e+00 0.0000000e+00 0.0000000e+00 0.0000000e+00] [0.0000000e+00 0.0000000e+00 0.0000000e+00 0.0000000e+…	[[0. 0. 0. 0.6021289 0. 0. 1.1849675 0. 0. 0. 0. 0.0192711 0. 0. 0. 0.2397354 0. 0.12515505 0. 0. 0.01010733 0. 0. 0. 0. 0. 0.20253333 0. 0. 0.04530114 0. 0. 0. 0. 0. 0. 0. 0. 0.27511466 0. 0. 0. 0. 0. 0. 0. 0. 0. 0. 0. ] [0. 0. 0.08220461 0. 0. 0.85432774 0. 0. 0. 0. 0. 0. 0. 0.90360546 0. 0. 0. 0. 0. 0. 0. 0. 0. 0. 0. 0. 0. 0. 0. 0. 0. 0.03688207 0.03779501 0. 0. 0. 0. 0. 0. 0. 0. 0. 0. 0. 0. 0…	0.92676604	200	0.014759277283317513	0.0139435442785422	0.0010760005	0.044752277
DshwqDjp	large	50	0.01	0.15	128	200.0	50.0	0.0001	0.001	0.05	1.0	[[ 0.00000000e+00 0.00000000e+00 0.00000000e+00 ... -3.01956013e-02 -3.04478128e-03 -2.41543464e-02] [ 1.00463476e-04 0.00000000e+00 0.00000000e+00 ... -2.81296391e-02 -1.13616965e-03 -1.45465359e-02] [ 1.02399220e-03 0.00000000e+00 0.00000000e+00 ... -1.50754854e-01 -1.63691528e-02 -1.39631018e-01] ... [ 2.57216264e-02 1.39186755e-01 0.00000000e+00 ... 0.00000000e+00 -1.78306841e-03 -8.80475491e…	[[0.11402307 0. 0. 0. 0. 0. ] [0. 0.26300895 0. 0. 0. 0. ] [0. 0. 0.6272692 0. 0. 0. ] [0. 0. 0. 0. 0.8047821 0. ] [0.37188467 0. 0. 0. 0. 0. ] [0. 0. 0. 0. 0. 0. ] [0. 0. 0. 0.7067808 0. 0. ] [0. 0. 0. 0. 0. 0. ] [0.5369391 0. 0. 0. 0. 0. ] [0. 0. 0. 0.4508249 0. 0. ] [0. 0. 0. 0.71437824 0. 0. ] [0. 0. 0. 0. 0. 0. ] [0. 0. 0. 0. 0.7588311 0. ] [0. 0. 0. 0. 0. 1.0010421 ] [0. 0. 0. 0. 0. 0. ] [0…	[[0. 0. 0. 0. 0. 0. 0. 0. 0. 0. 0. 0. 0. 0. 1.0399013 0. 0. 0. 0. 0. 0. 0. 0. 0. 0. 0. 0. 0. 0. 0. 0. 0. 0.56322616 0. 0. 0. 0. 0.6114488 0.10694525 0. 0. 0. 0. 0. 0. 0. 0. 0. 0. 0. ] [0. 0. 0. 0. 0. 0.61488116 0. 0.6223663 0. 0. 0. 0.39438662 0. 0. 0. 0. 0. 0. 0. 0. 0. 0. 1.0299121 0. 0. 0. 0. 0. 0. 0. 0. 0. 0. 0. 0. 0. 0. 0. 0. 0. 0. 0. 0. 0. 0. 0. 0. 0. 0. 0. ]]	0.9265505	103	0.013879759175082048	0.01989572627676858	0.0	0.048008237
VFLV3LQq	large	50	0.01	0.15	128	200.0	50.0	0.0001	0.001	0.05	1.0	[[ 0.00000000e+00 6.95519440e-04 6.74351817e-04 ... -2.54866015e-03 -5.81961498e-02 -0.00000000e+00] [ 3.76914431e-05 0.00000000e+00 0.00000000e+00 ... -1.68569192e-01 -2.19027221e-01 -1.14273675e-01] [ 0.00000000e+00 6.19991159e-04 0.00000000e+00 ... -1.89674199e-01 -3.36501971e-02 -1.53097004e-01] ... [ 2.80169606e-01 4.46074642e-02 3.36088054e-02 ... 0.00000000e+00 -0.00000000e+00 -0.00000000e…	[[4.2935625e-01 0.0000000e+00 0.0000000e+00 0.0000000e+00 0.0000000e+00 0.0000000e+00] [0.0000000e+00 0.0000000e+00 4.1983759e-01 0.0000000e+00 0.0000000e+00 0.0000000e+00] [0.0000000e+00 0.0000000e+00 0.0000000e+00 8.1054670e-01 0.0000000e+00 0.0000000e+00] [0.0000000e+00 0.0000000e+00 0.0000000e+00 7.9077750e-01 0.0000000e+00 0.0000000e+00] [4.4097885e-01 0.0000000e+00 0.0000000e+00 0.0000000e+…	[[0.0000000e+00 0.0000000e+00 0.0000000e+00 0.0000000e+00 0.0000000e+00 0.0000000e+00 0.0000000e+00 0.0000000e+00 1.0968435e+00 0.0000000e+00 0.0000000e+00 0.0000000e+00 0.0000000e+00 0.0000000e+00 0.0000000e+00 0.0000000e+00 5.5602682e-01 0.0000000e+00 0.0000000e+00 0.0000000e+00 0.0000000e+00 6.5159655e-01 0.0000000e+00 0.0000000e+00 0.0000000e+00 0.0000000e+00 0.0000000e+00 0.0000000e+00 0.000…	0.9263558	132	0.01404200473593341	0.013623702567484644	0.00011862045	0.048271902
Gmu7vHXb	large	50	0.01	0.15	128	200.0	50.0	0.0001	0.001	0.05	1.0	[[ 0.0000000e+00 1.5269194e-02 5.5572018e-02 ... -0.0000000e+00 -2.5821060e-01 -0.0000000e+00] [ 4.1868974e-04 0.0000000e+00 5.2289106e-04 ... -4.1430327e-03 -3.3065621e-04 -4.3100463e-03] [ 6.3145757e-02 1.9626454e-02 0.0000000e+00 ... -0.0000000e+00 -8.5611343e-02 -0.0000000e+00] ... [ 1.4018084e-02 1.0083620e-02 4.9679566e-02 ... 0.0000000e+00 -5.2501768e-01 -0.0000000e+00] [ 3.9750997e-02 7.8…	[[0.0000000e+00 0.0000000e+00 0.0000000e+00 0.0000000e+00 0.0000000e+00 0.0000000e+00] [0.0000000e+00 0.0000000e+00 0.0000000e+00 0.0000000e+00 0.0000000e+00 0.0000000e+00] [0.0000000e+00 0.0000000e+00 0.0000000e+00 0.0000000e+00 0.0000000e+00 0.0000000e+00] [0.0000000e+00 0.0000000e+00 0.0000000e+00 0.0000000e+00 5.3855020e-01 0.0000000e+00] [0.0000000e+00 0.0000000e+00 0.0000000e+00 0.0000000e+…	[[0. 0.22157015 0. 0. 0. 0. 0. 0. 0. 0. 0. 0.6216291 0. 0.577954 0. 0. 0. 0. 0. 0. 0. 0. 0. 0. 0.30201554 0. 0. 0. 0. 0. 0. 0. 0. 1.0110867 0. 0. 0. 0. 0. 0. 0. 0. 0. 0. 0. 0. 0. 0. 0. 0. ] [0.7390499 0. 0.51764756 0. 0. 0. 0. 0.25454798 0.5062018 0. 0. 0. 0. 0. 0. 0. 0.621563 0. 0. 0. 0. 0. 0. 0. 0. 0. 0. 0. 0.07396386 0. 0. 0.71729594 0. 0. 0. 0. 0. 0. 0. 0. 0. 0. 0. 0. 0. 0. 0. 0. 0. 0. ]]	0.926136	123	0.01372809795041879	0.013852514285180305	1.3740461e-05	0.043404594
ErEUOtxz	large	50	0.01	0.15	128	200.0	50.0	0.0001	0.001	0.05	1.0	[[ 0.0000000e+00 0.0000000e+00 2.4238009e-04 ... -3.2634463e-02 -6.7498334e-02 -3.2765336e-02] [ 0.0000000e+00 0.0000000e+00 1.8670922e-02 ... -2.0723831e-02 -4.1528255e-02 -1.4311805e-02] [ 3.0776835e-03 4.9772713e-02 0.0000000e+00 ... -3.1373106e-02 -7.1223356e-02 -1.9110693e-04] ... [ 4.7108740e-02 0.0000000e+00 0.0000000e+00 ... 0.0000000e+00 -1.0846793e-02 -2.4721317e-01] [ 4.8149105e-02 2.0…	[[0.24133798 0. 0. 0. 0. 0. ] [0. 0.16743985 0. 0. 0. 0. ] [0. 0.41138005 0. 0. 0. 0. ] [0. 0. 0. 0. 0. 0.7618222 ] [0. 0. 0. 0.93599266 0. 0. ] [0. 0. 0. 0. 0.00994801 0. ] [0.2877258 0. 0. 0. 0. 0. ] [0. 0. 0.8851894 0. 0. 0. ] [0. 0. 0.06397927 0. 0. 0. ] [0. 0. 0.7392955 0. 0. 0. ] [0. 0. 0. 0. 0. 0. ] [0. 0. 0.7583614 0. 0. 0. ] [0. 0. 0. 0. 0.25617543 0. ] [0. 0. 0. 0. 0. 0. ] [0. 0. 0. 0. …	[[0.0000000e+00 0.0000000e+00 0.0000000e+00 0.0000000e+00 0.0000000e+00 0.0000000e+00 0.0000000e+00 0.0000000e+00 0.0000000e+00 0.0000000e+00 0.0000000e+00 0.0000000e+00 0.0000000e+00 2.7441409e-01 0.0000000e+00 0.0000000e+00 0.0000000e+00 0.0000000e+00 0.0000000e+00 0.0000000e+00 0.0000000e+00 0.0000000e+00 0.0000000e+00 0.0000000e+00 0.0000000e+00 0.0000000e+00 0.0000000e+00 3.9148617e-01 0.000…	0.9260487	135	0.013822061465018326	0.01880593759318193	4.6479238e-07	0.045276355
hd2rJKM9	large	50	0.01	0.15	128	200.0	50.0	0.0001	0.001	0.05	1.0	[[ 0.0000000e+00 1.6719034e-01 1.4968275e-01 ... -7.4570700e-05 -0.0000000e+00 -0.0000000e+00] [ 1.5759862e-03 0.0000000e+00 5.8604713e-04 ... -9.7756053e-04 -2.3257026e-01 -2.4620229e-01] [ 0.0000000e+00 0.0000000e+00 0.0000000e+00 ... -9.9307217e-02 -5.4005548e-02 -2.1038273e-02] ... [ 3.5621814e-02 4.9020386e-01 3.6706790e-02 ... 0.0000000e+00 -2.9398924e-01 -4.4376373e-01] [ 1.7119057e-01 2.7…	[[0. 0. 0. 0. 0. 0. ] [0. 0. 0.71919173 0. 0. 0. ] [0.3627649 0. 0. 0. 0. 0. ] [0. 0. 0. 0.01034969 0. 0. ] [0. 0. 0. 0. 0. 0. ] [0. 0. 0. 0.4935077 0. 0. ] [0. 0. 0. 0. 0. 0. ] [0. 0.20546538 0. 0. 0. 0. ] [0. 0.1613313 0. 0. 0. 0. ] [0. 0. 0. 0. 0. 0. ] [0. 0.24193016 0. 0. 0. 0. ] [0. 0. 0. 0. 0.34630135 0. ] [0. 0. 0. 0. 0. 0. ] [0. 0. 0. 0. 0. 0.50772244] [0. 0. 0. 0. 0. 0. ] [0. 0. 0. 0.746…	[[0.6964902 0. 0. 0. 0. 0. 0. 0. 0. 0.00503372 0. 0. 0. 0. 0.0757844 0. 0. 0. 0. 0. 0. 0. 0. 0. 0. 0. 0. 0. 0.20720984 0. 0. 1.0272079 0. 0. 0. 0.01744478 0. 0. 0. 0. 0. 0. 0. 0. 0. 0. 0. 0. 0. 0. ] [0. 0. 0. 0. 0.91540366 0. 0.03109453 0. 0. 0. 0. 0. 0.7909082 0. 0. 0. 0. 0. 0. 0. 0. 0. 0. 0. 0. 0. 0. 0.00923935 0. 0. 0. 0. 0. 0. 0. 0. 0. 0.43777537 0. 0. 0. 0. 0. 0. 0. 0. 0. 0. 0. 0. ]]	0.92601275	160	0.013706544331378407	0.01499954681429598	0.0	0.042862978
vHJoZnhp	large	50	0.01	0.15	128	200.0	50.0	0.0001	0.001	0.05	1.0	[[ 0.0000000e+00 8.0464911e-03 0.0000000e+00 ... -4.0090689e-03 -2.9332682e-03 -0.0000000e+00] [ 2.1299096e-02 0.0000000e+00 1.3113708e-03 ... -6.2546305e-02 -5.0201528e-03 -0.0000000e+00] [ 0.0000000e+00 0.0000000e+00 0.0000000e+00 ... -0.0000000e+00 -3.7235087e-03 -5.6409307e-02] ... [ 9.4122894e-02 1.5351626e-01 2.8463548e-01 ... 0.0000000e+00 -0.0000000e+00 -2.5982362e-01] [ 4.5940120e-02 8.6…	[[0. 0. 0. 0. 0. 0. ] [0. 0. 0. 0. 0. 0. ] [0. 0.20649637 0. 0. 0. 0. ] [0. 0. 0. 0. 0. 0. ] [0. 0. 0. 0.5360281 0. 0. ] [0. 0. 0. 0. 0. 0. ] [0. 0. 0. 0. 0.29719356 0. ] [0. 0. 0.55461144 0. 0. 0. ] [0. 0. 0. 0. 0.28493765 0. ] [0. 0. 0.8682264 0. 0. 0. ] [0. 0. 0. 0. 0. 0. ] [0. 0. 0. 0. 0. 0. ] [0. 0. 0. 0. 0.16443329 0. ] [0. 0. 0. 0. 0. 0.76916474] [0. 0. 0.1656347 0. 0. 0. ] [0. 0. 0. 0. 0.…	[[5.8183557e-01 0.0000000e+00 0.0000000e+00 2.8397009e-01 0.0000000e+00 7.0917779e-01 0.0000000e+00 0.0000000e+00 0.0000000e+00 0.0000000e+00 0.0000000e+00 4.9139205e-01 0.0000000e+00 0.0000000e+00 0.0000000e+00 0.0000000e+00 0.0000000e+00 3.6655874e-03 0.0000000e+00 0.0000000e+00 0.0000000e+00 0.0000000e+00 0.0000000e+00 0.0000000e+00 0.0000000e+00 0.0000000e+00 0.0000000e+00 0.0000000e+00 0.000…	0.92577666	139	0.014009070624079968	0.01485019013699558	4.267816e-06	0.04809024
usb2TdSI	large	50	0.01	0.15	128	200.0	50.0	0.0001	0.001	0.05	1.0	[[ 0. 0. 0. ... -0.48697525 -0.28348517 -0.06330631] [ 0. 0. 0.02125766 ... -0.08685029 -0.08748513 -0.1952457 ] [ 0. 0. 0. ... -0.01884044 -0.08543348 -0.0045663 ] ... [ 0.02195809 0.13749611 0.09580677 ... 0. -0.00456663 -0.00753793] [ 0.5703927 0.26543573 0.01727279 ... -0.35300273 0. -0.44779336] [ 0. 0.00122453 0.00704799 ... -0.23011553 -0.70367056 0. ]]	[[0.0000000e+00 0.0000000e+00 0.0000000e+00 6.1918926e-01 0.0000000e+00 0.0000000e+00] [0.0000000e+00 0.0000000e+00 0.0000000e+00 0.0000000e+00 0.0000000e+00 4.8877707e-01] [0.0000000e+00 0.0000000e+00 0.0000000e+00 0.0000000e+00 0.0000000e+00 1.3071147e-01] [1.5816200e-01 0.0000000e+00 0.0000000e+00 0.0000000e+00 0.0000000e+00 0.0000000e+00] [0.0000000e+00 0.0000000e+00 1.0722432e+00 0.0000000e+…	[[0.0000000e+00 0.0000000e+00 0.0000000e+00 0.0000000e+00 0.0000000e+00 0.0000000e+00 0.0000000e+00 0.0000000e+00 0.0000000e+00 0.0000000e+00 0.0000000e+00 3.5645186e-03 0.0000000e+00 8.6531031e-01 0.0000000e+00 0.0000000e+00 0.0000000e+00 0.0000000e+00 0.0000000e+00 0.0000000e+00 0.0000000e+00 0.0000000e+00 0.0000000e+00 8.5844731e-01 0.0000000e+00 0.0000000e+00 0.0000000e+00 0.0000000e+00 0.000…	0.9257151	110	0.01404064732293288	0.01531693037185404	3.7325426e-05	0.047868125
6xl2Qog9	large	50	0.01	0.15	128	200.0	50.0	0.0001	0.001	0.05	1.0	[[ 0.00000000e+00 0.00000000e+00 0.00000000e+00 ... -3.69094722e-02 -8.60610511e-03 -2.61370298e-02] [ 1.49198284e-03 0.00000000e+00 8.37443513e-04 ... -8.67047161e-02 -1.36306882e-01 -1.71048135e-01] [ 2.08208745e-04 3.76652896e-01 0.00000000e+00 ... -5.24482108e-04 -0.00000000e+00 -0.00000000e+00] ... [ 8.65834951e-03 3.13539475e-01 1.12118222e-01 ... 0.00000000e+00 -1.00992539e-03 -5.24633972e…	[[0.00000000e+00 0.00000000e+00 0.00000000e+00 0.00000000e+00 0.00000000e+00 0.00000000e+00] [0.00000000e+00 0.00000000e+00 0.00000000e+00 0.00000000e+00 7.09092379e-01 0.00000000e+00] [0.00000000e+00 0.00000000e+00 0.00000000e+00 0.00000000e+00 0.00000000e+00 3.74872889e-06] [0.00000000e+00 0.00000000e+00 7.50838518e-01 0.00000000e+00 0.00000000e+00 0.00000000e+00] [0.00000000e+00 3.68445814e-01…	[[0. 0. 0.9793982 0. 0. 0. 0. 0. 0.02302388 0. 0. 0. 0. 0. 0. 0. 0. 0. 0. 0. 0. 0. 0. 0. 0. 0. 0. 0.7142345 0. 0. 0. 0.03739681 0. 0. 0. 0. 0. 0.28003162 0. 0. 0. 0. 0. 0. 0. 0. 0. 0. 0. 0. ] [0.01290392 0. 0. 0. 0. 0. 0. 0. 0. 0. 0.3683185 0. 0. 0. 0. 0. 0.00392545 0. 0. 0. 0. 0. 0. 0. 0. 0. 0. 0. 0. 0. 0. 0. 0.54986644 1.1028111 0. 0.00971333 0. 0. 0. 0.05317044 0. 0. 0. 0. 0. 0. 0. 0. 0. 0. ]]	0.92563844	172	0.014021361929674942	0.01659707770579391	0.0001073081	0.04584305
6pWgswpy	large	50	0.01	0.15	128	200.0	50.0	0.0001	0.001	0.05	1.0	[[ 0.00000000e+00 0.00000000e+00 0.00000000e+00 ... -3.78039144e-02 -1.15996180e-02 -2.97398660e-02] [ 0.00000000e+00 0.00000000e+00 4.18746704e-03 ... -2.33404532e-01 -2.57433653e-01 -2.95997530e-01] [ 0.00000000e+00 2.11840146e-03 0.00000000e+00 ... -0.00000000e+00 -7.82400519e-02 -1.37492598e-05] ... [ 1.67167280e-02 0.00000000e+00 9.45004076e-02 ... 0.00000000e+00 -3.69111774e-03 -4.54855995e…	[[0. 0. 0. 0. 0.01020689 0. ] [0. 0. 0. 0.40120712 0. 0. ] [0. 0. 0. 0.25622663 0. 0. ] [0. 0. 0. 0. 0. 0. ] [0.0884286 0. 0. 0. 0. 0. ] [0. 0. 0. 0.6538547 0. 0. ] [0. 0.48678333 0. 0. 0. 0. ] [0. 0. 0. 0. 0. 0.86345273] [0. 0. 0.4953243 0. 0. 0. ] [0. 0.393619 0. 0. 0. 0. ] [0. 0. 0. 0. 0.23673847 0. ] [0. 0. 0. 0. 0. 0. ] [0. 0. 0. 0. 0. 0. ] [0. 0. 0.66793996 0. 0. 0. ] [0. 0.33269793 0. 0. 0…	[[0.0000000e+00 0.0000000e+00 0.0000000e+00 4.8283722e-02 0.0000000e+00 0.0000000e+00 0.0000000e+00 0.0000000e+00 0.0000000e+00 0.0000000e+00 0.0000000e+00 0.0000000e+00 0.0000000e+00 0.0000000e+00 0.0000000e+00 0.0000000e+00 0.0000000e+00 0.0000000e+00 0.0000000e+00 0.0000000e+00 0.0000000e+00 0.0000000e+00 0.0000000e+00 0.0000000e+00 0.0000000e+00 0.0000000e+00 0.0000000e+00 6.1591643e-01 0.000…	0.92563665	116	0.01394210575769345	0.0126700843580895	2.1134538e-07	0.046394397
4oJyaOnJ	large	50	0.01	0.15	128	200.0	50.0	0.0001	0.001	0.05	1.0	[[ 0.0000000e+00 0.0000000e+00 0.0000000e+00 ... -6.4874932e-02 -1.5194978e-01 -6.3443005e-02] [ 9.8897645e-04 0.0000000e+00 1.3416956e-01 ... -8.1473470e-02 -1.2080696e-01 -2.4745598e-02] [ 5.7531946e-04 1.3352889e-01 0.0000000e+00 ... -1.9862190e-01 -1.0770435e-01 -5.1318724e-02] ... [ 3.7701479e-03 6.4085951e-05 0.0000000e+00 ... 0.0000000e+00 -1.0156184e-01 -1.5601375e-04] [ 2.6536555e-04 1.1…	[[0.00000000e+00 0.00000000e+00 1.09407663e+00 0.00000000e+00 0.00000000e+00 0.00000000e+00] [0.00000000e+00 0.00000000e+00 0.00000000e+00 0.00000000e+00 7.39585400e-01 0.00000000e+00] [0.00000000e+00 0.00000000e+00 0.00000000e+00 0.00000000e+00 8.70345175e-01 0.00000000e+00] [0.00000000e+00 0.00000000e+00 0.00000000e+00 0.00000000e+00 0.00000000e+00 0.00000000e+00] [0.00000000e+00 3.42163831e-01…	[[0.00000000e+00 0.00000000e+00 0.00000000e+00 0.00000000e+00 0.00000000e+00 0.00000000e+00 0.00000000e+00 0.00000000e+00 0.00000000e+00 0.00000000e+00 0.00000000e+00 0.00000000e+00 0.00000000e+00 0.00000000e+00 0.00000000e+00 0.00000000e+00 0.00000000e+00 0.00000000e+00 0.00000000e+00 0.00000000e+00 0.00000000e+00 0.00000000e+00 0.00000000e+00 0.00000000e+00 0.00000000e+00 0.00000000e+00 0.00000…	0.92559844	107	0.014200961796773805	0.014231050262848537	9.261545e-07	0.051437814
cYbUT76b	large	50	0.01	0.15	128	200.0	50.0	0.0001	0.001	0.05	1.0	[[ 0. 0. 0. ... -0.04385307 -0.01027653 -0.03418881] [ 0.00042127 0. 0. ... -0.19858085 -0.10447723 -0.13894163] [ 0.0043115 0.00067747 0. ... -0.02879067 -0.00588244 -0.05961452] ... [ 0.01188641 0.0515634 0.15694082 ... 0. -0. -0. ] [ 0.00082301 0.05022622 0.0183894 ... -0.3233122 0. -0.28323874] [ 0.01690984 0.0988241 0.01908374 ... -0.1744723 -0.16228986 0. ]]	[[1.4475983e-02 0.0000000e+00 0.0000000e+00 0.0000000e+00 0.0000000e+00 0.0000000e+00] [0.0000000e+00 0.0000000e+00 0.0000000e+00 5.4206538e-01 0.0000000e+00 0.0000000e+00] [0.0000000e+00 2.6429161e-01 0.0000000e+00 0.0000000e+00 0.0000000e+00 0.0000000e+00] [0.0000000e+00 0.0000000e+00 0.0000000e+00 0.0000000e+00 7.5579864e-01 0.0000000e+00] [0.0000000e+00 4.3754406e-02 0.0000000e+00 0.0000000e+…	[[0. 0. 0. 0. 0. 0. 0. 0. 0. 0. 0.7492746 0. 0. 0. 0. 1.1176847 0. 0. 0. 0. 0. 0. 0. 0. 0. 0.06417337 0. 0. 0. 0. 0. 0. 0. 0. 0. 0. 0. 0. 0. 0. 0. 0. 0. 0. 0. 0. 0. 0. 0. 0. ] [0. 0. 0. 0. 0. 0. 0. 0. 0. 0. 0. 0. 0.15901482 0. 0. 0. 0.91458994 0. 0. 0. 0.6244642 0. 0. 0. 0. 0. 0.62489444 0. 0. 0. 0. 0. 0. 0. 0. 0. 0. 0. 0. 0. 0. 0. 0. 0. 0. 0. 0. 0. 0. 0. ]]	0.92542297	136	0.014048670687609248	0.013172126726971732	1.5770128e-08	0.047861654
3FqcQyV3	large	50	0.01	0.15	128	200.0	50.0	0.0001	0.001	0.05	1.0	[[ 0.00000000e+00 2.36221094e-04 0.00000000e+00 ... -2.09984228e-01 -3.48929822e-01 -2.79731959e-01] [ 3.64303596e-05 0.00000000e+00 9.38103369e-07 ... -7.47834742e-02 -1.45057896e-02 -5.09996526e-02] [ 7.10797030e-04 0.00000000e+00 0.00000000e+00 ... -1.34821326e-01 -6.65782988e-02 -1.96849808e-01] ... [ 1.84268355e-01 1.51596256e-02 1.03067376e-01 ... 0.00000000e+00 -3.74284863e-01 -1.58593446e…	[[0.0000000e+00 0.0000000e+00 0.0000000e+00 0.0000000e+00 1.0366449e+00 0.0000000e+00] [0.0000000e+00 0.0000000e+00 0.0000000e+00 5.9326153e-02 0.0000000e+00 0.0000000e+00] [0.0000000e+00 0.0000000e+00 0.0000000e+00 0.0000000e+00 0.0000000e+00 4.2783231e-01] [0.0000000e+00 0.0000000e+00 0.0000000e+00 0.0000000e+00 4.6605840e-01 0.0000000e+00] [0.0000000e+00 0.0000000e+00 8.1280059e-01 0.0000000e+…	[[0.0000000e+00 0.0000000e+00 0.0000000e+00 0.0000000e+00 0.0000000e+00 0.0000000e+00 3.4569137e-02 0.0000000e+00 0.0000000e+00 0.0000000e+00 0.0000000e+00 0.0000000e+00 0.0000000e+00 0.0000000e+00 0.0000000e+00 0.0000000e+00 0.0000000e+00 0.0000000e+00 0.0000000e+00 0.0000000e+00 0.0000000e+00 0.0000000e+00 0.0000000e+00 0.0000000e+00 0.0000000e+00 0.0000000e+00 7.6209080e-01 9.0268981e-01 0.000…	0.92540693	104	0.014553963496453232	0.012402534091638193	0.00030055732	0.051906604
83kAYRTb	large	50	0.01	0.15	128	200.0	50.0	0.0001	0.001	0.05	1.0	[[ 0.0000000e+00 1.1906578e-03 1.0567497e-03 ... -2.1751212e-02 -2.2572076e-01 -2.5927523e-01] [ 0.0000000e+00 0.0000000e+00 3.8438920e-02 ... -9.7010331e-03 -1.1378645e-01 -3.6293093e-02] [ 0.0000000e+00 1.1713622e-01 0.0000000e+00 ... -2.5696086e-02 -4.9752731e-02 -2.6781726e-01] ... [ 2.2627253e-04 0.0000000e+00 1.8067607e-04 ... 0.0000000e+00 -1.0211874e-02 -3.5711184e-02] [ 1.6929202e-01 3.1…	[[0. 0. 0. 0. 0. 0.5361464 ] [0. 0. 0. 0. 0.6214395 0. ] [0. 0. 0. 0. 0.60951215 0. ] [0. 0. 0.09977935 0. 0. 0. ] [0. 0. 0. 0. 0. 0. ] [0. 0. 0. 0. 0. 0. ] [0. 0. 0. 0. 0.578087 0. ] [0. 0. 0. 0.93696874 0. 0. ] [0. 0. 0. 0. 0. 0. ] [0. 0. 0. 0. 0. 0.72460455] [0.27442944 0. 0. 0. 0. 0. ] [0. 0. 0. 0. 0. 0.8265612 ] [0. 0. 0. 0. 0. 0. ] [0. 0. 0. 0. 0. 0.0035223 ] [0. 0. 0. 0. 0. 0. ] [0. 0. 0. …	[[0.0000000e+00 0.0000000e+00 0.0000000e+00 0.0000000e+00 0.0000000e+00 0.0000000e+00 0.0000000e+00 0.0000000e+00 6.2881362e-01 0.0000000e+00 0.0000000e+00 0.0000000e+00 2.5584916e-02 4.0523217e-05 6.0275674e-01 0.0000000e+00 0.0000000e+00 0.0000000e+00 0.0000000e+00 5.3634405e-01 0.0000000e+00 0.0000000e+00 0.0000000e+00 0.0000000e+00 0.0000000e+00 0.0000000e+00 0.0000000e+00 0.0000000e+00 0.000…	0.9250485	128	0.013947206487258276	0.013675905867583223	2.7012425e-07	0.044656742
EBQhfi9Z	large	50	0.01	0.15	128	200.0	50.0	0.0001	0.001	0.05	1.0	[[ 0. 0. 0. ... -0.48165822 -0.21834996 -0.14495082] [ 0. 0. 0.13623013 ... -0.05905643 -0.06151923 -0.09359468] [ 0. 0.12504248 0. ... -0.06915563 -0.07509995 -0.11269154] ... [ 0.08871844 0.15181527 0.20598209 ... 0. -0. -0.02878781] [ 0.1044315 0.06875037 0.08991747 ... -0. 0. -0.01266303] [ 0. 0.255895 0.37355292 ... -0.22192891 -0.22239734 0. ]]	[[0. 0. 0.7084895 0. 0. 0. ] [0. 0. 0. 0. 0. 0.4877008 ] [0. 0. 0. 0. 0. 0.6526523 ] [0. 0. 0. 0. 0. 0.9155901 ] [0. 0. 0.9919882 0. 0. 0. ] [0. 0. 0.19454843 0. 0. 0. ] [0. 0. 0. 0. 0. 0. ] [0. 0. 0.66499114 0. 0. 0. ] [0. 0. 0.79557806 0. 0. 0. ] [0. 0. 0. 0. 0. 0.08950678] [0.1475604 0. 0. 0. 0. 0. ] [0. 0. 0. 0. 0. 0. ] [0. 0. 0. 1.0690355 0. 0. ] [0. 0. 0. 0. 0. 0. ] [0. 0. 0. 0. 0. 0.552871…	[[0. 0. 0. 0. 0. 0. 0.04378397 0. 0. 0. 0. 0.09765282 0. 0.05605235 0. 0. 0. 0.58672494 0. 0. 0. 0. 0. 0. 0.02851687 0. 0. 0. 0.57589453 0.06265143 0. 0. 0. 0. 0.21297562 0. 0. 0. 0. 1.0708526 0. 0. 0. 0. 0. 0. 0. 0. 0. 0. ] [0. 0. 0. 0. 0. 0. 0. 0. 0. 0. 0. 0. 0. 0. 0. 0. 0. 0. 0. 0. 0. 0.6784577 0. 0. 0. 0. 0. 0.00953824 0. 0. 0. 0.21961707 0. 0.659108 0. 0.14204939 0. 0. 1.0062526 0. 0. 0. 0. …	0.9248651	138	0.01394843744734923	0.012729193601343367	0.0	0.044113684
Qq1lV1x3	large	50	0.01	0.15	128	200.0	50.0	0.0001	0.001	0.05	1.0	[[ 0.00000000e+00 2.32057719e-04 0.00000000e+00 ... -5.30975349e-02 -4.18332964e-01 -2.89879203e-01] [ 9.11015610e-04 0.00000000e+00 8.97736698e-02 ... -2.77906973e-02 -3.41269851e-01 -3.34529914e-02] [ 3.53713316e-04 2.14878656e-02 0.00000000e+00 ... -3.43622118e-02 -1.97307661e-01 -6.39157370e-02] ... [ 1.12212045e-04 8.49575400e-02 1.04221925e-02 ... 0.00000000e+00 -9.47023332e-02 -5.34536829e…	[[0.0000000e+00 0.0000000e+00 8.6715066e-01 0.0000000e+00 0.0000000e+00 0.0000000e+00] [0.0000000e+00 0.0000000e+00 0.0000000e+00 8.1266016e-01 0.0000000e+00 0.0000000e+00] [0.0000000e+00 0.0000000e+00 0.0000000e+00 0.0000000e+00 7.5063026e-01 0.0000000e+00] [0.0000000e+00 0.0000000e+00 0.0000000e+00 0.0000000e+00 0.0000000e+00 0.0000000e+00] [0.0000000e+00 0.0000000e+00 5.0656265e-01 0.0000000e+…	[[0. 0. 0. 0.63594717 0. 0. 0.1978987 0. 0. 0.9107301 0. 0. 0. 0. 0. 0. 0. 0. 0. 0.41745016 0.51200867 0. 0. 0. 0. 0. 0. 0. 0. 0. 0. 0. 0. 0. 0. 0. 0. 0.03517323 0. 0. 0. 0. 0. 0. 0. 0. 0. 0. 0. 0. ] [0. 0. 0. 0. 0. 0. 0. 0. 0. 0. 0. 0.9593169 0. 0. 0. 0. 0. 0. 0. 0. 0. 0. 0. 0.7768311 0. 0. 0. 0. 0. 0. 0. 0. 0. 0. 0. 0. 0. 0. 0. 0. 0. 0. 0. 0. 0. 0. 0. 0. 0. 0. ]]	0.92482454	106	0.014202420910199484	0.02337478001912435	6.7968654e-06	0.04893036
8Ze33ml6	large	50	0.01	0.15	128	200.0	50.0	0.0001	0.001	0.05	1.0	[[ 0. 0. 0. ... -0.00617354 -0.03268713 -0.02431175] [ 0.0050352 0. 0. ... -0. -0.12341193 -0. ] [ 0.00172118 0. 0. ... -0.02901428 -0.07737616 -0.09343703] ... [ 0. 0.02610032 0. ... 0. -0.01819085 -0.00633792] [ 0.01478376 0.05295025 0.16923383 ... -0.00082282 0. -0.00639142] [ 0.00424692 0.04048434 0. ... -0.01033298 -0.01628978 0. ]]	[[0.0000000e+00 0.0000000e+00 0.0000000e+00 0.0000000e+00 0.0000000e+00 0.0000000e+00] [0.0000000e+00 0.0000000e+00 0.0000000e+00 0.0000000e+00 0.0000000e+00 0.0000000e+00] [0.0000000e+00 0.0000000e+00 5.2018869e-01 0.0000000e+00 0.0000000e+00 0.0000000e+00] [1.5839256e-01 0.0000000e+00 0.0000000e+00 0.0000000e+00 0.0000000e+00 0.0000000e+00] [0.0000000e+00 0.0000000e+00 0.0000000e+00 0.0000000e+…	[[0.03969147 0. 0. 0. 0. 0. 0. 0. 0. 0. 0. 0. 0. 0. 0. 0. 0. 0. 0. 0. 0. 0. 0. 0. 0. 0. 0.82247555 0. 0.5555536 0.19322556 0. 0. 0.8730345 0. 0. 0. 0. 0. 0. 0. 0. 0. 0. 0. 0. 0. 0. 0. 0. 0. ] [0. 0.69373876 0. 0. 0. 0. 0. 0. 0. 0. 0.7886634 0. 0. 0. 0. 0. 0. 0. 0. 0. 0. 0. 0.75674284 0. 0. 0. 0. 0. 0. 0. 0. 0. 0. 0. 0. 0. 0. 0. 0. 0. 0. 0. 0. 0. 0. 0. 0. 0. 0. 0. ]]	0.92476887	134	0.014085243600938055	0.02012347649368975	7.54334e-05	0.045040086
Ps9qBtbQ	large	50	0.01	0.15	128	200.0	50.0	0.0001	0.001	0.05	1.0	[[ 0.0000000e+00 0.0000000e+00 0.0000000e+00 ... -9.2511941e-03 -4.4490840e-02 -8.2299039e-02] [ 0.0000000e+00 0.0000000e+00 0.0000000e+00 ... -1.6249476e-02 -5.5165906e-02 -8.9056112e-02] [ 2.9002172e-03 0.0000000e+00 0.0000000e+00 ... -4.9378302e-02 -2.4827358e-01 -2.2434360e-01] ... [ 5.4451651e-03 1.2061081e-02 3.2481873e-01 ... 0.0000000e+00 -4.5010892e-01 -1.1479037e-01] [ 5.8931427e-04 3.0…	[[5.2274257e-02 0.0000000e+00 0.0000000e+00 0.0000000e+00 0.0000000e+00 0.0000000e+00] [0.0000000e+00 2.5762680e-01 0.0000000e+00 0.0000000e+00 0.0000000e+00 0.0000000e+00] [0.0000000e+00 0.0000000e+00 7.6627713e-01 0.0000000e+00 0.0000000e+00 0.0000000e+00] [0.0000000e+00 0.0000000e+00 8.4366733e-01 0.0000000e+00 0.0000000e+00 0.0000000e+00] [3.7305775e-01 0.0000000e+00 0.0000000e+00 0.0000000e+…	[[1.45793065e-05 0.00000000e+00 0.00000000e+00 0.00000000e+00 0.00000000e+00 0.00000000e+00 0.00000000e+00 0.00000000e+00 0.00000000e+00 0.00000000e+00 0.00000000e+00 0.00000000e+00 0.00000000e+00 0.00000000e+00 0.00000000e+00 1.19221509e+00 0.00000000e+00 0.00000000e+00 0.00000000e+00 0.00000000e+00 0.00000000e+00 0.00000000e+00 0.00000000e+00 0.00000000e+00 0.00000000e+00 0.00000000e+00 0.00000…	0.9247115	91	0.01446198465095626	0.016280924280484516	0.00033315588	0.047241237
u8h2AKCz	large	50	0.01	0.15	128	200.0	50.0	0.0001	0.001	0.05	1.0	[[ 0. 0. 0.00134886 ... -0.11210287 -0.21809603 -0.42005235] [ 0. 0. 0.00065157 ... -0.04284214 -0.04062621 -0.04905112] [ 0.12430238 0.00100447 0. ... -0.20901139 -0.35740393 -0. ] ... [ 0. 0.00359008 0. ... 0. -0.17021367 -0.2860262 ] [ 0. 0.0168902 0. ... -0.00125445 0. -0.00114216] [ 0.04604596 0.02453778 0.0622718 ... -0.11457594 -0. 0. ]]	[[0. 0. 0. 0. 0. 0.6241786 ] [0. 0. 0. 0. 0. 0. ] [0. 0. 0. 0. 0. 0. ] [0. 0. 0. 0. 0. 0. ] [0. 0. 0. 0.70872587 0. 0. ] [0. 0. 0. 0. 0. 0.82037866] [0. 0. 0. 0.48826176 0. 0. ] [0. 0. 0. 0. 0. 0. ] [0.28258282 0. 0. 0. 0. 0. ] [0.4147065 0. 0. 0. 0. 0. ] [0. 0. 0. 0. 0.74620336 0. ] [0. 0. 0. 0. 0. 0.05306645] [0. 0.29159307 0. 0. 0. 0. ] [0. 0.4744683 0. 0. 0. 0. ] [0. 0. 0. 0. 0. 0. ] [0. 0. 0…	[[0.0000000e+00 0.0000000e+00 0.0000000e+00 5.0779915e-01 0.0000000e+00 0.0000000e+00 0.0000000e+00 8.2351103e-02 0.0000000e+00 0.0000000e+00 0.0000000e+00 0.0000000e+00 0.0000000e+00 0.0000000e+00 0.0000000e+00 0.0000000e+00 0.0000000e+00 0.0000000e+00 0.0000000e+00 0.0000000e+00 0.0000000e+00 0.0000000e+00 9.7516519e-01 0.0000000e+00 1.8348538e-06 0.0000000e+00 0.0000000e+00 0.0000000e+00 6.392…	0.9246836	140	0.014069414118097888	0.01695317551493645	2.9210506e-08	0.045965027
uG0UA1Y6	large	50	0.01	0.15	128	200.0	50.0	0.0001	0.001	0.05	1.0	[[ 0.00000000e+00 0.00000000e+00 5.48308366e-04 ... -1.89856160e-02 -4.64618132e-02 -2.75433939e-02] [ 7.73034990e-04 0.00000000e+00 0.00000000e+00 ... -8.24086890e-02 -3.83624315e-01 -2.12301880e-01] [ 3.89997615e-04 3.70701629e-04 0.00000000e+00 ... -1.61715984e-01 -1.49143219e-01 -1.14141040e-01] ... [ 9.21019819e-04 2.62190223e-01 1.57404974e-01 ... 0.00000000e+00 -1.43729895e-01 -1.27316207e…	[[0.0000000e+00 0.0000000e+00 0.0000000e+00 0.0000000e+00 2.2388963e-01 0.0000000e+00] [0.0000000e+00 0.0000000e+00 0.0000000e+00 0.0000000e+00 0.0000000e+00 9.3126184e-01] [0.0000000e+00 0.0000000e+00 0.0000000e+00 8.4092301e-01 0.0000000e+00 0.0000000e+00] [0.0000000e+00 3.1273586e-01 0.0000000e+00 0.0000000e+00 0.0000000e+00 0.0000000e+00] [0.0000000e+00 0.0000000e+00 0.0000000e+00 0.0000000e+…	[[0.0000000e+00 0.0000000e+00 0.0000000e+00 0.0000000e+00 0.0000000e+00 0.0000000e+00 0.0000000e+00 6.4015210e-01 0.0000000e+00 0.0000000e+00 0.0000000e+00 0.0000000e+00 0.0000000e+00 0.0000000e+00 0.0000000e+00 0.0000000e+00 0.0000000e+00 1.4403119e-02 0.0000000e+00 3.7749028e-01 0.0000000e+00 0.0000000e+00 0.0000000e+00 0.0000000e+00 0.0000000e+00 6.2484372e-01 0.0000000e+00 0.0000000e+00 0.000…	0.924507	132	0.014305553336938222	0.01310460145274798	0.00013690302	0.04739847
x7e6SLSN	large	50	0.01	0.15	128	200.0	50.0	0.0001	0.001	0.05	1.0	[[ 0.0000000e+00 1.3482961e-01 0.0000000e+00 ... -1.6532854e-04 -0.0000000e+00 -2.4223948e-01] [ 0.0000000e+00 0.0000000e+00 3.6186904e-03 ... -1.9243180e-03 -1.5583082e-01 -3.8931638e-02] [ 0.0000000e+00 2.0487784e-01 0.0000000e+00 ... -0.0000000e+00 -2.6156394e-02 -0.0000000e+00] ... [ 7.2040208e-02 6.2450275e-02 1.1273293e-02 ... 0.0000000e+00 -2.8138104e-01 -2.6151597e-01] [ 1.3928850e-01 1.4…	[[0.00000000e+00 0.00000000e+00 0.00000000e+00 0.00000000e+00 0.00000000e+00 0.00000000e+00] [0.00000000e+00 0.00000000e+00 0.00000000e+00 6.28529429e-01 0.00000000e+00 0.00000000e+00] [0.00000000e+00 0.00000000e+00 0.00000000e+00 0.00000000e+00 0.00000000e+00 0.00000000e+00] [0.00000000e+00 0.00000000e+00 0.00000000e+00 0.00000000e+00 0.00000000e+00 0.00000000e+00] [0.00000000e+00 0.00000000e+00…	[[5.6440181e-01 0.0000000e+00 0.0000000e+00 1.8125108e-02 0.0000000e+00 0.0000000e+00 0.0000000e+00 0.0000000e+00 0.0000000e+00 2.8089175e-01 0.0000000e+00 0.0000000e+00 0.0000000e+00 0.0000000e+00 0.0000000e+00 0.0000000e+00 0.0000000e+00 0.0000000e+00 0.0000000e+00 0.0000000e+00 2.8150994e-01 0.0000000e+00 0.0000000e+00 0.0000000e+00 0.0000000e+00 0.0000000e+00 1.0046475e+00 5.6440246e-01 5.032…	0.9244904	106	0.01417671682106124	0.014485166325337357	4.3774858e-06	0.047420412
met4xaXn	large	50	0.01	0.15	128	200.0	50.0	0.0001	0.001	0.05	1.0	[[ 0.00000000e+00 0.00000000e+00 0.00000000e+00 ... -3.50541212e-02 -3.35635357e-02 -5.33494577e-02] [ 1.72627828e-04 0.00000000e+00 1.08750486e-04 ... -1.87357455e-01 -3.28696042e-01 -2.40863010e-01] [ 6.90274464e-04 0.00000000e+00 0.00000000e+00 ... -1.52438924e-01 -1.82109654e-01 -3.64365935e-01] ... [ 2.77187545e-02 6.89646676e-02 0.00000000e+00 ... 0.00000000e+00 -0.00000000e+00 -0.00000000e…	[[0.04772371 0. 0. 0. 0. 0. ] [0. 0. 0.8174778 0. 0. 0. ] [0. 0. 0. 0. 0.77238846 0. ] [0. 0. 0. 0. 0. 0. ] [0. 0. 0.82846016 0. 0. 0. ] [0. 0. 0. 0. 0. 0.4441509 ] [0.33203107 0. 0. 0. 0. 0. ] [0.30543524 0. 0. 0. 0. 0. ] [0. 0.27345183 0. 0. 0. 0. ] [0. 0.0269897 0. 0. 0. 0. ] [0. 0. 0. 0. 0. 0. ] [0. 0. 0. 0. 0. 0. ] [0. 0. 0. 0.72996116 0. 0. ] [0. 0. 0. 0. 0. 1.0789083 ] [0. 0. 0. 0.6691107 …	[[0.0000000e+00 0.0000000e+00 0.0000000e+00 0.0000000e+00 0.0000000e+00 0.0000000e+00 0.0000000e+00 0.0000000e+00 0.0000000e+00 0.0000000e+00 4.9787913e-02 0.0000000e+00 0.0000000e+00 0.0000000e+00 0.0000000e+00 2.7211444e-02 2.5611781e-02 0.0000000e+00 0.0000000e+00 0.0000000e+00 0.0000000e+00 0.0000000e+00 0.0000000e+00 8.0668253e-01 0.0000000e+00 0.0000000e+00 0.0000000e+00 0.0000000e+00 0.000…	0.9244252	172	0.01394346302582158	0.015692162161899937	2.4227733e-08	0.042638484
SOa4Zuo5	large	50	0.01	0.15	128	200.0	50.0	0.0001	0.001	0.05	1.0	[[ 0. 0.00088165 0.00164854 ... -0.24870552 -0.00279658 -0.10813968] [ 0. 0. 0. ... -0.04920178 -0.00898364 -0.01466479] [ 0.07054262 0.00505614 0. ... -0.01828357 -0. -0. ] ... [ 0.07248878 0.01092262 0.00605935 ... 0. -0.00415593 -0.00062512] [ 0.2353068 0.00350842 0.04255093 ... -0.08781196 0. -0.00271692] [ 0.1146228 0.00270325 0. ... -0.17499518 -0.00040466 0. ]]	[[0.0000000e+00 0.0000000e+00 0.0000000e+00 0.0000000e+00 0.0000000e+00 5.3086442e-01] [0.0000000e+00 0.0000000e+00 0.0000000e+00 0.0000000e+00 0.0000000e+00 0.0000000e+00] [0.0000000e+00 0.0000000e+00 0.0000000e+00 0.0000000e+00 0.0000000e+00 0.0000000e+00] [0.0000000e+00 0.0000000e+00 0.0000000e+00 0.0000000e+00 0.0000000e+00 0.0000000e+00] [0.0000000e+00 0.0000000e+00 0.0000000e+00 0.0000000e+…	[[0. 0.01160161 0. 0. 0. 0.66193765 0. 0. 0. 0. 0. 0.9527582 0.6562669 0. 0. 0. 0. 0. 0. 0. 0. 0. 0. 0. 0. 0. 0. 0. 0. 0. 0. 0. 0. 0. 0. 0. 0.2338924 0. 0. 0. 0. 0. 0. 0. 0. 0. 0. 0. 0. 0. ] [0. 0. 0.70004535 0.14386635 0. 0. 0. 0. 0. 0. 0. 0. 0. 0. 0. 0.905403 0. 0. 0. 0. 0. 0.43433285 0. 0. 0. 0. 0. 0. 0. 0. 0. 0. 0. 0. 0. 0. 0. 0. 0. 0. 0. 0. 0. 0. 0. 0. 0. 0. 0. 0. ]]	0.92429453	127	0.014335489976737234	0.020045281449953715	9.861474e-05	0.048098832
1lMKPb5w	large	50	0.01	0.15	128	200.0	50.0	0.0001	0.001	0.05	1.0	[[ 0.0000000e+00 1.4645725e-05 0.0000000e+00 ... -1.6537154e-01 -3.8311276e-01 -7.2675586e-02] [ 2.4933027e-01 0.0000000e+00 1.6613416e-03 ... -5.0566263e-02 -8.9613879e-03 -0.0000000e+00] [ 2.2767624e-02 7.1488944e-04 0.0000000e+00 ... -4.9351069e-01 -2.8254905e-01 -9.1449827e-02] ... [ 2.2539303e-01 5.2124653e-02 0.0000000e+00 ... 0.0000000e+00 -0.0000000e+00 -0.0000000e+00] [ 1.1594696e-03 9.6…	[[0.0000000e+00 0.0000000e+00 0.0000000e+00 6.9336897e-01 0.0000000e+00 0.0000000e+00] [0.0000000e+00 0.0000000e+00 0.0000000e+00 0.0000000e+00 0.0000000e+00 0.0000000e+00] [0.0000000e+00 0.0000000e+00 0.0000000e+00 0.0000000e+00 6.4540511e-01 0.0000000e+00] [4.9080732e-01 0.0000000e+00 0.0000000e+00 0.0000000e+00 0.0000000e+00 0.0000000e+00] [3.7960876e-02 0.0000000e+00 0.0000000e+00 0.0000000e+…	[[0. 0. 0. 0. 0. 0. 0. 0.03909802 0. 0. 0. 0. 0. 0. 0. 0. 0. 1.0573578 0. 0.65349865 0. 0. 0. 0. 0. 0. 0. 0. 0.07553761 0.0467794 0. 0.06159597 0. 0. 0. 0. 0. 0.16669455 0. 0. 0. 0. 0. 0. 0. 0. 0. 0. 0. 0. ] [0. 0.7429177 0. 0. 0. 0. 0. 0. 0.9051573 0. 0. 0. 0. 0. 0. 0. 0. 0. 0. 0. 0.24351636 0. 0. 0. 0. 0. 0. 0. 0. 0. 0. 0. 0. 0. 0. 0. 0. 0. 0.18317908 0. 0. 0. 0. 0. 0. 0. 0. 0. 0. 0. ]]	0.92406404	177	0.014295794297423628	0.012946157385077742	4.5273886e-05	0.04765124
KsDNzXbn	large	50	0.01	0.15	128	200.0	50.0	0.0001	0.001	0.05	1.0	[[ 0.00000000e+00 4.14228824e-04 2.04470824e-03 ... -2.59633698e-02 -0.00000000e+00 -0.00000000e+00] [ 4.36058559e-04 0.00000000e+00 4.62191150e-04 ... -4.27706875e-02 -2.86145299e-03 -3.55101861e-02] [ 0.00000000e+00 0.00000000e+00 0.00000000e+00 ... -1.97402649e-02 -9.36837983e-04 -1.65029988e-02] ... [ 4.31396812e-02 8.16877745e-03 1.55821545e-02 ... 0.00000000e+00 -5.33970933e-06 -0.00000000e…	[[0.0000000e+00 4.5283657e-01 0.0000000e+00 0.0000000e+00 0.0000000e+00 0.0000000e+00] [0.0000000e+00 0.0000000e+00 0.0000000e+00 0.0000000e+00 0.0000000e+00 1.4495581e-01] [0.0000000e+00 0.0000000e+00 0.0000000e+00 0.0000000e+00 0.0000000e+00 3.0342741e-03] [0.0000000e+00 0.0000000e+00 0.0000000e+00 7.7726632e-01 0.0000000e+00 0.0000000e+00] [0.0000000e+00 0.0000000e+00 8.9038306e-01 0.0000000e+…	[[0.0000000e+00 0.0000000e+00 1.0491408e-04 0.0000000e+00 0.0000000e+00 0.0000000e+00 0.0000000e+00 0.0000000e+00 3.6589056e-02 0.0000000e+00 0.0000000e+00 0.0000000e+00 7.2632098e-01 0.0000000e+00 0.0000000e+00 0.0000000e+00 0.0000000e+00 0.0000000e+00 0.0000000e+00 0.0000000e+00 0.0000000e+00 0.0000000e+00 0.0000000e+00 0.0000000e+00 0.0000000e+00 0.0000000e+00 0.0000000e+00 0.0000000e+00 0.000…	0.9240443	120	0.014296776532298988	0.01253333625694116	6.097996e-07	0.048502408
a0SGLiyo	large	50	0.01	0.15	128	200.0	50.0	0.0001	0.001	0.05	1.0	[[ 0.0000000e+00 4.4322154e-03 1.9689379e-03 ... -0.0000000e+00 -2.3237565e-03 -6.2904485e-02] [ 4.4210939e-04 0.0000000e+00 4.2057764e-03 ... -1.6659947e-02 -2.0675398e-01 -3.3028502e-02] [ 0.0000000e+00 0.0000000e+00 0.0000000e+00 ... -2.5151962e-02 -4.4682764e-02 -3.2717794e-02] ... [ 8.1816856e-03 0.0000000e+00 1.5281388e-02 ... 0.0000000e+00 -8.5448764e-02 -4.2430100e-01] [ 1.1562589e-02 1.4…	[[0. 0. 0. 0. 0. 0. ] [0. 0. 0. 0. 0.39882717 0. ] [0. 0. 0. 0. 0.04876446 0. ] [0.34322593 0. 0. 0. 0. 0. ] [0. 0. 0. 0. 0. 0. ] [0. 0.21938767 0. 0. 0. 0. ] [0. 0. 0. 0. 0. 0. ] [0. 0. 0.63505274 0. 0. 0. ] [0. 0. 0. 0.48614964 0. 0. ] [0. 0. 0. 0. 0. 0. ] [0. 0. 0.7582727 0. 0. 0. ] [0.46235284 0. 0. 0. 0. 0. ] [0. 0. 0. 0.6552747 0. 0. ] [0. 0. 0. 0.5274475 0. 0. ] [0. 0. 0. 0. 0. 0.9166575 ]…	[[0. 0. 0. 0. 0. 0. 0. 0. 0. 0.15299667 0. 0. 0. 0. 0. 0. 0. 0.84450775 0.8371112 0. 0. 0. 0. 0. 0. 0. 0. 0. 0. 0. 0. 0. 0. 0. 0. 0.3491062 0. 0. 0.00657407 0. 0. 0. 0. 0. 0. 0. 0. 0. 0. 0. ] [0.7027248 0. 0. 0. 0.00565367 0. 0.05234582 0. 0. 0. 0. 0. 0. 0. 0. 0. 0. 0. 0. 0. 0.9540652 0. 0. 0. 0. 0. 0. 0. 0. 0. 0.7157599 0. 0. 0. 0. 0. 0. 0. 0. 0. 0. 0. 0. 0. 0. 0. 0. 0. 0. 0. ]]	0.9239502	110	0.01428997843629784	0.012524503386682935	0.0	0.048084445
2jUbbPYm	large	50	0.01	0.15	128	200.0	50.0	0.0001	0.001	0.05	1.0	[[ 0.0000000e+00 0.0000000e+00 9.8460633e-04 ... -5.1506132e-02 -1.4889219e-01 -2.0119961e-01] [ 9.4039738e-03 0.0000000e+00 3.4311213e-02 ... -3.1559153e-05 -1.1390363e-02 -2.2942375e-02] [ 3.7768701e-04 6.4497237e-04 0.0000000e+00 ... -3.7891620e-01 -3.7753905e-04 -1.8028045e-03] ... [ 3.5110426e-01 3.9881088e-02 0.0000000e+00 ... 0.0000000e+00 -4.6027347e-02 -5.3536779e-01] [ 1.5751033e-01 7.5…	[[0.0000000e+00 0.0000000e+00 9.2715716e-01 0.0000000e+00 0.0000000e+00 0.0000000e+00] [0.0000000e+00 0.0000000e+00 0.0000000e+00 0.0000000e+00 0.0000000e+00 0.0000000e+00] [0.0000000e+00 0.0000000e+00 0.0000000e+00 8.3628482e-01 0.0000000e+00 0.0000000e+00] [0.0000000e+00 0.0000000e+00 0.0000000e+00 8.8341689e-01 0.0000000e+00 0.0000000e+00] [0.0000000e+00 0.0000000e+00 0.0000000e+00 0.0000000e+…	[[0.0000000e+00 4.3719929e-01 0.0000000e+00 0.0000000e+00 0.0000000e+00 0.0000000e+00 0.0000000e+00 8.0925775e-01 0.0000000e+00 0.0000000e+00 0.0000000e+00 0.0000000e+00 1.3596687e-02 0.0000000e+00 9.8822165e-01 3.9262679e-05 0.0000000e+00 0.0000000e+00 8.9334510e-02 4.7476619e-01 0.0000000e+00 0.0000000e+00 0.0000000e+00 0.0000000e+00 0.0000000e+00 0.0000000e+00 2.6412290e-02 0.0000000e+00 4.117…	0.9239091	147	0.014091884717345238	0.018463823737369642	2.0122737e-08	0.04399386
49Sx3n5M	large	50	0.01	0.15	128	200.0	50.0	0.0001	0.001	0.05	1.0	[[ 0.0000000e+00 1.3651322e-05 4.0996261e-02 ... -9.4824091e-02 -6.5421522e-02 -4.2947240e-02] [ 9.5905453e-02 0.0000000e+00 4.4600289e-02 ... -6.8625525e-02 -0.0000000e+00 -1.3854573e-03] [ 7.0269398e-02 3.6592044e-02 0.0000000e+00 ... -0.0000000e+00 -4.5561153e-02 -0.0000000e+00] ... [ 8.4299631e-02 4.5744696e-04 0.0000000e+00 ... 0.0000000e+00 -2.5312191e-01 -2.5002623e-01] [ 5.4988738e-02 1.1…	[[0.0000000e+00 0.0000000e+00 0.0000000e+00 0.0000000e+00 5.6155831e-01 0.0000000e+00] [0.0000000e+00 0.0000000e+00 6.4174928e-05 0.0000000e+00 0.0000000e+00 0.0000000e+00] [0.0000000e+00 0.0000000e+00 0.0000000e+00 0.0000000e+00 0.0000000e+00 0.0000000e+00] [0.0000000e+00 0.0000000e+00 0.0000000e+00 0.0000000e+00 0.0000000e+00 0.0000000e+00] [0.0000000e+00 0.0000000e+00 0.0000000e+00 0.0000000e+…	[[0. 0.5890498 0. 0.64233303 1.0096191 0. 0. 0. 0. 0. 0. 0. 0. 0. 0. 0. 0. 0. 0.16077706 0. 0. 0. 0. 0. 0. 0. 0. 0. 0. 0. 0. 0. 0. 0. 0. 0. 0. 0. 0. 0. 0. 0. 0. 0. 0. 0. 0. 0. 0. 0. ] [0. 0. 0.5801936 0. 0. 0. 0. 0. 0. 0. 0. 0. 0. 0. 0. 0. 0. 0. 0. 0.96961224 0. 0. 0. 0. 0. 0. 0. 0. 0.53534514 0. 0. 0. 0. 0. 0. 0. 0. 0. 0. 0. 0. 0. 0. 0. 0. 0. 0. 0. 0. 0. ]]	0.9238986	114	0.0143048416202267	0.01916955697039763	2.4949499e-05	0.047721356
zI9B58Ie	large	50	0.01	0.15	128	200.0	50.0	0.0001	0.001	0.05	1.0	[[ 0.0000000e+00 5.7122880e-04 1.8800661e-02 ... -1.4609990e-01 -1.0680777e-01 -1.7490357e-01] [ 0.0000000e+00 0.0000000e+00 1.3555106e-04 ... -8.4341771e-04 -2.3304155e-01 -0.0000000e+00] [ 0.0000000e+00 0.0000000e+00 0.0000000e+00 ... -3.0695263e-03 -4.1425978e-03 -5.3912187e-03] ... [ 1.6267277e-02 2.8801399e-01 1.4388878e-04 ... 0.0000000e+00 -2.0112166e-01 -0.0000000e+00] [ 0.0000000e+00 1.3…	[[0.0000000e+00 0.0000000e+00 0.0000000e+00 8.3194906e-01 0.0000000e+00 0.0000000e+00] [0.0000000e+00 0.0000000e+00 0.0000000e+00 0.0000000e+00 7.4083614e-01 0.0000000e+00] [0.0000000e+00 0.0000000e+00 0.0000000e+00 0.0000000e+00 0.0000000e+00 0.0000000e+00] [2.7925655e-01 0.0000000e+00 0.0000000e+00 0.0000000e+00 0.0000000e+00 0.0000000e+00] [0.0000000e+00 0.0000000e+00 0.0000000e+00 0.0000000e+…	[[0. 0. 0.12228211 0. 0. 0.45707926 0. 0. 0. 0. 0. 0. 0. 0. 0. 0. 0. 0. 0. 0. 0. 0. 0. 0. 0. 0. 0. 0. 0. 0. 0. 0. 0.71161073 0.3001199 0.8687502 0. 0.51976365 0. 0. 0. 0. 0. 0. 0. 0. 0. 0. 0. 0. 0. ] [0. 0. 0. 0. 0.7631234 0. 0. 0. 0. 0. 0. 0. 0. 0. 0. 0. 0. 0. 0.7048201 0. 0.6096298 0. 0. 0. 0. 0. 0. 0. 0. 0. 0. 0. 0. 0. 0. 0. 0. 0. 0. 0. 0. 0. 0. 0. 0. 0. 0. 0. 0. 0. ]]	0.92385125	146	0.01427074261009693	0.014026291792591412	4.103047e-05	0.046569906
qqQJZrl1	large	50	0.01	0.15	128	200.0	50.0	0.0001	0.001	0.05	1.0	[[ 0.0000000e+00 0.0000000e+00 0.0000000e+00 ... -2.8259115e-02 -2.6526865e-02 -4.2680610e-02] [ 1.9278803e-03 0.0000000e+00 2.9082864e-03 ... -2.1097583e-01 -0.0000000e+00 -3.4295786e-02] [ 0.0000000e+00 0.0000000e+00 0.0000000e+00 ... -2.4489926e-02 -2.7458578e-02 -2.6792046e-02] ... [ 5.6375865e-02 0.0000000e+00 1.0683245e-02 ... 0.0000000e+00 -1.2714556e-01 -1.4584656e-01] [ 4.6476994e-02 7.2…	[[1.16573505e-01 0.00000000e+00 0.00000000e+00 0.00000000e+00 0.00000000e+00 0.00000000e+00] [0.00000000e+00 0.00000000e+00 0.00000000e+00 0.00000000e+00 0.00000000e+00 0.00000000e+00] [0.00000000e+00 0.00000000e+00 0.00000000e+00 0.00000000e+00 0.00000000e+00 7.36337015e-03] [0.00000000e+00 0.00000000e+00 0.00000000e+00 0.00000000e+00 4.45630789e-01 0.00000000e+00] [0.00000000e+00 0.00000000e+00…	[[0. 0. 0. 0. 0.80245894 0.6364578 0. 0. 0. 0. 0. 0. 0. 0.77392834 0. 0. 0. 0. 0. 0. 0. 0. 0. 0. 0. 0. 0. 0. 0. 0. 0. 0. 0. 0. 0. 0. 0. 0. 0. 0. 0. 0. 0. 0. 0. 0. 0. 0. 0. 0. ] [0. 0.5266577 0. 0. 0. 0. 0. 0.00209691 0. 0. 0. 0.71650976 0. 0. 0. 0. 0. 0. 0. 0.9773423 0. 0. 0. 0. 0. 0. 0.00352488 0. 0. 0. 0. 0.05711046 0. 0. 0. 0.0022655 0. 0. 0. 0. 0. 0. 0. 0. 0. 0. 0. 0. 0. 0. ]]	0.923767	144	0.014211220583981938	0.01393131750325362	0.0001201405	0.043533895
sSnfpxNb	large	50	0.01	0.15	128	200.0	50.0	0.0001	0.001	0.05	1.0	[[ 0. 0. 0.07182403 ... -0.08137773 -0.12022448 -0.08811804] [ 0. 0. 0. ... -0. -0.00059835 -0. ] [ 0.00039352 0. 0. ... -0.11801942 -0.22825979 -0.19993539] ... [ 0.01415213 0.03629585 0. ... 0. -0. -0.00208196] [ 0.0227301 0.01055603 0. ... -0.00513571 0. -0.27318993] [ 0. 0.2698664 0. ... -0. -0.0131072 0. ]]	[[0.0000000e+00 0.0000000e+00 0.0000000e+00 0.0000000e+00 0.0000000e+00 0.0000000e+00] [0.0000000e+00 0.0000000e+00 0.0000000e+00 0.0000000e+00 0.0000000e+00 0.0000000e+00] [0.0000000e+00 0.0000000e+00 0.0000000e+00 0.0000000e+00 7.6655424e-01 0.0000000e+00] [0.0000000e+00 0.0000000e+00 0.0000000e+00 0.0000000e+00 0.0000000e+00 0.0000000e+00] [0.0000000e+00 0.0000000e+00 5.9812188e-01 0.0000000e+…	[[0.4442907 0.42582995 0. 0. 0. 0. 0. 0. 0. 0. 0. 0. 0.24259357 0. 0. 0. 0. 0. 0.55545044 0. 0. 0. 0. 0. 0.01051655 0. 0.08805766 0. 0. 1.1860808 0. 0. 0.05158116 0. 0.10775424 0.21150522 0. 0.100839 0.10422449 0. 0. 0. 0. 0. 0. 0. 0. 0. 0. 0. ] [0. 0. 0. 0.6184664 0. 0. 0. 0. 0.6259643 0. 0. 0. 0. 0. 0. 0. 0.7985197 0. 0. 0. 0.27708066 0. 0. 0. 0. 0. 0. 0. 0. 0. 0. 0. 0. 0. 0. 0. 0.7056247 0. 0.…	0.92374384	175	0.014341199294560486	0.013952366635203361	1.3164471e-05	0.048200667
lKJmOMDP	large	50	0.01	0.15	128	200.0	50.0	0.0001	0.001	0.05	1.0	[[ 0. 0.05750416 0.11097276 ... -0.27926362 -0. -0. ] [ 0. 0. 0. ... -0.08452917 -0.3167205 -0.31841055] [ 0.03100652 0.07878347 0. ... -0.00129749 -0. -0. ] ... [ 0. 0.2172995 0.05316039 ... 0. -0.18513453 -0.21271741] [ 0.0245888 0.00131141 0.03817908 ... -0.24930342 0. -0. ] [ 0.00477066 0.13123582 0.00211837 ... -0.17631075 -0.34473467 0. ]]	[[0. 0. 0. 0. 0. 0. ] [0. 0. 0. 0.94177926 0. 0. ] [0. 0. 0. 0. 0. 0. ] [0.06366252 0. 0. 0. 0. 0. ] [0. 0. 0. 0.5230924 0. 0. ] [0. 0. 0. 0. 0. 0. ] [0. 0. 0.516085 0. 0. 0. ] [0. 0. 0.23787369 0. 0. 0. ] [0. 0.31768894 0. 0. 0. 0. ] [0.3630141 0. 0. 0. 0. 0. ] [0. 0.2397863 0. 0. 0. 0. ] [0. 0. 0. 0. 0. 0.66278297] [0. 0. 0. 0. 0. 0.8448286 ] [0. 0. 0. 0.53455657 0. 0. ] [0. 0. 0. 0.4601121 0. …	[[9.7828597e-01 0.0000000e+00 5.8886296e-01 0.0000000e+00 0.0000000e+00 0.0000000e+00 0.0000000e+00 0.0000000e+00 0.0000000e+00 0.0000000e+00 0.0000000e+00 0.0000000e+00 0.0000000e+00 0.0000000e+00 0.0000000e+00 0.0000000e+00 0.0000000e+00 0.0000000e+00 0.0000000e+00 0.0000000e+00 0.0000000e+00 0.0000000e+00 0.0000000e+00 0.0000000e+00 0.0000000e+00 0.0000000e+00 0.0000000e+00 7.1601146e-01 9.518…	0.9236703	108	0.014372914532820384	0.012765096603996225	1.8435298e-07	0.04886466
uniCet0t	large	50	0.01	0.15	128	200.0	50.0	0.0001	0.001	0.05	1.0	[[ 0. 0.00074021 0.01574558 ... -0.1780306 -0.6013039 -0.2685156 ] [ 0. 0. 0. ... -0.10132935 -0.49795726 -0.24817595] [ 0.00060896 0. 0. ... -0.03611074 -0.03459739 -0.0352082 ] ... [ 0.30925024 0.12375774 0.02319403 ... 0. -0.3823969 -0.04565037] [ 0. 0.02586516 0.01201975 ... -0.30927855 0. -0. ] [ 0.27058372 0. 0.02041207 ... -0.00348064 -0.00355607 0. ]]	[[0. 0. 0. 0. 0.9626037 0. ] [0. 0. 0. 0. 0. 0.5576265 ] [0. 0. 0. 0. 0. 0. ] [0.25169513 0. 0. 0. 0. 0. ] [0. 0. 0.851395 0. 0. 0. ] [0. 0. 0. 0. 0. 0.07062856] [0. 0. 0. 0. 0. 0. ] [0. 0. 0.87494075 0. 0. 0. ] [0. 0. 0. 0.19381921 0. 0. ] [0. 0. 0. 0.9377561 0. 0. ] [0. 0. 0. 0. 0. 0. ] [0. 0. 0.8213724 0. 0. 0. ] [0. 0. 0.72963065 0. 0. 0. ] [0.05787465 0. 0. 0. 0. 0. ] [0. 0. 0. 0. 0.8125789 …	[[0. 0. 0. 0. 0. 0. 0. 0. 0. 0. 1.0032082 0. 0. 0. 0. 0.60977036 0. 0. 0. 0. 0. 0. 0. 0. 0. 0. 0. 0. 0. 0. 0. 0. 0.5801808 0. 0. 0. 0. 0. 0. 0. 0. 0. 0. 0. 0. 0. 0. 0. 0. 0. ] [0. 0. 0.06006248 0. 0. 0. 0.70122814 0. 0. 0. 0. 0. 0. 0. 0. 0. 0. 0. 0. 0. 0. 0. 1.0621809 0. 0. 0. 0. 0. 0. 0. 0. 0. 0. 0. 0. 0. 0.02620988 0. 0. 0. 0. 0. 0. 0. 0. 0. 0. 0. 0. 0. ]]	0.9235958	138	0.01431733388453722	0.01191546894196007	0.0	0.047523864
cLc0mUfo	large	50	0.01	0.15	128	200.0	50.0	0.0001	0.001	0.05	1.0	[[ 0. 0.00306437 0.00424317 ... -0.2858262 -0.3266686 -0.14406097] [ 0. 0. 0. ... -0.02696157 -0.02981526 -0.0360143 ] [ 0.00097568 0.00657547 0. ... -0.00043883 -0.00057743 -0.01127837] ... [ 0. 0.02413276 0.11534569 ... 0. -0. -0.26485327] [ 0. 0.02896632 0.130017 ... -0. 0. -0.2878971 ] [ 0.19530085 0.01056655 0. ... -0.20719625 -0.20245342 0. ]]	[[0.0000000e+00 0.0000000e+00 0.0000000e+00 5.8374518e-01 0.0000000e+00 0.0000000e+00] [0.0000000e+00 3.6674082e-02 0.0000000e+00 0.0000000e+00 0.0000000e+00 0.0000000e+00] [0.0000000e+00 0.0000000e+00 0.0000000e+00 0.0000000e+00 0.0000000e+00 0.0000000e+00] [0.0000000e+00 0.0000000e+00 8.0799049e-01 0.0000000e+00 0.0000000e+00 0.0000000e+00] [2.5026679e-01 0.0000000e+00 0.0000000e+00 0.0000000e+…	[[0. 0. 0.75326 0. 0. 0. 0. 0. 0. 0. 0. 0. 0. 0. 0. 0. 0. 0. 0.0297662 0. 0. 0. 0. 0. 0. 0. 0. 0.7738185 0. 0. 0. 0. 0. 0. 0. 0. 0. 0.6734869 0. 0. 0. 0. 0. 0. 0. 0. 0. 0. 0. 0. ] [0. 0. 0. 0. 0. 0. 0. 0. 0. 0. 0.6023799 0. 0. 0. 0. 0. 0. 0. 0. 0. 0. 0. 0. 0. 0. 0. 0. 0. 0. 0. 0. 0.51846945 0. 0. 0. 0.8862125 0. 0. 0. 0.4025388 0. 0. 0. 0. 0. 0. 0. 0. 0. 0. ]]	0.92356855	124	0.014225290819174714	0.01341391203718053	3.1243675e-05	0.044972934
Afbkh24J	large	50	0.01	0.15	128	200.0	50.0	0.0001	0.001	0.05	1.0	[[ 0.0000000e+00 2.5213878e-03 1.8543546e-01 ... -1.9924907e-01 -2.9624236e-01 -2.6640220e-02] [ 0.0000000e+00 0.0000000e+00 0.0000000e+00 ... -3.0977333e-01 -0.0000000e+00 -2.3096818e-02] [ 1.9650057e-01 3.1101711e-03 0.0000000e+00 ... -2.3865680e-01 -3.9602810e-01 -2.9916989e-02] ... [ 2.7527770e-01 5.0784242e-03 3.9646333e-01 ... 0.0000000e+00 -7.7988029e-01 -0.0000000e+00] [ 3.6187354e-04 0.0…	[[0.0000000e+00 0.0000000e+00 0.0000000e+00 4.7859660e-01 0.0000000e+00 0.0000000e+00] [0.0000000e+00 0.0000000e+00 0.0000000e+00 0.0000000e+00 0.0000000e+00 0.0000000e+00] [0.0000000e+00 0.0000000e+00 0.0000000e+00 4.9427012e-01 0.0000000e+00 0.0000000e+00] [0.0000000e+00 0.0000000e+00 8.8255179e-01 0.0000000e+00 0.0000000e+00 0.0000000e+00] [0.0000000e+00 0.0000000e+00 0.0000000e+00 7.6418787e-…	[[0. 0.42837423 0. 0. 0. 0. 0. 0. 0. 0. 0. 0. 0. 0.06097191 0. 1.0361042 0.01840551 0. 0. 0. 0. 0. 0. 0. 0. 0. 0. 0. 0. 0. 0. 0. 0.5705126 0. 0. 0.07866533 0. 0. 0. 0. 0. 0. 0. 0. 0. 0. 0. 0. 0. 0. ] [0. 0. 0. 0. 0. 0.65005845 0. 0. 0. 0. 0.5185276 0. 0. 0. 0. 0. 0. 0. 0. 0. 0. 0.53179914 0. 0. 0. 0. 0.0300709 0. 0. 0. 0. 0.60212797 0. 0. 0.5452348 0. 0. 0. 0. 0. 0. 0. 0. 0. 0. 0. 0. 0. 0. 0. ]]	0.9235031	166	0.014151728318797217	0.014612098120980792	4.8184372e-08	0.04392106
8ZDjT2YV	large	50	0.01	0.15	128	200.0	50.0	0.0001	0.001	0.05	1.0	[[ 0.00000000e+00 0.00000000e+00 1.92414448e-02 ... -3.70554850e-02 -3.80347203e-03 -2.21207410e-01] [ 0.00000000e+00 0.00000000e+00 0.00000000e+00 ... -2.41737496e-02 -9.44088679e-03 -8.09944198e-02] [ 2.68661720e-03 2.58269109e-04 0.00000000e+00 ... -1.70161203e-02 -4.40482423e-02 -1.32667154e-01] ... [ 1.96517794e-03 1.25702564e-03 1.22857399e-01 ... 0.00000000e+00 -4.93882656e-01 -1.55066773e…	[[0.0000000e+00 0.0000000e+00 7.3796064e-01 0.0000000e+00 0.0000000e+00 0.0000000e+00] [0.0000000e+00 0.0000000e+00 0.0000000e+00 0.0000000e+00 4.0199511e-02 0.0000000e+00] [0.0000000e+00 0.0000000e+00 0.0000000e+00 0.0000000e+00 0.0000000e+00 3.3589852e-01] [0.0000000e+00 0.0000000e+00 0.0000000e+00 0.0000000e+00 0.0000000e+00 0.0000000e+00] [0.0000000e+00 0.0000000e+00 0.0000000e+00 1.3299412e-…	[[0.0000000e+00 0.0000000e+00 0.0000000e+00 0.0000000e+00 0.0000000e+00 0.0000000e+00 0.0000000e+00 0.0000000e+00 0.0000000e+00 0.0000000e+00 0.0000000e+00 0.0000000e+00 0.0000000e+00 0.0000000e+00 0.0000000e+00 0.0000000e+00 0.0000000e+00 0.0000000e+00 9.7584176e-01 0.0000000e+00 0.0000000e+00 0.0000000e+00 0.0000000e+00 6.0555631e-01 0.0000000e+00 0.0000000e+00 0.0000000e+00 0.0000000e+00 0.000…	0.92338824	154	0.01443813227944904	0.013612195021576352	0.00019888267	0.045313437
dHqsOHMi	large	50	0.01	0.15	128	200.0	50.0	0.0001	0.001	0.05	1.0	[[ 0.00000000e+00 0.00000000e+00 1.10501535e-01 ... -0.00000000e+00 -0.00000000e+00 -2.40067093e-04] [ 5.55705745e-04 0.00000000e+00 7.56359054e-03 ... -2.25429490e-01 -9.55634862e-02 -2.52090573e-01] [ 3.01450640e-02 1.84975317e-04 0.00000000e+00 ... -1.25489598e-02 -1.38594182e-02 -4.26024124e-02] ... [ 5.05992956e-02 8.15443753e-04 1.38683259e-01 ... 0.00000000e+00 -4.63277480e-04 -1.21573475e…	[[0. 0. 0. 0. 0. 0. ] [0. 0. 0. 0.8982426 0. 0. ] [0. 0. 0. 0. 0.47571436 0. ] [0. 0. 0.11896598 0. 0. 0. ] [0. 0. 0. 0.403606 0. 0. ] [0.37403554 0. 0. 0. 0. 0. ] [0. 0. 0. 0. 0.47695926 0. ] [0. 0.28858757 0. 0. 0. 0. ] [0. 0. 0.9039187 0. 0. 0. ] [0. 0. 0. 0.35782894 0. 0. ] [0. 0. 0. 0. 0. 0. ] [0. 0.37736097 0. 0. 0. 0. ] [0. 0. 1.0525346 0. 0. 0. ] [0.4536574 0. 0. 0. 0. 0. ] [0. 0.29639935…	[[0.5129594 0. 0. 0. 0. 0. 0. 0. 0. 0. 0.9252636 0. 0. 0. 0. 0. 0. 0. 0. 0. 0. 0. 0.70139086 0. 0. 0. 0. 0. 0. 0. 0. 0. 0. 0. 0. 0. 0. 0. 0. 0. 0. 0. 0. 0. 0. 0. 0. 0. 0. 0. ] [0. 0. 0. 0. 0. 0. 0. 0. 0. 0. 0. 0. 0. 0. 0. 0. 0. 0. 0. 0. 0. 1.0907341 0. 0. 0.5537597 0. 0. 0. 0. 0. 0. 0. 0. 0. 0. 0. 0. 0.5058217 0. 0. 0. 0. 0. 0. 0. 0. 0. 0. 0. 0. ]]	0.92335355	132	0.014409008787737952	0.014747877729435761	0.0	0.048600197
6YblDvP1	large	50	0.01	0.15	128	200.0	50.0	0.0001	0.001	0.05	1.0	[[ 0. 0.05425539 0.18212791 ... -0.00177646 -0. -0. ] [ 0.00060259 0. 0. ... -0.07740112 -0.00796031 -0.01204817] [ 0. 0. 0. ... -0.01005126 -0.07314286 -0.0876233 ] ... [ 0.03588478 0.03626195 0.0159071 ... 0. -0.36018547 -0.14296788] [ 0. 0.03245766 0. ... -0.2713999 0. -0.18057337] [ 0.00372982 0.05797596 0. ... -0. -0.0505909 0. ]]	[[0. 0. 0. 0. 0. 0. ] [0. 0. 0. 0. 0.6772182 0. ] [0. 0.40830377 0. 0. 0. 0. ] [0. 0. 0. 0. 0.9820572 0. ] [0. 0. 0. 0. 0. 0.6268172 ] [0. 0. 0. 0.76384467 0. 0. ] [0. 0. 0. 0. 0. 0. ] [0. 0. 0. 0.06241395 0. 0. ] [0. 0. 0. 0. 0. 0. ] [0. 0. 0. 0. 0. 0. ] [0. 0. 0. 0. 0. 0. ] [0. 0. 0. 0. 0. 0. ] [0.01816662 0. 0. 0. 0. 0. ] [0. 0. 0. 0. 0. 0. ] [0. 0. 1.0096084 0. 0. 0. ] [0. 0. 0.3933811 0. 0. …	[[0.5848057 0. 0. 0. 0. 0. 1.0516229 0. 0. 0.36688247 0.64625764 0. 0. 0.02489397 0. 0. 0. 0. 0. 0. 0. 0.00449797 0. 0.01564011 0. 0. 0. 0. 0. 0. 0. 0. 0. 0.07243232 0. 0. 0. 0.07928628 0. 0.06665847 0. 0. 0. 0. 0. 0. 0. 0. 0. 0. ] [0. 0. 0. 0. 0. 0. 0. 0. 0.6470927 0. 0. 0.91971695 0. 0. 0. 0. 0. 0. 0. 0. 0. 0. 0. 0. 0. 0. 0.8003885 0. 0. 0. 0. 0. 0. 0. 0. 0. 0. 0. 0. 0. 0. 0. 0. 0. 0. 0. 0. 0. …	0.92329097	162	0.014399523867501153	0.016442129554020034	0.0	0.048214886
KHAmhFtI	large	50	0.01	0.15	128	200.0	50.0	0.0001	0.001	0.05	1.0	[[ 0. 0. 0.01453846 ... -0.07044797 -0.33098853 -0.14312889] [ 0. 0. 0. ... -0.01106121 -0.04884826 -0.08569434] [ 0. 0.00560024 0. ... -0.10806223 -0.26650965 -0.22728328] ... [ 0.1712604 0.01062534 0.14208597 ... 0. -0.10129282 -0.15039659] [ 0. 0.1960885 0.12586418 ... -0.02702861 0. -0.2531454 ] [ 0.23166578 0.01583892 0.44221723 ... -0. -0.26193324 0. ]]	[[0. 0. 0. 0.6741632 0. 0. ] [0. 0.318518 0. 0. 0. 0. ] [0. 0. 0. 0. 1.0341258 0. ] [0.23055509 0. 0. 0. 0. 0. ] [0. 0.5912211 0. 0. 0. 0. ] [0. 0. 0.2577675 0. 0. 0. ] [0.31468943 0. 0. 0. 0. 0. ] [0. 0. 0. 0. 0.5270967 0. ] [0. 0. 0. 0. 0. 0. ] [0. 0. 0. 0. 0.8894068 0. ] [0. 0. 0. 0.73876613 0. 0. ] [0. 0. 0. 0. 0.82025594 0. ] [0. 0. 0. 0.81526065 0. 0. ] [0. 0. 0. 0.48010865 0. 0. ] [0. 0. 0…	[[0.0000000e+00 0.0000000e+00 0.0000000e+00 0.0000000e+00 0.0000000e+00 0.0000000e+00 0.0000000e+00 0.0000000e+00 7.0778871e-01 0.0000000e+00 0.0000000e+00 0.0000000e+00 0.0000000e+00 0.0000000e+00 0.0000000e+00 0.0000000e+00 0.0000000e+00 0.0000000e+00 0.0000000e+00 2.9823962e-01 0.0000000e+00 0.0000000e+00 9.2286593e-04 1.0278374e+00 0.0000000e+00 0.0000000e+00 2.2670019e-01 0.0000000e+00 0.000…	0.92325056	87	0.014509311608142323	0.014298573488162623	3.7178086e-08	0.050283607
eV0V8u0k	large	50	0.01	0.15	128	200.0	50.0	0.0001	0.001	0.05	1.0	[[ 0. 0. 0. ... -0.00060208 -0.01812879 -0.19784135] [ 0.00407486 0. 0.00463358 ... -0.10851579 -0.04772466 -0.11891117] [ 0. 0. 0. ... -0.02192416 -0.00316131 -0.04683499] ... [ 0.16662763 0. 0.00804707 ... 0. -0.04140497 -0.18331069] [ 0.01093919 0.07182202 0.00034734 ... -0.03761358 0. -0.06712625] [ 0.12397419 0.33166662 0.01985687 ... -0. -0. 0. ]]	[[0. 0. 0. 0. 0. 0.40913677] [0. 0. 0.75636727 0. 0. 0. ] [0. 0. 0. 0. 0. 0. ] [0. 0. 0. 0. 0.7235728 0. ] [0.51423776 0. 0. 0. 0. 0. ] [0. 0. 0. 0. 0. 0. ] [0.19597563 0. 0. 0. 0. 0. ] [0. 0. 0. 0. 0. 0. ] [0. 0. 0. 0. 0.5898326 0. ] [0. 0.68028396 0. 0. 0. 0. ] [0. 0. 0. 0. 0. 1.0499581 ] [0. 0. 0. 0. 0. 0. ] [0. 0. 0. 0. 0.76504314 0. ] [0. 0. 0.58881545 0. 0. 0. ] [0. 0. 0. 0. 0.20566837 0. ]…	[[0. 0. 0.0418379 0. 0. 0. 0. 0. 0. 0. 0. 0.7693729 0. 0. 0. 0. 0. 0. 0. 0. 0.77906704 0. 0.03226494 0. 0. 0. 0. 0. 0. 0.83818746 0. 0. 0. 0. 0. 0. 0. 0. 0. 0. 0. 0. 0. 0. 0. 0. 0. 0. 0. 0. ] [0. 0. 0. 0. 0. 0.88396347 0. 0.8875779 0. 0. 0. 0. 0. 0. 0. 0. 0. 0. 0. 0. 0. 0.11774518 0. 0. 0. 0. 0. 0. 0. 0. 0. 0. 0. 0. 0. 0. 0. 0. 0. 0. 0. 0. 0. 0. 0. 0. 0. 0. 0. 0. ]]	0.92315096	118	0.0143454740030898	0.015322018456127908	0.0	0.046696234
4ryKxmAX	large	50	0.01	0.15	128	200.0	50.0	0.0001	0.001	0.05	1.0	[[ 0.0000000e+00 2.1775959e-01 2.3381276e-01 ... -2.1132794e-01 -1.4844849e-03 -2.1975872e-03] [ 1.2790646e-04 0.0000000e+00 3.2506245e-01 ... -2.7856860e-01 -1.2747014e-01 -2.8444058e-01] [ 0.0000000e+00 3.1167606e-01 0.0000000e+00 ... -1.7766269e-01 -9.2375740e-02 -3.3142468e-01] ... [ 2.3958053e-02 2.8481428e-03 2.0686397e-03 ... 0.0000000e+00 -1.8012488e-02 -6.6544831e-02] [ 8.4946677e-02 2.6…	[[0. 0. 0. 0. 0. 0. ] [0. 0. 1.0360247 0. 0. 0. ] [0. 0. 0.93845123 0. 0. 0. ] [0. 0. 0. 0. 0. 0.3967003 ] [0. 0.66274774 0. 0. 0. 0. ] [0.2784219 0. 0. 0. 0. 0. ] [0. 0. 0. 0. 0. 0.49244377] [0. 0. 0. 0. 0.89962894 0. ] [0. 0. 0.48438147 0. 0. 0. ] [0. 0. 0. 0.6400598 0. 0. ] [0. 0. 0.36522996 0. 0. 0. ] [0. 0. 0. 0. 0.31964487 0. ] [0. 0. 0. 0. 0. 0.55477196] [0. 0. 0. 0. 0.7292028 0. ] [0.1626…	[[6.6932380e-01 0.0000000e+00 0.0000000e+00 0.0000000e+00 0.0000000e+00 0.0000000e+00 0.0000000e+00 0.0000000e+00 0.0000000e+00 0.0000000e+00 0.0000000e+00 0.0000000e+00 0.0000000e+00 0.0000000e+00 0.0000000e+00 0.0000000e+00 0.0000000e+00 0.0000000e+00 0.0000000e+00 0.0000000e+00 0.0000000e+00 0.0000000e+00 0.0000000e+00 0.0000000e+00 7.5674593e-01 6.2508243e-01 0.0000000e+00 0.0000000e+00 0.000…	0.9231309	87	0.014731116758452522	0.014808620429701276	1.2083032e-06	0.05432234
u75uNueD	large	50	0.01	0.15	128	200.0	50.0	0.0001	0.001	0.05	1.0	[[ 0.0000000e+00 0.0000000e+00 0.0000000e+00 ... -3.1620111e-02 -3.1731065e-02 -3.4735415e-02] [ 2.3632972e-03 0.0000000e+00 3.1547938e-02 ... -1.3366027e-01 -2.1537460e-02 -1.8046539e-01] [ 0.0000000e+00 3.5403155e-02 0.0000000e+00 ... -1.2258113e-01 -5.9428266e-03 -2.4577470e-02] ... [ 1.9006776e-02 0.0000000e+00 5.7630945e-04 ... 0.0000000e+00 -3.3954078e-01 -1.5428177e-01] [ 1.0703266e-02 1.8…	[[0.0000000e+00 0.0000000e+00 0.0000000e+00 0.0000000e+00 0.0000000e+00 0.0000000e+00] [0.0000000e+00 0.0000000e+00 0.0000000e+00 0.0000000e+00 0.0000000e+00 5.3714055e-01] [0.0000000e+00 0.0000000e+00 0.0000000e+00 0.0000000e+00 0.0000000e+00 3.1121621e-01] [0.0000000e+00 0.0000000e+00 0.0000000e+00 6.2087846e-01 5.2764232e-04 8.9391664e-04] [0.0000000e+00 0.0000000e+00 3.4558871e-01 0.0000000e+…	[[0.01779775 0. 0. 0. 0. 0. 0. 0.636009 0. 0. 0. 0. 0. 0. 0. 0. 0. 0.01424058 0. 0. 0. 0. 0. 0. 0. 0. 0. 0.73202896 0. 0. 0. 0. 0. 0. 0. 0.98066974 0. 0. 0. 0. 0. 0. 0. 0. 0. 0. 0. 0. 0. 0. ] [0. 0. 0. 0. 0. 0. 0.0149815 0. 0. 0. 0. 0. 0. 1.1280365 0. 0. 0. 0. 0. 0. 0. 0.25822553 0.07227419 0. 0. 0. 0. 0. 0.64997596 0. 0.00180765 0. 0. 0. 0. 0. 0. 0. 0. 0.30847836 0. 0. 0. 0. 0. 0. 0. 0. 0. 0. ]]	0.92279863	130	0.015557948789662785	0.01952226178513633	0.0013813232	0.04221798
dAIBPtqF	large	50	0.01	0.15	128	200.0	50.0	0.0001	0.001	0.05	1.0	[[ 0.00000000e+00 7.50949548e-04 0.00000000e+00 ... -2.00046021e-02 -3.92899662e-02 -5.80537543e-02] [ 0.00000000e+00 0.00000000e+00 0.00000000e+00 ... -2.72859894e-02 -2.47611944e-02 -4.53080907e-02] [ 5.62018342e-03 2.26046050e-05 0.00000000e+00 ... -3.87759392e-05 -3.89324248e-01 -8.10589641e-02] ... [ 1.01281494e-01 9.27011203e-03 1.13661394e-01 ... 0.00000000e+00 -5.41698515e-01 -3.99940699e…	[[0.0000000e+00 1.3742484e-01 0.0000000e+00 0.0000000e+00 0.0000000e+00 0.0000000e+00] [0.0000000e+00 0.0000000e+00 0.0000000e+00 1.5113981e-02 0.0000000e+00 0.0000000e+00] [0.0000000e+00 0.0000000e+00 9.6841168e-06 0.0000000e+00 0.0000000e+00 0.0000000e+00] [0.0000000e+00 0.0000000e+00 0.0000000e+00 3.7686256e-01 0.0000000e+00 0.0000000e+00] [0.0000000e+00 0.0000000e+00 0.0000000e+00 0.0000000e+…	[[0.0000000e+00 0.0000000e+00 8.6191380e-01 0.0000000e+00 6.0698181e-01 0.0000000e+00 0.0000000e+00 0.0000000e+00 0.0000000e+00 0.0000000e+00 0.0000000e+00 0.0000000e+00 5.9347093e-01 2.6493435e-05 3.1681415e-01 0.0000000e+00 0.0000000e+00 0.0000000e+00 5.7313318e-05 0.0000000e+00 0.0000000e+00 0.0000000e+00 0.0000000e+00 0.0000000e+00 0.0000000e+00 6.3553685e-05 0.0000000e+00 0.0000000e+00 0.000…	0.92278165	117	0.014606585767534043	0.013272496147288216	6.827178e-05	0.04939868
YDnfQjRe	large	50	0.01	0.15	128	200.0	50.0	0.0001	0.001	0.05	1.0	[[ 0.0000000e+00 5.0831291e-05 1.0246479e-05 ... -4.0034051e-03 -2.4270585e-02 -4.8220679e-02] [ 0.0000000e+00 0.0000000e+00 0.0000000e+00 ... -3.7869520e-03 -4.4187155e-02 -6.2536344e-02] [ 2.0022730e-03 2.2184676e-03 0.0000000e+00 ... -9.5918431e-04 -0.0000000e+00 -5.5396952e-02] ... [ 0.0000000e+00 9.1006128e-05 3.3726476e-05 ... 0.0000000e+00 -2.8415825e-02 -4.8477937e-02] [ 1.7070388e-02 2.4…	[[0.0000000e+00 0.0000000e+00 0.0000000e+00 0.0000000e+00 0.0000000e+00 0.0000000e+00] [0.0000000e+00 0.0000000e+00 0.0000000e+00 0.0000000e+00 0.0000000e+00 0.0000000e+00] [0.0000000e+00 0.0000000e+00 0.0000000e+00 0.0000000e+00 0.0000000e+00 0.0000000e+00] [0.0000000e+00 3.0411530e-01 0.0000000e+00 0.0000000e+00 0.0000000e+00 0.0000000e+00] [0.0000000e+00 0.0000000e+00 0.0000000e+00 0.0000000e+…	[[0. 0.17300093 0. 0. 0. 0. 0. 0. 0. 0. 0. 0. 0. 1.0626729 0. 0. 0. 0. 0. 0. 0. 0. 0. 0. 0. 0. 0. 0. 0. 0. 0.7132509 0. 0. 0. 0. 0. 0. 0. 0. 0.26629412 0. 0. 0. 0. 0. 0. 0. 0. 0. 0. ] [0.01514996 0. 0.5610729 0. 0.6813604 0. 0. 0. 0. 0. 0. 0. 0. 0. 0. 0. 0. 0. 0. 0. 0. 1.0215824 0. 0. 0. 0. 0. 0. 0. 0. 0. 0. 0. 0. 0. 0. 0. 0. 0. 0. 0. 0. 0. 0. 0. 0. 0. 0. 0. 0. ]]	0.92273664	119	0.014713617497020298	0.015586702277263005	0.00020504491	0.048663177
WNjoMcXP	large	50	0.01	0.15	128	200.0	50.0	0.0001	0.001	0.05	1.0	[[ 0. 0. 0.10528462 ... -0. -0.09738292 -0.05608725] [ 0.00199817 0. 0.0014103 ... -0.05849097 -0.16389987 -0.09443942] [ 0.1186097 0. 0. ... -0. -0.10850798 -0.06014327] ... [ 0.03074026 0.04727105 0.04597427 ... 0. -0.00220618 -0.00063873] [ 0.03920097 0. 0.07826768 ... -0.05100689 0. -0.18568826] [ 0.0540215 0.24517249 0.06239385 ... -0.14614438 -0.13656951 0. ]]	[[0.00000000e+00 3.51642847e-01 0.00000000e+00 0.00000000e+00 0.00000000e+00 0.00000000e+00] [0.00000000e+00 0.00000000e+00 0.00000000e+00 0.00000000e+00 0.00000000e+00 6.72065139e-01] [0.00000000e+00 5.45806170e-01 0.00000000e+00 0.00000000e+00 0.00000000e+00 0.00000000e+00] [0.00000000e+00 0.00000000e+00 0.00000000e+00 0.00000000e+00 0.00000000e+00 0.00000000e+00] [0.00000000e+00 0.00000000e+00…	[[0.0000000e+00 0.0000000e+00 0.0000000e+00 0.0000000e+00 0.0000000e+00 0.0000000e+00 0.0000000e+00 0.0000000e+00 0.0000000e+00 0.0000000e+00 0.0000000e+00 4.1444379e-01 0.0000000e+00 0.0000000e+00 0.0000000e+00 3.6833349e-01 0.0000000e+00 0.0000000e+00 0.0000000e+00 0.0000000e+00 0.0000000e+00 0.0000000e+00 0.0000000e+00 1.3009017e-02 0.0000000e+00 0.0000000e+00 0.0000000e+00 0.0000000e+00 0.000…	0.9226483	127	0.014661444516645538	0.015642251032922	6.940473e-05	0.050056476
1xCiCbgF	large	50	0.01	0.15	128	200.0	50.0	0.0001	0.001	0.05	1.0	[[ 0.00000000e+00 0.00000000e+00 0.00000000e+00 ... -1.34596722e-02 -9.28413123e-03 -1.37711922e-02] [ 0.00000000e+00 0.00000000e+00 0.00000000e+00 ... -9.74913221e-03 -6.13807375e-03 -8.58347584e-03] [ 3.20930709e-03 9.41597950e-03 0.00000000e+00 ... -2.56295562e-01 -2.44154260e-01 -2.56903768e-01] ... [ 3.50671075e-03 1.48683612e-03 4.75114118e-03 ... 0.00000000e+00 -1.05742030e-04 -1.71938136e…	[[0.0000000e+00 2.4323665e-02 0.0000000e+00 0.0000000e+00 0.0000000e+00 0.0000000e+00] [0.0000000e+00 0.0000000e+00 0.0000000e+00 0.0000000e+00 0.0000000e+00 0.0000000e+00] [0.0000000e+00 0.0000000e+00 0.0000000e+00 0.0000000e+00 0.0000000e+00 0.0000000e+00] [0.0000000e+00 0.0000000e+00 0.0000000e+00 0.0000000e+00 0.0000000e+00 0.0000000e+00] [0.0000000e+00 2.8915730e-01 0.0000000e+00 0.0000000e+…	[[0.0000000e+00 3.2089166e-02 0.0000000e+00 8.1779486e-01 0.0000000e+00 1.1162419e-01 0.0000000e+00 0.0000000e+00 0.0000000e+00 0.0000000e+00 0.0000000e+00 0.0000000e+00 0.0000000e+00 0.0000000e+00 0.0000000e+00 0.0000000e+00 0.0000000e+00 0.0000000e+00 0.0000000e+00 0.0000000e+00 0.0000000e+00 0.0000000e+00 0.0000000e+00 0.0000000e+00 0.0000000e+00 0.0000000e+00 9.1341048e-01 0.0000000e+00 0.000…	0.9226166	97	0.014668614003393384	0.015734656134413348	1.0835198e-05	0.051271964
YiFg94NC	large	50	0.01	0.15	128	200.0	50.0	0.0001	0.001	0.05	1.0	[[ 0. 0.00080976 0.00359444 ... -0.03738203 -0.1186995 -0.16177244] [ 0.00026995 0. 0.06995909 ... -0.14575396 -0.00063365 -0.17468093] [ 0. 0. 0. ... -0.01213923 -0.0650166 -0.05394772] ... [ 0.00642271 0.04917859 0.00215831 ... 0. -0.15050581 -0. ] [ 0.04644762 0.08200036 0.02032559 ... -0.24196103 0. -0.06262358] [ 0.2536576 0.05540374 0.00827459 ... -0. -0.12974223 0. ]]	[[0.00000000e+00 0.00000000e+00 0.00000000e+00 5.84734440e-01 0.00000000e+00 0.00000000e+00] [0.00000000e+00 0.00000000e+00 0.00000000e+00 0.00000000e+00 0.00000000e+00 0.00000000e+00] [0.00000000e+00 1.88835785e-01 0.00000000e+00 0.00000000e+00 0.00000000e+00 0.00000000e+00] [0.00000000e+00 0.00000000e+00 0.00000000e+00 0.00000000e+00 1.02180950e-01 0.00000000e+00] [0.00000000e+00 0.00000000e+00…	[[0. 0.74884254 0. 0. 0. 0. 0. 0. 0. 0. 0. 0. 0. 0. 0.58088034 0. 0. 0. 0. 0. 0. 0. 0. 0. 0. 0. 0. 0. 0. 0. 0. 1.0316051 0. 0. 0. 0. 0. 0. 0. 0. 0. 0. 0. 0. 0. 0. 0. 0. 0. 0. ] [0. 0. 0. 0. 0. 0. 0. 0. 0. 0. 0. 0. 0. 0. 0. 0. 0. 0. 0. 0. 0. 0. 0.9902256 0. 0. 0. 0. 0. 0. 0. 0.8018756 0. 0. 0. 0. 0. 0. 0. 0. 0. 0. 0. 0. 0. 0. 0. 0. 0. 0. 0. ]]	0.922586	101	0.014720124627153079	0.01702486967874898	6.912376e-05	0.05104081
y9GtYDj4	large	50	0.01	0.15	128	200.0	50.0	0.0001	0.001	0.05	1.0	[[ 0.0000000e+00 0.0000000e+00 0.0000000e+00 ... -2.8900258e-02 -1.2371244e-02 -3.9040633e-03] [ 2.7892921e-02 0.0000000e+00 7.5198971e-02 ... -0.0000000e+00 -0.0000000e+00 -0.0000000e+00] [ 8.2906904e-03 3.7075620e-04 0.0000000e+00 ... -3.3280122e-01 -6.7544214e-02 -1.2855163e-02] ... [ 1.1549027e-02 8.1001498e-02 3.6783393e-02 ... 0.0000000e+00 -0.0000000e+00 -0.0000000e+00] [ 5.1401551e-03 0.0…	[[0.00000000e+00 0.00000000e+00 0.00000000e+00 0.00000000e+00 0.00000000e+00 0.00000000e+00] [0.00000000e+00 0.00000000e+00 0.00000000e+00 0.00000000e+00 0.00000000e+00 0.00000000e+00] [0.00000000e+00 0.00000000e+00 0.00000000e+00 0.00000000e+00 0.00000000e+00 6.31243289e-01] [0.00000000e+00 0.00000000e+00 0.00000000e+00 0.00000000e+00 0.00000000e+00 0.00000000e+00] [2.87942618e-01 0.00000000e+00…	[[0.08447512 0. 0. 0.99623114 0. 0. 0. 0. 0. 0. 0. 0. 0. 0. 0. 0. 0. 0. 0. 0. 0.46185935 0. 0. 0. 0. 0. 0. 0. 0. 0. 0. 0. 0. 0. 0. 0. 0. 0.6623073 0. 0. 0. 0. 0. 0. 0. 0. 0. 0. 0. 0. ] [0. 0.5974949 0. 0. 0. 0.7926227 0. 0. 0. 0. 0. 0. 0. 0. 0. 0. 0. 0. 0. 0. 0. 0. 0. 0.6829951 0. 0. 0. 0. 0. 0. 0. 0. 0.0351211 0. 0.6057098 0. 0. 0. 0. 0. 0. 0. 0. 0. 0. 0. 0. 0. 0. 0. ]]	0.92257756	117	0.014452812696496646	0.013730323335362806	6.3261396e-06	0.046924185
PNP9n30Z	large	50	0.01	0.15	128	200.0	50.0	0.0001	0.001	0.05	1.0	[[ 0.0000000e+00 1.1287964e-03 0.0000000e+00 ... -5.2148446e-02 -7.2936848e-02 -2.0915991e-02] [ 1.6070312e-02 0.0000000e+00 0.0000000e+00 ... -9.0082854e-02 -5.4750621e-01 -3.9453608e-01] [ 3.5991196e-02 4.9013945e-01 0.0000000e+00 ... -1.2821142e-03 -3.1491464e-03 -6.0909835e-04] ... [ 3.4674279e-02 0.0000000e+00 1.4602359e-01 ... 0.0000000e+00 -6.7266591e-02 -2.2255106e-01] [ 2.0372763e-02 2.5…	[[0. 0. 0. 0. 0. 0. ] [0. 0. 0.79631114 0. 0. 0. ] [0. 0. 0. 0. 0. 0. ] [0. 0. 0. 0. 0. 0.87412655] [0.04477666 0. 0. 0. 0. 0. ] [0. 0. 0. 0. 0. 0. ] [0.10216983 0. 0. 0. 0. 0. ] [0. 0. 0. 0. 0. 0. ] [0. 0. 0. 0.6129687 0. 0. ] [0. 0. 0. 0.45430097 0. 0. ] [0. 0.40443236 0. 0. 0. 0. ] [0. 0. 0.14111589 0. 0. 0. ] [0. 0. 0. 0. 0.49099243 0. ] [0. 0. 0. 0. 0.23362641 0. ] [0.29082224 0. 0. 0. 0. 0.…	[[0. 0. 1.1377647 0. 0. 0. 0. 0. 0. 0. 0. 0. 0. 0. 0. 0. 0. 0. 0. 0. 0. 0. 0. 0.62379533 0. 0. 0. 0. 0. 0. 0. 0. 0. 0. 0. 0. 0. 0. 0. 0. 0. 0. 0. 0. 0. 0. 0. 0. 0. 0. ] [0.50112665 0. 0. 0. 0. 0.01209708 0. 0.4221463 0. 0. 0. 0. 0. 0. 0. 0. 0. 0. 0. 0. 0.8809481 0. 0. 0. 0. 0. 0. 0. 0. 0. 0. 0. 0. 0. 0.7042238 0. 0. 0. 0. 0. 0. 0. 0. 0. 0. 0. 0. 0. 0. 0. ]]	0.9225716	134	0.014381986959940857	0.014311468911667664	0.0	0.04561555
TGdolbva	large	50	0.01	0.15	128	200.0	50.0	0.0001	0.001	0.05	1.0	[[ 0. 0. 0.00967245 ... -0.11683746 -0.07643691 -0.18909341] [ 0.00159883 0. 0.00162757 ... -0.12725665 -0.0675009 -0.28687426] [ 0. 0.00179457 0. ... -0.00580185 -0.00438936 -0.00492175] ... [ 0.270969 0. 0.02612815 ... 0. -0.04260895 -0.22093356] [ 0. 0.07335816 0.00426494 ... -0.09844848 0. -0.00639827] [ 0.00090341 0.30455807 0.00735147 ... -0.23207931 -0.02351178 0. ]]	[[0. 0. 0.602344 0. 0. 0. ] [0. 0. 0. 0.63987845 0. 0. ] [0. 0. 0. 0. 0. 0. ] [0. 0. 1.0713211 0. 0. 0. ] [0. 0.1390708 0. 0. 0. 0. ] [0. 0. 0. 0. 0. 0.46601045] [0. 0. 0. 1.0103207 0. 0. ] [0. 0. 0. 0. 0. 0.88780135] [0. 0. 0. 0. 0. 0. ] [0.32038575 0. 0. 0. 0. 0. ] [0. 0. 0. 0. 0. 0.5702892 ] [0. 0.29334185 0. 0. 0. 0. ] [0. 0.24591446 0. 0. 0. 0. ] [0.19290435 0. 0. 0. 0. 0. ] [0. 0. 0.7725018…	[[0. 0. 0. 0. 0. 0. 0. 0. 0. 0. 0. 0. 0. 0. 0. 0. 0. 0. 0.7391298 0. 0. 0. 0. 0. 0. 0. 0. 0. 0. 0. 0. 0. 0. 0. 1.2268006 0. 0. 0. 0. 0. 0. 0. 0. 0. 0. 0. 0. 0. 0. 0. ] [0. 0. 0.3296666 0. 0. 0. 0. 0. 0.269264 0. 0. 0. 0. 0. 0. 0. 0. 0. 0. 0. 0. 0. 0. 0. 0. 0.6027635 0. 0. 0.00818786 0. 0. 0. 0. 1.1786346 0. 0. 0. 0. 0. 0. 0. 0. 0. 0. 0. 0. 0. 0. 0. 0. ]]	0.92083097	119	0.014737282796866364	0.01746120330774122	0.0	0.047280632
s9dA8J21	large	50	0.01	0.15	128	200.0	50.0	0.0001	0.001	0.05	1.0	[[ 0.0000000e+00 0.0000000e+00 8.4707244e-05 ... -4.6565045e-02 -7.4636410e-03 -6.1245579e-02] [ 0.0000000e+00 0.0000000e+00 2.4405001e-05 ... -7.8173071e-02 -6.5502976e-03 -0.0000000e+00] [ 0.0000000e+00 0.0000000e+00 0.0000000e+00 ... -1.7526938e-02 -1.1123534e-02 -1.6506655e-02] ... [ 3.8671933e-04 4.5797075e-03 1.2437412e-02 ... 0.0000000e+00 -4.1360945e-01 -1.5659979e-01] [ 1.7290691e-01 5.5…	[[0.0000000e+00 0.0000000e+00 0.0000000e+00 3.7487695e-01 0.0000000e+00 0.0000000e+00] [0.0000000e+00 4.4114172e-01 0.0000000e+00 0.0000000e+00 0.0000000e+00 0.0000000e+00] [0.0000000e+00 0.0000000e+00 0.0000000e+00 0.0000000e+00 0.0000000e+00 0.0000000e+00] [2.4192106e-02 0.0000000e+00 0.0000000e+00 0.0000000e+00 0.0000000e+00 0.0000000e+00] [0.0000000e+00 0.0000000e+00 1.1380816e-01 0.0000000e+…	[[0. 0. 0.02929727 0. 0. 0. 0.51827776 0. 0. 0. 0. 0. 0. 0. 0. 0. 0. 0. 0. 0.7530995 0. 0. 0. 0. 0. 0. 0. 0. 0. 0. 0. 0. 0. 0. 1.050637 0. 0. 0. 0. 0.06194532 0. 0. 0. 0. 0. 0. 0. 0. 0. 0. ] [0. 0. 0. 0. 0. 0. 0. 0.7396667 0. 0. 0.43093282 0. 0. 0. 0. 0. 0. 0. 0. 0. 0. 0. 0. 0. 0. 0. 0.9353493 0. 0. 0. 0. 0. 0. 0. 0. 0. 0. 0. 0. 0. 0. 0. 0. 0. 0. 0. 0. 0. 0. 0. ]]	0.9207095	113	0.014924116887980038	0.013921949474347963	0.00011660322	0.04830556
KMQstVaR	large	50	0.01	0.15	128	200.0	50.0	0.0001	0.001	0.05	1.0	[[ 0.0000000e+00 1.2832676e-04 2.3851939e-05 ... -4.0015444e-02 -5.8312699e-02 -5.8000434e-02] [ 0.0000000e+00 0.0000000e+00 0.0000000e+00 ... -5.5000987e-02 -4.4836018e-02 -7.5548425e-02] [ 0.0000000e+00 0.0000000e+00 0.0000000e+00 ... -2.6548972e-02 -4.3072738e-02 -4.0785000e-02] ... [ 1.0742801e-02 5.4319279e-04 3.7811731e-03 ... 0.0000000e+00 -1.0971846e-01 -3.3620226e-01] [ 1.3880010e-02 6.9…	[[0. 0. 0.09402199 0. 0. 0. ] [0.18728058 0. 0. 0. 0. 0. ] [0.0542055 0. 0. 0. 0. 0. ] [0. 0. 0. 0. 0. 0.54720604] [0. 0. 0. 0. 0. 0. ] [0. 0. 0. 0. 0. 0. ] [0. 0. 0.70846415 0. 0. 0. ] [0. 0. 0.81999034 0. 0. 0. ] [0. 0. 0. 0.945999 0. 0. ] [0. 0. 0. 0.605984 0. 0. ] [0. 0. 0. 0.90050536 0. 0. ] [0. 0. 0. 0.0615071 0. 0. ] [0. 0. 0. 0. 0. 0. ] [0. 0. 1.0227064 0. 0. 0. ] [0. 0. 0. 0. 0.17754018 …	[[0.0000000e+00 0.0000000e+00 1.4107085e-05 0.0000000e+00 0.0000000e+00 9.7684228e-01 0.0000000e+00 0.0000000e+00 0.0000000e+00 0.0000000e+00 0.0000000e+00 0.0000000e+00 6.0774624e-01 0.0000000e+00 0.0000000e+00 0.0000000e+00 0.0000000e+00 0.0000000e+00 2.5430257e-02 0.0000000e+00 0.0000000e+00 0.0000000e+00 0.0000000e+00 0.0000000e+00 0.0000000e+00 0.0000000e+00 0.0000000e+00 7.6361513e-01 0.000…	0.92058146	105	0.014806787442002032	0.012274821495844258	8.563811e-07	0.047873627
FuquXWxI	large	50	0.01	0.15	128	200.0	50.0	0.0001	0.001	0.05	1.0	[[ 0.0000000e+00 1.2316881e-02 2.7495164e-03 ... -2.6777333e-01 -0.0000000e+00 -1.6934304e-01] [ 7.9502994e-03 0.0000000e+00 3.2362472e-03 ... -1.2745051e-01 -5.1211361e-02 -1.0885198e-01] [ 0.0000000e+00 3.2740077e-03 0.0000000e+00 ... -7.1857139e-02 -3.1953726e-02 -7.9646278e-03] ... [ 8.2237542e-02 0.0000000e+00 0.0000000e+00 ... 0.0000000e+00 -2.3027304e-01 -3.8332415e-01] [ 1.0248146e-03 1.1…	[[0. 0. 0. 0. 0.9139063 0. ] [0. 0. 0.6343674 0. 0. 0. ] [0. 0. 0. 0. 0. 0.59923047] [0. 0. 0. 0. 0. 0.9381635 ] [0. 0. 0. 0.8834737 0. 0. ] [0. 0.27093065 0. 0. 0. 0. ] [0. 0. 0. 0. 0. 0. ] [0.24154393 0. 0. 0. 0. 0. ] [0. 0. 1.015852 0. 0. 0. ] [0. 0. 0.54892176 0. 0. 0. ] [0. 0.4242389 0. 0. 0. 0. ] [0. 0. 0. 0.4652707 0. 0. ] [0.08861247 0. 0. 0. 0. 0. ] [0. 0. 0. 0. 0.12629113 0. ] [0. 0. 0.…	[[0. 0. 0. 0. 0. 0. 0.7998206 0. 0. 0. 0. 0. 0. 0. 0. 0.71220213 0. 0. 0. 0. 0. 0. 0. 0. 0. 0. 0. 0. 0.03412461 0. 0.69695264 0. 0. 0. 0. 0.16719241 0. 0. 0. 0. 0. 0. 0. 0. 0. 0. 0. 0. 0. 0. ] [0. 0. 0. 0. 0. 0. 0. 0. 0. 0. 0. 0. 0. 0. 0. 0. 0. 0. 0. 0. 0. 0. 0. 0. 0. 0. 0.5920361 0.30425268 0. 0. 0. 0. 0. 0. 0. 0. 0. 0. 1.1977848 0. 0. 0. 0. 0. 0. 0. 0. 0. 0. 0. ]]	0.92055905	108	0.01484020480679141	0.014253945317533281	0.0	0.048489165
pY8nCBxg	large	50	0.01	0.15	128	200.0	50.0	0.0001	0.001	0.05	1.0	[[ 0.0000000e+00 1.7186528e-04 6.3389100e-02 ... -9.0829685e-02 -2.4776790e-01 -6.0481415e-04] [ 1.6078174e-04 0.0000000e+00 7.9628645e-04 ... -6.9572493e-02 -1.9880563e-01 -1.8024169e-01] [ 4.1123391e-03 9.5730531e-04 0.0000000e+00 ... -2.2685936e-02 -5.7326745e-02 -2.4136428e-02] ... [ 7.1970782e-05 1.9755021e-01 6.2142955e-03 ... 0.0000000e+00 -0.0000000e+00 -1.3482146e-01] [ 0.0000000e+00 2.8…	[[0.0000000e+00 0.0000000e+00 4.9240682e-01 0.0000000e+00 0.0000000e+00 0.0000000e+00] [0.0000000e+00 0.0000000e+00 0.0000000e+00 9.1309041e-01 0.0000000e+00 0.0000000e+00] [3.0476305e-01 0.0000000e+00 0.0000000e+00 0.0000000e+00 0.0000000e+00 0.0000000e+00] [0.0000000e+00 0.0000000e+00 0.0000000e+00 0.0000000e+00 0.0000000e+00 0.0000000e+00] [0.0000000e+00 0.0000000e+00 0.0000000e+00 0.0000000e+…	[[0.00000000e+00 0.00000000e+00 0.00000000e+00 2.12213434e-02 0.00000000e+00 0.00000000e+00 0.00000000e+00 0.00000000e+00 0.00000000e+00 0.00000000e+00 0.00000000e+00 1.84001721e-04 1.23310757e+00 0.00000000e+00 0.00000000e+00 0.00000000e+00 0.00000000e+00 0.00000000e+00 0.00000000e+00 0.00000000e+00 0.00000000e+00 0.00000000e+00 6.02331340e-01 0.00000000e+00 0.00000000e+00 0.00000000e+00 0.00000…	0.92047185	128	0.01491397259136041	0.013057556375861168	3.0920705e-07	0.049685672
WGSSPPQu	large	50	0.01	0.15	128	200.0	50.0	0.0001	0.001	0.05	1.0	[[ 0. 0.00027777 0.001751 ... -0.15346843 -0.06718988 -0.15656395] [ 0.16177635 0. 0. ... -0.00672887 -0.01002999 -0.07589924] [ 0.00131212 0.0031123 0. ... -0.23481874 -0.03037518 -0.09875736] ... [ 0.0043154 0.00071199 0.09364691 ... 0. -0.12729906 -0.12829444] [ 0.06537341 0.02360751 0. ... -0.07844462 0. -0.00781985] [ 0.21955436 0.00295815 0.19960243 ... -0. -0. 0. ]]	[[0. 0. 0. 0. 0. 0.74828875] [0. 0. 0. 0. 0. 0. ] [0. 0. 0. 0. 0.4674943 0. ] [0. 0. 0. 0. 0.9058555 0. ] [0. 0. 0. 0.9725519 0. 0. ] [0.30062544 0. 0. 0. 0. 0. ] [0. 0. 0. 0.7752496 0. 0. ] [0. 0. 0. 0. 0.29714787 0. ] [0. 0. 0. 0. 0.16054428 0. ] [0. 0. 0. 0. 0.49236837 0. ] [0.32846838 0. 0. 0. 0. 0. ] [0. 0. 0. 0. 0. 0.7719489 ] [0. 0. 0. 0. 0. 0. ] [0. 0. 0. 0. 0. 0.48321486] [0. 0. 0. 0.728…	[[0. 0. 0. 0. 0. 0. 0. 0. 0. 0. 0. 0. 0.41227865 0. 0. 0.73075175 0. 0. 0. 0. 0. 0. 0. 0. 0. 0.3564102 0. 0. 0. 0. 0. 0. 0. 0. 0. 0. 0. 0. 0.92848635 0. 0. 0. 0. 0. 0. 0. 0. 0. 0. 0. ] [0. 0.8702991 0. 0. 0. 0. 0. 0. 0. 0. 0. 0. 0. 0. 0. 0. 0. 0. 0. 0. 0. 0. 0. 0.19945647 0. 0. 0. 0. 0. 0. 0. 0. 0. 0. 0. 0. 0. 0. 0. 0.82263947 0. 0. 0. 0. 0. 0. 0. 0. 0. 0. ]]	0.9204002	104	0.0148688904941082	0.013217272547384104	0.0	0.048566286
8nyLjwPu	large	50	0.01	0.15	128	200.0	50.0	0.0001	0.001	0.05	1.0	[[ 0.00000000e+00 1.20665914e-04 0.00000000e+00 ... -3.03691868e-02 -1.50397513e-03 -5.86686172e-02] [ 1.13022048e-04 0.00000000e+00 7.38968179e-02 ... -0.00000000e+00 -3.56105156e-02 -5.07895984e-02] [ 0.00000000e+00 4.07571718e-02 0.00000000e+00 ... -3.69586996e-05 -1.96203925e-02 -2.39039175e-02] ... [ 3.27773541e-02 3.22995521e-02 1.43753421e-02 ... 0.00000000e+00 -0.00000000e+00 -1.05124265e…	[[0. 0. 0.3533573 0. 0. 0. ] [0. 0.4934133 0. 0. 0. 0. ] [0. 0.16805176 0. 0. 0. 0. ] [0. 0. 0.57128245 0. 0. 0. ] [0. 0. 0. 0. 0. 0.8969394 ] [0.4942658 0. 0. 0. 0. 0. ] [0. 0. 0. 0. 0. 0. ] [0. 0.286375 0. 0. 0. 0. ] [0.51651835 0. 0. 0. 0. 0. ] [0. 0. 0. 0. 0. 0. ] [0. 0. 0. 0.80514663 0. 0. ] [0. 0. 0. 0. 0.48668796 0. ] [0. 0. 0. 0. 0.86584616 0. ] [0. 0. 0.18751602 0. 0. 0. ] [0. 0. 0. 0. 0…	[[0. 0. 0. 0. 0. 0. 0. 0. 0. 0.20920019 0. 0. 0. 0. 0. 0. 0. 0. 0.8197746 0. 0. 0. 0. 0. 0. 0. 0.53741974 0. 0. 0. 0. 0. 0.5348672 0.37011525 0. 0. 0.69426644 0. 0. 0. 0. 0. 0. 0. 0. 0. 0. 0. 0. 0. ] [0. 0. 0. 0. 0. 0. 0.00532193 0. 0. 0. 0. 0. 0. 0. 0.64426893 0. 0. 0. 0. 0. 0. 0. 0. 0.80435044 0. 0. 0. 0. 0. 0. 0.01490469 0. 0. 0. 0. 0.74123716 0. 0. 0. 0. 0. 0. 0. 0. 0. 0. 0. 0. 0. 0. ]]	0.92026746	115	0.014768807672792011	0.02027148786518309	0.0	0.04614978
xEjsfj3K	large	50	0.01	0.15	128	200.0	50.0	0.0001	0.001	0.05	1.0	[[ 0.00000000e+00 5.59802807e-04 1.15306198e-03 ... -1.03916775e-03 -6.18023947e-02 -9.75754783e-02] [ 0.00000000e+00 0.00000000e+00 3.23901046e-03 ... -6.28731400e-03 -6.77600652e-02 -6.14442043e-02] [ 3.90403415e-03 9.91292205e-03 0.00000000e+00 ... -2.36779591e-03 -5.81232011e-02 -6.08510431e-03] ... [ 1.54220434e-05 5.26244148e-05 2.66674731e-04 ... 0.00000000e+00 -1.11120157e-02 -3.90916131e…	[[0.0000000e+00 0.0000000e+00 0.0000000e+00 0.0000000e+00 3.3935380e-01 0.0000000e+00] [0.0000000e+00 0.0000000e+00 0.0000000e+00 0.0000000e+00 0.0000000e+00 2.7385217e-01] [0.0000000e+00 5.0394130e-01 0.0000000e+00 0.0000000e+00 0.0000000e+00 0.0000000e+00] [0.0000000e+00 0.0000000e+00 6.9024420e-01 0.0000000e+00 0.0000000e+00 0.0000000e+00] [0.0000000e+00 0.0000000e+00 0.0000000e+00 0.0000000e+…	[[0. 0. 0. 0. 0. 0. 0.0322971 0. 0. 0. 0. 0. 0. 0. 0. 0. 0. 0. 0. 0. 0. 0.8765304 0. 0. 0. 0. 0. 0. 0. 0. 0. 0. 0. 0. 0. 0.6039385 0. 0. 0. 0.7255623 0. 0. 0. 0. 0. 0. 0. 0. 0. 0. ] [0. 0. 0. 0. 0. 0. 0. 0. 0. 0. 0. 0. 0. 0.00843423 0. 0. 0. 0. 0. 0. 0. 0. 0.72243 0. 0. 0.10985111 0. 0. 1.0637077 0. 0. 0. 0. 0. 0. 0. 0. 0. 0. 0. 0. 0. 0. 0. 0. 0. 0. 0. 0. 0. ]]	0.9202056	133	0.014862022383345498	0.01535387233727508	2.6113745e-05	0.047298364
za65dcbR	large	50	0.01	0.15	128	200.0	50.0	0.0001	0.001	0.05	1.0	[[ 0. 0.00081579 0.00948341 ... -0.08139199 -0.00248135 -0.13042632] [ 0. 0. 0. ... -0.19535334 -0.21884525 -0.12738131] [ 0.06205109 0. 0. ... -0.0863941 -0.06007481 -0.04309475] ... [ 0.17447846 0.02949665 0.03383722 ... 0. -0. -0.08767772] [ 0.24385066 0. 0.02968551 ... -0.00036931 0. -0.28464955] [ 0. 0.13086095 0.00392926 ... -0.13795248 -0.23990932 0. ]]	[[0. 0. 0. 0. 0. 0.05800074] [0.02626093 0. 0. 0. 0. 0. ] [0. 0. 0. 0. 0. 0. ] [0. 0. 0. 0. 0.85037154 0. ] [0. 0. 0. 0. 0. 0. ] [0. 0. 0. 0. 0. 0. ] [0. 0. 0. 0. 0.30244 0. ] [0.19570474 0. 0. 0. 0. 0. ] [0. 0. 0. 0. 0. 1.1611716 ] [0. 0. 0.72880936 0. 0. 0. ] [0. 0. 0. 0. 0. 0. ] [0. 0.58679146 0. 0. 0. 0. ] [0. 0. 0. 0. 0. 0. ] [0. 0. 0.4103591 0. 0. 0. ] [0.88705266 0. 0. 0. 0. 0. ] [0. 0. 0.…	[[0. 0. 0. 0. 0. 0.19041361 0. 0. 0. 0. 0. 0. 0.12018012 0. 0. 0.27966946 0. 0. 0. 0. 0. 0. 0.5597486 0. 0. 0. 0. 1.0110168 0. 0.6849809 0. 0. 0. 0. 0. 0. 0. 0. 0. 0. 0. 0. 0. 0. 0. 0. 0. 0. 0. 0. ] [0. 0. 0.04244757 0. 0.62427354 0. 0. 0. 0. 0. 0.96292204 0. 0. 0. 0. 0. 0. 0. 0. 0. 0. 0. 0. 0. 0. 0. 0. 0. 0. 0. 0. 0. 0. 0.7832696 0. 0. 0.5785131 0. 0. 0. 0. 0. 0. 0. 0. 0. 0. 0. 0. 0. ]]	0.91955566	77	0.01516181876262029	0.014895178336236213	0.0	0.051785
fUG8L4KJ	large	50	0.01	0.15	128	200.0	50.0	0.0001	0.001	0.05	1.0	[[ 0. 0.21146007 0.18836996 ... -0.3388727 -0.07183339 -0.1972424 ] [ 0.14721863 0. 0.1341297 ... -0.3914709 -0.09721993 -0.22442481] [ 0.10880835 0.12262683 0. ... -0.34437272 -0.09411369 -0.18600963] ... [ 0.00956427 0.00892872 0.00291745 ... 0. -0.31530666 -0.18939936] [ 0.07743252 0.09051861 0.08449059 ... -0.37246156 0. -0.00170351] [ 0.2122251 0.15453036 0.1039445 ... -0.18405132 -0.0679389…	[[0. 0. 0. 0. 0. 0.36762932] [0. 0. 0. 0. 0. 0.61201364] [0. 0. 0. 0. 0. 0.5521175 ] [0. 0. 0. 0. 0. 0. ] [0.67002904 0. 0. 0. 0. 0. ] [0. 0. 0. 0. 0. 0. ] [0. 0. 0. 0. 0. 0.6644746 ] [0. 0.65330756 0. 0. 0. 0. ] [0. 0. 0. 0.6568447 0. 0. ] [0. 0.04782975 0. 0. 0. 0. ] [0. 0. 0. 0. 0. 0. ] [0. 0. 0. 0.2650837 0. 0. ] [0. 0. 0. 0. 0.4419798 0. ] [0. 0. 0.9682656 0. 0. 0. ] [0. 0. 0.41447976 0. 0. …	[[0.0000000e+00 0.0000000e+00 0.0000000e+00 0.0000000e+00 0.0000000e+00 0.0000000e+00 0.0000000e+00 0.0000000e+00 0.0000000e+00 0.0000000e+00 0.0000000e+00 0.0000000e+00 0.0000000e+00 0.0000000e+00 0.0000000e+00 0.0000000e+00 0.0000000e+00 0.0000000e+00 0.0000000e+00 0.0000000e+00 0.0000000e+00 8.2007706e-01 0.0000000e+00 0.0000000e+00 0.0000000e+00 0.0000000e+00 0.0000000e+00 7.8431678e-01 0.000…	0.9194466	101	0.01520184791750378	0.013412879842023055	1.7061501e-06	0.052210514
