# Supplementary material for: Latent circuit inference from heterogeneous neural responses during cognitive tasks
Source: Nat Neurosci. 2025 Feb 10;28(3):665–75. doi: 10.1038/s41593-025-01869-7 (PMC11893458; doi:10.1038/s41593-025-01869-7)
Supplement: Supplementary file 4 — Parameters for latent circuit models fit to monkey A PFC data. [file 41593_2025_1869_MOESM4_ESM.csv]

animal	lca_id	r2_x_test	r2_z_test	r2_y_test	sum	l_y	w_rec	w_in	w_out	q	r2_x_train
ar	i0zgWejE	0.858534	0.960819	0.127526	0.98606	0.5	[[ 0.33633024 -0.47209245 0.32258242 -0.01672909 0.30044547 -0.21073844 0.24324104 -0.6049074 ] [-0.29555917 0.63137394 0.3319251 -0.09467413 0.23489681 -0.29915994 0.45850506 -0.58798844] [-0.05548158 -0.6085197 0.4142718 -0.7619003 0.1230392 -0.30083546 -0.10614789 -0.3937333 ] [-0.10195667 -0.3497787 -0.6960215 0.18618517 -0.12915526 -0.08124799 -0.12039406 -0.1267646 ] [-0.50486577 -0.0038142…	[[1.607962 0. 0. 0. 0. 0. ] [0. 1.713935 0. 0. 0. 0. ] [0. 0. 1.533953 0. 0. 0. ] [0. 0. 0. 1.6189286 0. 0. ] [0. 0. 0. 0. 1.6016318 0. ] [0. 0. 0. 0. 0. 1.6554122] [0. 0. 0. 0. 0. 0. ] [0. 0. 0. 0. 0. 0. ]]	[[0. 0. 0. 0. 0. 0. 0.72412103 0. ] [0. 0. 0. 0. 0. 0. 0. 1.0660877 ]]	[[-0.08642662 0.15299536 -0.00067538 ... 0.02550251 0.03764891 0.07475243] [-0.0380624 0.07018008 -0.035495 ... 0.01060855 -0.01862403 0.03702536] [ 0.07148631 0.05190947 -0.15971778 ... 0.00916407 0.04658239 0.04048283] ... [ 0.01915408 -0.10532532 -0.07886668 ... 0.01079543 0.03006524 0.04588082] [ 0.07731412 0.29246965 0.12047432 ... -0.02122412 0.02482311 -0.03053359] [ 0.00056469 0.03099408 …	0.920311
ar	37Lt0peZ	0.862659	0.95922	0.122278	0.984937	0.5	[[ 0.2163373 -0.12105078 0.15097211 -0.02303015 -0.01874063 0.0709686 -0.02906627 -0.36018017] [-0.07017573 0.63861847 0.17303076 -0.1566183 0.21478224 -0.30085889 0.35996026 -0.63654757] [-0.04004645 -0.44283396 0.27802572 -0.5888954 0.02388143 -0.09210586 -0.09679797 -0.4377653 ] [-0.07994852 -0.4865555 -0.6690186 0.14570001 -0.07396961 -0.29942018 -0.10624996 0.08697297] [-0.3429519 -0.0233191…	[[1.7526013 0. 0. 0. 0. 0. ] [0. 2.0009284 0. 0. 0. 0. ] [0. 0. 1.4950544 0. 0. 0. ] [0. 0. 0. 1.7416607 0. 0. ] [0. 0. 0. 0. 1.4033865 0. ] [0. 0. 0. 0. 0. 1.6207168] [0. 0. 0. 0. 0. 0. ] [0. 0. 0. 0. 0. 0. ]]	[[0. 0. 0. 0. 0. 0. 0.97751474 0. ] [0. 0. 0. 0. 0. 0. 0. 0.99941385]]	[[-0.05147893 -0.10364447 0.03930762 ... 0.03160397 0.06421594 0.01708966] [-0.03537643 -0.0554921 -0.00558892 ... 0.01911297 0.01147953 0.01149304] [-0.11286305 0.0253436 0.19028702 ... 0.04327535 0.03904363 0.03079243] ... [ 0.02830266 -0.04056925 -0.03650776 ... 0.12083695 -0.0146943 -0.04017143] [ 0.15277512 0.08356397 0.00902846 ... 0.00464953 -0.00257212 0.01235098] [ 0.04012943 -0.07830935…	0.922914
ar	q51a080q	0.857692	0.964795	0.125728	0.98342	0.5	[[ 0.23708 -0.16552283 0.2268868 0.00561825 -0.11369277 0.37577835 -0.2611399 0.23167959] [-0.32519948 0.6116218 0.2847481 -0.1415388 0.34278172 -0.09912032 0.37986696 -0.53852874] [-0.1377155 -0.66991544 0.3447062 -0.7822923 -0.06880163 -0.00808178 -0.03373607 -0.07935539] [-0.06875823 -0.32135156 -0.69475865 0.1949488 -0.171719 -0.08519584 -0.36607873 -0.08410929] [-0.4548588 -0.04366013 -0.072…	[[1.7850906 0. 0. 0. 0. 0. ] [0. 1.9019855 0. 0. 0. 0. ] [0. 0. 1.6202775 0. 0. 0. ] [0. 0. 0. 1.7587215 0. 0. ] [0. 0. 0. 0. 1.626968 0. ] [0. 0. 0. 0. 0. 1.5095788] [0. 0. 0. 0. 0. 0. ] [0. 0. 0. 0. 0. 0. ]]	[[0. 0. 0. 0. 0. 0. 0.80116206 0. ] [0. 0. 0. 0. 0. 0. 0. 0.85136646]]	[[-9.21936333e-02 -3.15014422e-02 3.76279168e-02 ... 1.84287541e-02 7.69522414e-02 1.18766734e-02] [-5.05122989e-02 -2.35554427e-02 -3.28788199e-02 ... 2.45400891e-03 8.66368786e-03 3.19333468e-03] [-1.15875155e-03 4.54387628e-02 -2.38650218e-01 ... 3.20747495e-02 -1.30666345e-02 -7.47279264e-05] ... [-1.65368430e-03 2.13965237e-01 4.04516347e-02 ... -1.79933617e-04 -3.84190381e-02 -3.19205746e-0…	0.918982
ar	aht2uuoJ	0.859989	0.951589	0.119864	0.979853	0.5	[[ 2.52863050e-01 -1.72063723e-01 3.17434072e-01 -4.98412363e-02 -6.76625445e-02 2.73713879e-02 -2.78357491e-02 -2.96511594e-02] [-1.95205525e-01 6.18940771e-01 2.10951924e-01 -2.06177339e-01 2.66776651e-01 -1.05347767e-01 2.19876245e-01 -4.04522151e-01] [-6.72614649e-02 -4.92639035e-01 3.04101408e-01 -7.03439176e-01 -8.24197978e-02 -8.22046921e-02 -3.58329527e-02 -2.52728164e-01] [-1.13173425e-0…	[[1.8115565 0. 0. 0. 0. 0. ] [0. 1.7774218 0. 0. 0. 0. ] [0. 0. 1.396795 0. 0. 0. ] [0. 0. 0. 1.8013482 0. 0. ] [0. 0. 0. 0. 1.534822 0. ] [0. 0. 0. 0. 0. 1.6296209] [0. 0. 0. 0. 0. 0. ] [0. 0. 0. 0. 0. 0. ]]	[[0. 0. 0. 0. 0. 0. 0.7437402 0. ] [0. 0. 0. 0. 0. 0. 0. 0.91384333]]	[[ 0.21880293 0.15157112 -0.03055472 ... 0.01514207 -0.02668615 0.05557721] [ 0.09943961 0.07820934 -0.00583581 ... 0.00291527 -0.04664308 0.03037286] [-0.05109392 0.00230663 0.6160895 ... 0.02541015 0.0345596 0.07159294] ... [-0.08251988 0.04351593 -0.02847065 ... 0.06871473 0.03304674 0.13646688] [-0.00762572 0.13947612 0.05323085 ... 0.04097945 -0.02152152 0.03185012] [-0.24543948 0.06206659 -…	0.915977
ar	KdWbYooz	0.858026	0.955666	0.118851	0.976877	0.5	[[ 0.5065746 -0.2099396 0.46906137 -0.00594192 -0.04915151 -0.0570554 0.1741058 -0.24791832] [-0.21001948 0.4992108 0.31798634 -0.03480676 0.20774302 -0.03815797 0.46436357 -0.46666452] [-0.04787906 -0.66379285 0.3846905 -0.78880197 -0.05381332 -0.18262148 -0.10633355 -0.23034444] [-0.03975202 -0.29314265 -0.80481356 0.24632657 -0.09819629 -0.1485993 -0.20296812 -0.11641016] [-0.3268261 -0.036278…	[[1.6772057 0. 0. 0. 0. 0. ] [0. 1.5469651 0. 0. 0. 0. ] [0. 0. 1.5827858 0. 0. 0. ] [0. 0. 0. 1.5914336 0. 0. ] [0. 0. 0. 0. 1.5820006 0. ] [0. 0. 0. 0. 0. 1.5810186] [0. 0. 0. 0. 0. 0. ] [0. 0. 0. 0. 0. 0. ]]	[[0. 0. 0. 0. 0. 0. 0.6364208 0. ] [0. 0. 0. 0. 0. 0. 0. 0.945158 ]]	[[ 0.12340297 0.18111199 -0.05193163 ... -0.00188794 0.05936288 0.00288713] [ 0.06612605 0.21337461 -0.01080923 ... -0.00930996 0.00619942 -0.01283828] [-0.05960427 0.05264589 0.8731191 ... -0.01456813 0.00828395 0.00656211] ... [-0.07193246 -0.01616771 0.06149231 ... -0.01040477 0.10194364 -0.01173048] [-0.23773238 -0.08716851 0.06287713 ... 0.02554886 0.10644443 -0.0131001 ] [ 0.20729572 0.1029…	0.913127
ar	mIVm3qAh	0.860075	0.961832	0.116185	0.97626	0.5	[[ 0.36788198 -0.18734734 0.22072542 -0.00253207 -0.12143356 0.6308501 -0.01510022 0.00378704] [-0.21909355 0.6455186 0.10677617 -0.04400525 0.23753351 0.02068835 0.41167375 -0.41940582] [-0.04325528 -0.5839633 0.28972614 -0.6592576 0.00523455 -0.23603794 -0.15383175 -0.39156887] [-0.10829238 -0.2566384 -0.7424522 0.36623028 -0.12403578 -0.09808891 -0.10993793 -0.0719175 ] [-0.4353359 -0.03781504…	[[1.6452729 0. 0. 0. 0. 0. ] [0. 1.4503081 0. 0. 0. 0. ] [0. 0. 1.479564 0. 0. 0. ] [0. 0. 0. 1.4285321 0. 0. ] [0. 0. 0. 0. 1.4964193 0. ] [0. 0. 0. 0. 0. 1.4876779] [0. 0. 0. 0. 0. 0. ] [0. 0. 0. 0. 0. 0. ]]	[[0. 0. 0. 0. 0. 0. 0.7487955 0. ] [0. 0. 0. 0. 0. 0. 0. 0.8728157]]	[[ 0.43619043 0.1764882 -0.03068526 ... 0.02809108 -0.0642181 0.01596089] [ 0.14589098 0.19176301 -0.00898925 ... 0.00353978 -0.06673662 0.00738142] [-0.16997224 -0.08947883 0.5709819 ... 0.02820344 -0.00180413 0.0257587 ] ... [ 0.03571732 -0.0746953 -0.01299006 ... -0.0014954 -0.00393528 0.0021374 ] [-0.17694707 0.13445717 0.11441629 ... -0.01725293 0.04264804 -0.00678203] [ 0.04302118 -0.175662…	0.917902
ar	zHaJd8ty	0.859926	0.95574	0.116062	0.975988	0.5	[[ 0.23137215 -0.15462716 0.18860656 -0.03942196 -0.04129236 0.05901064 0.16174933 -0.41033205] [-0.20908737 0.60622215 0.09042834 -0.02246149 0.22523198 -0.12240332 0.37514216 -0.43463424] [-0.13105944 -0.49339363 0.28033945 -0.7364601 0.00173913 -0.16199234 -0.08268967 -0.3231865 ] [-0.12334931 -0.21701029 -0.81065345 0.30856135 -0.14280078 -0.1436124 -0.09270076 -0.02533177] [-0.46550453 -0.02…	[[1.7505355 0. 0. 0. 0. 0. ] [0. 1.8837161 0. 0. 0. 0. ] [0. 0. 1.5999817 0. 0. 0. ] [0. 0. 0. 1.3942056 0. 0. ] [0. 0. 0. 0. 1.5096027 0. ] [0. 0. 0. 0. 0. 1.37364 ] [0. 0. 0. 0. 0. 0. ] [0. 0. 0. 0. 0. 0. ]]	[[0. 0. 0. 0. 0. 0. 0.96466064 0. ] [0. 0. 0. 0. 0. 0. 0. 1.1457995 ]]	[[ 0.2964316 0.05958351 -0.00198093 ... 0.07218529 0.00422791 -0.0572389 ] [ 0.09637125 0.01812194 -0.01071093 ... 0.03708684 -0.02291904 -0.03503066] [-0.09960314 -0.0565791 0.50723493 ... 0.0411249 -0.02587545 0.00520573] ... [ 0.04820266 0.05917783 -0.03295245 ... -0.02485354 -0.04476994 -0.00785856] [-0.08965212 -0.00565151 -0.01587651 ... 0.01933249 0.07867004 0.03191718] [-0.03879632 0.0234…	0.918149
ar	JCU6ptPl	0.857066	0.951319	0.11811	0.975176	0.5	[[ 0.338677 -0.1401374 0.17260909 0.02665063 0.2656275 -0.04786295 0.2928162 -0.40268883] [-0.24123223 0.6378301 0.3338381 -0.11173392 0.05424235 -0.0755352 0.40648872 -0.4488008 ] [-0.09069838 -0.70948446 0.40942883 -0.7440691 -0.03893898 -0.10623981 -0.1446573 -0.30184612] [-0.070273 -0.3023962 -0.72416717 0.3020373 -0.10281569 -0.15468164 -0.12996511 -0.11101767] [-0.45445007 -0.02750096 -0.08…	[[1.9203248 0. 0. 0. 0. 0. ] [0. 1.4996874 0. 0. 0. 0. ] [0. 0. 1.9188519 0. 0. 0. ] [0. 0. 0. 1.6590639 0. 0. ] [0. 0. 0. 0. 1.7667942 0. ] [0. 0. 0. 0. 0. 1.7500848] [0. 0. 0. 0. 0. 0. ] [0. 0. 0. 0. 0. 0. ]]	[[0. 0. 0. 0. 0. 0. 0.6884158 0. ] [0. 0. 0. 0. 0. 0. 0. 0.9177029]]	[[ 0.33092725 0.14027882 0.02673344 ... -0.00401815 0.06525932 0.01313039] [ 0.19989651 0.13032195 0.01737866 ... -0.02378991 0.00147934 0.01799 ] [-0.08642925 0.17729981 0.4731383 ... -0.02808843 -0.02096018 0.03365259] ... [-0.03382732 -0.02435356 -0.13674954 ... 0.00559849 0.08497562 -0.02575658] [-0.24141255 0.17797801 -0.08402034 ... -0.0248336 -0.02200227 -0.00221269] [-0.09936909 -0.087094…	0.912569
ar	vMXsdkic	0.854886	0.952932	0.119713	0.974599	0.5	[[ 0.29062358 -0.16245137 0.34340546 -0.03048881 0.46686956 -0.06002208 0.30425802 -0.35002324] [-0.23389101 0.5534474 0.3323238 -0.05213665 0.21393439 -0.25744456 0.3731513 -0.39023775] [-0.06740434 -0.5067787 0.3378938 -0.77283067 0.1557303 -0.31674907 -0.09130437 -0.2542897 ] [-0.07726476 -0.29469252 -0.8635116 0.2689724 -0.19626428 -0.05129436 -0.20279212 -0.15437679] [-0.627152 -0.02510246 -…	[[1.8912206 0. 0. 0. 0. 0. ] [0. 2.018058 0. 0. 0. 0. ] [0. 0. 1.538762 0. 0. 0. ] [0. 0. 0. 1.759825 0. 0. ] [0. 0. 0. 0. 1.6996468 0. ] [0. 0. 0. 0. 0. 1.6659034] [0. 0. 0. 0. 0. 0. ] [0. 0. 0. 0. 0. 0. ]]	[[0. 0. 0. 0. 0. 0. 0.7643431 0. ] [0. 0. 0. 0. 0. 0. 0. 0.9642701]]	[[ 0.04189142 0.01336771 0.0253492 ... 0.00312285 0.02490786 -0.03096403] [ 0.01044473 -0.00424028 -0.02678937 ... -0.00956716 -0.01939427 -0.03244554] [ 0.03680979 0.0065821 0.19037332 ... 0.00127606 0.02242241 0.0092786 ] ... [-0.03967663 -0.12118784 -0.06228178 ... -0.00201971 -0.06609598 0.05691399] [ 0.06441551 0.20528336 0.06080853 ... -0.031325 0.09970094 0.01384928] [-0.01311056 -0.099228…	0.917566
ar	PAuEw7ai	0.859541	0.951452	0.113525	0.973066	0.5	[[ 0.3030834 -0.07947472 0.50630957 -0.07361432 -0.06314147 0.15896231 -0.07205047 0.08125104] [-0.15315835 0.5957716 -0.1538478 -0.07440589 0.40719453 -0.1833212 0.19113742 -0.11040944] [-0.09057128 -0.3196114 0.24944843 -0.7770926 -0.02359071 -0.16838957 -0.02590188 -0.21568732] [-0.08280617 -0.27874994 -0.8597447 0.27716 -0.09617781 -0.12155218 -0.21656014 -0.19332637] [-0.40680605 -0.03967179…	[[1.6040685 0. 0. 0. 0. 0. ] [0. 1.6745619 0. 0. 0. 0. ] [0. 0. 1.4007277 0. 0. 0. ] [0. 0. 0. 1.6327692 0. 0. ] [0. 0. 0. 0. 1.375966 0. ] [0. 0. 0. 0. 0. 1.5788097] [0. 0. 0. 0. 0. 0. ] [0. 0. 0. 0. 0. 0. ]]	[[0. 0. 0. 0. 0. 0. 0.789996 0. ] [0. 0. 0. 0. 0. 0. 0. 1.065523]]	[[ 5.1988214e-01 2.9723212e-01 2.6900601e-03 ... 1.4501536e-02 -3.2996781e-02 1.1156488e-02] [ 1.9758323e-01 2.1822673e-01 3.6952611e-02 ... -2.1037741e-03 -5.7610683e-02 -1.5901058e-04] [-1.8096627e-01 8.2962714e-02 9.4682795e-01 ... -4.9164928e-03 1.0091026e-03 5.6796926e-03] ... [ 7.8835331e-02 -2.6828237e-02 1.1522438e-02 ... 5.1490605e-02 -7.0300926e-03 1.5727432e-02] [-1.0257639e-01 1.70488…	0.915491
