# Supplementary material for: Latent circuit inference from heterogeneous neural responses during cognitive tasks
Source: Nat Neurosci. 2025 Feb 10;28(3):665–75. doi: 10.1038/s41593-025-01869-7 (PMC11893458; doi:10.1038/s41593-025-01869-7)
Supplement: Supplementary file 5 — Parameters for latent circuit models fit to monkey F PFC data. [file 41593_2025_1869_MOESM5_ESM.csv]

animal	lca_id	r2_x_test	r2_z_test	r2_y_test	sum	l_y	w_rec	w_in	w_out	q	r2_x_train
fe	oQeFu0Ib	0.821985	0.960393	0.302559	1.124544	0.5	[[ 0.6130798 0.1957244 -0.38910758 0.34241053 -0.5800108 -0.19299282 -0.5982315 0.71420395] [-0.09782548 0.4557025 -0.37465128 -0.03985925 0.4742167 0.24937354 -0.14213806 0.0053297 ] [-0.03439624 -0.06501014 0.41774207 -0.71236295 -0.06822067 -0.52473253 0.1506097 -0.13692118] [-0.01235031 -0.38728744 -0.7482906 0.36532775 -0.23621069 -0.02140966 -0.2350353 -0.09206387] [-0.1815017 0.2043108 -0.…	[[1.7396417 0. 0. 0. 0. 0. ] [0. 1.8201271 0. 0. 0. 0. ] [0. 0. 1.5792435 0. 0. 0. ] [0. 0. 0. 1.7873036 0. 0. ] [0. 0. 0. 0. 1.4054942 0. ] [0. 0. 0. 0. 0. 1.2245158] [0. 0. 0. 0. 0. 0. ] [0. 0. 0. 0. 0. 0. ]]	[[0. 0. 0. 0. 0. 0. 0.72699267 0. ] [0. 0. 0. 0. 0. 0. 0. 0.34913203]]	[[ 7.19651580e-03 -1.77186802e-02 -2.32872665e-02 ... 3.78835388e-02 9.31918621e-05 3.19085307e-02] [-2.40483060e-02 -2.40351260e-03 -1.89942066e-02 ... 6.13421202e-02 -1.01845644e-01 -1.95349932e-01] [ 1.22186527e-01 1.73051823e-02 -1.85103565e-02 ... 2.83175241e-02 7.01583847e-02 1.89509951e-02] ... [-2.79810131e-02 -5.71292173e-03 -1.18123800e-01 ... 1.25961592e-02 1.69840418e-02 5.73619008e-0…	0.854274
fe	bRxztqlx	0.813877	0.964701	0.29692	1.110797	0.5	[[ 0.5730022 0.15840454 -0.3997875 0.44630018 -0.7538845 -0.17772172 -0.68729895 0.7205514 ] [-0.12589344 0.3762029 -0.10751726 0.03078667 0.3017589 0.23808253 -0.17008705 0.10193821] [-0.02965852 -0.44105545 0.218767 -0.76276183 -0.04839915 -0.19836178 0.02319096 -0.04556987] [-0.01981652 -0.4712255 -0.82249963 0.32523718 -0.25757137 -0.03496223 -0.2947176 -0.04653793] [-0.24734347 0.17605646 -0…	[[1.7706385 0. 0. 0. 0. 0. ] [0. 1.9329536 0. 0. 0. 0. ] [0. 0. 1.4462965 0. 0. 0. ] [0. 0. 0. 1.690412 0. 0. ] [0. 0. 0. 0. 1.3531729 0. ] [0. 0. 0. 0. 0. 1.0782679] [0. 0. 0. 0. 0. 0. ] [0. 0. 0. 0. 0. 0. ]]	[[0. 0. 0. 0. 0. 0. 0.78293383 0. ] [0. 0. 0. 0. 0. 0. 0. 0.29096282]]	[[ 0.01223168 -0.01293277 -0.00296735 ... -0.00747893 -0.00238191 0.11611191] [ 0.01414755 -0.09625652 -0.0640215 ... 0.02047975 -0.09469119 -0.08319227] [-0.02048936 0.04261092 -0.5260028 ... 0.01300509 0.03671946 -0.12586237] ... [ 0.13236913 0.01789337 -0.073662 ... 0.00346852 -0.0401982 -0.02802084] [ 0.19780101 0.08546048 -0.02762377 ... 0.00804679 -0.14310758 0.01851866] [-0.04513292 0.0720…	0.842024
fe	Cdbg1zZy	0.828635	0.955268	0.263581	1.092216	0.5	[[ 0.6681349 0.17574506 -0.30268425 0.3830262 -0.69555455 -0.08967713 -0.5516628 0.5619564 ] [-0.02951167 0.27288592 -0.02299654 -0.05765746 0.27507603 0.31534132 0.00686226 -0.0654754 ] [-0.03038902 -0.09775388 0.28652832 -0.7911173 -0.05624336 -0.2879239 0.02123949 -0.11240333] [-0.02261393 -0.42058197 -0.7848831 0.3283118 -0.19591632 -0.16801721 -0.26054475 0.06396903] [-0.2248047 0.16823326 -…	[[1.5848911 0. 0. 0. 0. 0. ] [0. 1.8950408 0. 0. 0. 0. ] [0. 0. 1.7103518 0. 0. 0. ] [0. 0. 0. 1.6207445 0. 0. ] [0. 0. 0. 0. 1.4651161 0. ] [0. 0. 0. 0. 0. 1.0633384] [0. 0. 0. 0. 0. 0. ] [0. 0. 0. 0. 0. 0. ]]	[[0. 0. 0. 0. 0. 0. 0.76552397 0. ] [0. 0. 0. 0. 0. 0. 0. 0.37399966]]	[[-0.00075267 -0.01367791 0.02394301 ... 0.00215725 0.03795802 0.05974114] [ 0.00804152 -0.10477757 -0.02114759 ... 0.02657775 -0.07566278 -0.10368557] [ 0.20346335 -0.1561774 -0.01513669 ... -0.00077105 0.0708663 -0.02846215] ... [ 0.14663431 0.01209229 -0.10992437 ... -0.03222622 -0.01100046 -0.00312913] [-0.03230917 -0.13413781 0.06604306 ... -0.00060956 -0.03372192 0.04391481] [ 0.0165523 0.1…	0.855445
fe	uB8sofkW	0.801739	0.96316	0.276225	1.077964	0.5	[[ 0.62985325 0.19344029 -0.43227774 0.53833836 -0.8078904 -0.14874026 -0.6631679 0.62657595] [-0.1130809 0.34403983 0.1069705 -0.0699978 0.19700179 0.27750683 -0.04778906 0.07035836] [-0.03891918 -0.44915888 0.25281888 -0.85577 -0.23441155 -0.20251139 0.04837328 -0.03663918] [-0.0340081 -0.45004183 -0.8318696 0.35594794 -0.23107213 -0.05269159 -0.2348874 -0.02707763] [-0.2624308 0.18413188 -0.24…	[[1.679839 0. 0. 0. 0. 0. ] [0. 1.9931808 0. 0. 0. 0. ] [0. 0. 1.5151491 0. 0. 0. ] [0. 0. 0. 1.714742 0. 0. ] [0. 0. 0. 0. 1.3639275 0. ] [0. 0. 0. 0. 0. 1.1644534] [0. 0. 0. 0. 0. 0. ] [0. 0. 0. 0. 0. 0. ]]	[[0. 0. 0. 0. 0. 0. 0.843373 0. ] [0. 0. 0. 0. 0. 0. 0. 0.39834103]]	[[-0.15381546 0.0050629 -0.05693876 ... 0.02162515 0.05000268 0.094855 ] [-0.16043355 -0.02704112 -0.1185394 ... 0.0059302 -0.06149426 -0.06687123] [-0.02033286 0.10785398 -0.60748065 ... 0.0130234 -0.02148549 0.05817558] ... [-0.03561103 -0.05159191 -0.01600954 ... 0.03352424 0.03805023 -0.01756415] [-0.00429864 0.03886602 -0.07012831 ... -0.04500037 -0.00717435 0.05262101] [ 0.00461623 0.022079…	0.831428
fe	YpXjdEqy	0.811931	0.950513	0.260291	1.072222	0.5	[[ 0.09398753 -0.10334495 0.10037467 0.02723468 -0.03924669 -0.01777552 -0.23311777 -0.02974833] [ 0.0914318 0.73727506 0.17254402 -0.4400705 0.48517203 -0.09871444 0.69530904 -0.7492786 ] [-0.03988964 -0.1157757 0.4152266 -0.7719119 0.06725789 -0.26696256 0.19617344 -0.43263802] [ 0.02334406 -0.16141103 -0.7143271 0.13021584 -0.22211753 -0.4538399 0.05529842 -0.22115403] [-0.5682439 0.00883026 -…	[[1.7622368 0. 0. 0. 0. 0. ] [0. 1.3673611 0. 0. 0. 0. ] [0. 0. 1.399355 0. 0. 0. ] [0. 0. 0. 1.6783278 0. 0. ] [0. 0. 0. 0. 1.4870307 0. ] [0. 0. 0. 0. 0. 1.0199972] [0. 0. 0. 0. 0. 0. ] [0. 0. 0. 0. 0. 0. ]]	[[0. 0. 0. 0. 0. 0. 0.5652639 0. ] [0. 0. 0. 0. 0. 0. 0. 1.0388796]]	[[-0.3135237 0.01355667 0.03339019 ... -0.05995827 0.0844679 0.04184124] [-0.03649229 -0.0066992 0.02851214 ... 0.02466124 -0.05066993 -0.11553476] [ 0.03470466 -0.14198893 -0.12760007 ... -0.02970253 0.01989386 -0.04721949] ... [-0.04572566 0.03505625 -0.6529189 ... 0.00379259 -0.00842763 -0.02356699] [ 0.03452466 0.01004345 0.06450288 ... 0.00155363 0.01047501 -0.01346512] [ 0.00145038 0.065683…	0.838458
fe	cnn3CEIp	0.793863	0.95366	0.223356	1.0172189999999999	0.5	[[ 0.12032486 -0.08090029 0.05247165 0.04603443 0.03939277 0.01941102 -0.12996668 -0.08844935] [ 0.00860684 0.70561475 0.07613547 -0.3368934 0.55411905 0.03429477 0.59339446 -0.6152159 ] [-0.01553231 -0.15522124 0.47615016 -0.69001794 0.19867103 -0.3713692 0.03039041 -0.44118643] [-0.04034091 -0.16929574 -0.70779115 0.2970989 -0.24462676 -0.44831604 0.05982319 -0.19748414] [-0.69546425 0.01824961…	[[1.3358477 0. 0. 0. 0. 0. ] [0. 1.3228099 0. 0. 0. 0. ] [0. 0. 1.6633135 0. 0. 0. ] [0. 0. 0. 1.5785428 0. 0. ] [0. 0. 0. 0. 1.5504354 0. ] [0. 0. 0. 0. 0. 0.91234845] [0. 0. 0. 0. 0. 0. ] [0. 0. 0. 0. 0. 0. ]]	[[0. 0. 0. 0. 0. 0. 0.51576596 0. ] [0. 0. 0. 0. 0. 0. 0. 0.80594116]]	[[ 0.17112939 0.01354086 -0.11628129 ... -0.04341496 0.05431126 0.00690312] [ 0.05415205 0.05338503 0.02441856 ... 0.04879761 -0.0593855 -0.11144114] [ 0.06418948 -0.04701682 0.67325 ... -0.02734517 -0.00519079 0.01336278] ... [-0.21089269 0.11843128 -0.05242443 ... -0.01416319 -0.03278323 -0.01536692] [ 0.03632621 -0.43609095 0.03082215 ... 0.05719306 0.08863696 0.06119803] [-0.14638488 0.035759…	0.829453
fe	VKiaICHC	0.804641	0.955063	0.206423	1.011064	0.5	[[ 0.70450896 0.12895544 -0.54040116 0.28151095 -0.32946837 0.01745344 -0.48462313 0.47585332] [-0.1315072 0.43409336 0.10726847 -0.03202479 0.11039346 0.22059427 0.10138152 0.01437734] [-0.07834625 -0.07810992 0.43609858 -0.5694962 0.07637794 -0.10715288 0.15766844 -0.19832715] [-0.00820155 -0.30705577 -0.7564984 0.394887 -0.15200683 -0.11150603 -0.2242703 -0.17164303] [-0.24484977 0.21797317 -0…	[[1.3558017 0. 0. 0. 0. 0. ] [0. 1.381844 0. 0. 0. 0. ] [0. 0. 1.5654225 0. 0. 0. ] [0. 0. 0. 1.4720018 0. 0. ] [0. 0. 0. 0. 1.2107072 0. ] [0. 0. 0. 0. 0. 0.8217862] [0. 0. 0. 0. 0. 0. ] [0. 0. 0. 0. 0. 0. ]]	[[0. 0. 0. 0. 0. 0. 0.93015313 0. ] [0. 0. 0. 0. 0. 0. 0. 0.61645365]]	[[ 0.06170574 0.15557423 0.03497744 ... 0.04388891 0.02316053 0.07791039] [ 0.03249162 0.22978215 0.00212531 ... 0.04768455 -0.09419228 -0.11106042] [ 0.14260241 -0.07197343 0.4553832 ... -0.05424836 0.09957366 -0.09691859] ... [ 0.04128232 -0.06841136 -0.03256453 ... -0.02998996 -0.02245827 0.00626273] [ 0.11697805 -0.182225 0.00122887 ... 0.04153442 0.02304604 -0.04212024] [-0.07486518 -0.04797…	0.829515
fe	DcnPdxst	0.802481	0.952468	0.185185	0.9876659999999999	0.5	[[ 0.63709044 0.10825069 -0.4493247 0.27514446 -0.64508235 -0.26874128 -0.41925442 0.47170627] [-0.22352245 0.5692634 -0.55252224 -0.06314318 0.3654243 0.29357383 -0.19117135 -0.02693598] [-0.04441573 -0.12411488 0.36449632 -0.7431384 -0.02724863 -0.27058205 -0.17173712 -0.10398416] [-0.00125525 -0.12994587 -0.7570379 0.27098998 -0.44929868 -0.02853854 -0.3753429 -0.14467709] [-0.3372155 0.143359…	[[1.2278883 0. 0. 0. 0. 0. ] [0. 1.5571684 0. 0. 0. 0. ] [0. 0. 1.7483937 0. 0. 0. ] [0. 0. 0. 1.80598 0. 0. ] [0. 0. 0. 0. 1.4732792 0. ] [0. 0. 0. 0. 0. 1.2836112] [0. 0. 0. 0. 0. 0. ] [0. 0. 0. 0. 0. 0. ]]	[[0. 0. 0. 0. 0. 0. 0.8406363 0. ] [0. 0. 0. 0. 0. 0. 0. 0.5613347]]	[[ 1.2159735e-01 7.9582497e-02 -3.8733710e-02 ... 1.7287049e-02 6.8710916e-02 1.5018409e-01] [ 9.1757268e-02 4.5147449e-02 -9.2874505e-03 ... 1.3566274e-02 -5.5314425e-02 -4.7241315e-02] [-4.9184576e-02 -1.6117036e-01 5.5173677e-01 ... -5.1955633e-02 1.1641465e-01 4.2403536e-03] ... [ 4.9064448e-04 -1.3825710e-01 -2.6396250e-02 ... -2.3703050e-02 -3.3603951e-02 -9.0879695e-03] [ 1.8505444e-01 -3.…	0.833476
fe	MS4RHyfk	0.804686	0.952293	0.173144	0.97783	0.5	[[ 0.13846543 -0.1136248 0.0165178 0.1472837 -0.00805557 -0.03078341 -0.15586713 -0.21030234] [ 0.00428094 0.6485047 0.03151144 -0.57989234 0.75973845 -0.06408223 0.567087 -0.3368138 ] [-0.02007478 -0.29546827 0.42079413 -0.85148424 -0.007733 -0.22658114 0.12667978 -0.19676977] [-0.02561729 -0.19524409 -0.821763 0.14215203 -0.14708528 -0.1171074 -0.04448049 0.02612041] [-0.5366903 -0.02917132 -0.…	[[1.4894524 0. 0. 0. 0. 0. ] [0. 1.2972152 0. 0. 0. 0. ] [0. 0. 1.5357869 0. 0. 0. ] [0. 0. 0. 1.5648874 0. 0. ] [0. 0. 0. 0. 1.3008604 0. ] [0. 0. 0. 0. 0. 0.9087372] [0. 0. 0. 0. 0. 0. ] [0. 0. 0. 0. 0. 0. ]]	[[0. 0. 0. 0. 0. 0. 0.78838444 0. ] [0. 0. 0. 0. 0. 0. 0. 1.0295147 ]]	[[ 1.43461689e-01 1.42169803e-01 -1.00774691e-01 ... 5.61005771e-02 2.54479162e-02 7.85477534e-02] [ 2.69221384e-02 4.52635139e-02 3.16622332e-02 ... 6.28479198e-02 -8.54447857e-02 -8.09969753e-02] [-1.47037491e-01 1.40202250e-02 5.97500563e-01 ... 1.22906081e-03 4.11665589e-02 -1.11534055e-02] ... [ 1.36579812e-01 -1.13732941e-01 5.45153655e-02 ... -8.61777179e-03 -1.24757541e-02 4.39436780e-03]…	0.8496
fe	SE4rZIrl	0.788447	0.960846	0.169028	0.9574750000000001	0.5	[[ 0.526467 0.08733688 -0.20912251 0.40381956 -0.57437396 -0.21624853 -0.45101273 0.7213595 ] [-0.17077555 0.34818703 -0.15629284 0.10568974 0.26689702 0.22800696 -0.08028693 -0.09143217] [-0.01002399 -0.3352195 0.14676791 -0.7687999 -0.10008186 -0.08116814 0.05336047 -0.19884306] [-0.04150489 -0.3393189 -0.8244968 0.3590175 -0.3995561 -0.11232492 -0.27382606 -0.07103816] [-0.2644464 0.13387713 -…	[[1.7432142 0. 0. 0. 0. 0. ] [0. 1.9408914 0. 0. 0. 0. ] [0. 0. 1.3357042 0. 0. 0. ] [0. 0. 0. 1.6681093 0. 0. ] [0. 0. 0. 0. 1.5403618 0. ] [0. 0. 0. 0. 0. 1.0135344] [0. 0. 0. 0. 0. 0. ] [0. 0. 0. 0. 0. 0. ]]	[[0. 0. 0. 0. 0. 0. 0.9546213 0. ] [0. 0. 0. 0. 0. 0. 0. 0.49340248]]	[[-7.3591247e-02 -4.5426451e-02 2.9691774e-02 ... 1.0865310e-02 3.8722184e-02 6.5511532e-02] [-1.7014680e-02 -1.4275327e-01 -5.7102740e-02 ... 7.1550056e-02 -8.5515231e-02 -1.0803984e-01] [ 1.7661873e-02 -2.0413294e-02 -6.3992918e-01 ... 4.8070885e-03 2.1765660e-02 5.3340130e-02] ... [-3.0099833e-01 5.5722959e-02 -2.4256380e-02 ... -5.7199251e-02 -2.5564771e-02 -2.3963326e-03] [ 6.3826725e-02 4.7…	0.831513
